# Supplementary material for: Revealing potential molecular targets bridging colitis and colorectal cancer based on multidimensional integration strategy
Source: Oncotarget. 2015 Oct 10;6(35):37600–12. doi: 10.18632/oncotarget.6067 (PMC4741951; doi:10.18632/oncotarget.6067)
Supplement: Supplementary file 1 [file oncotarget-06-37600-s001.xlsx]

## Sheet: Sheet1
Supplementary Table 1. UC-associated functional modules.
No. of Module	Number of nodes	Number of edges	Node symbols
1	54	1398	EIF3F, RPS14, RPL11, RPS10, RPL6, RPS6, RPS28, RPS7, RPL30, RPS16, RPS24, RPL22, RPLP0, RPL38, RPS17, EEF2, RPS15, RPL5, FAU, UBA52, EIF3E, EIF5, RPL35A, RPL36, RPL4, EIF3H, RPL9, RPL35, RPS13, RPL31, RPS19, RPL34, RPS21, RPL37A, RPLP2, RPL27, RPLP1, RPL3, SRP14, SPCS1, RPL27A, RPL37, RPS29, RPS23, RPS8, RPS15A, RPL7A, RPS9, RPL29, RPL12, RPS20, RPL23, RPS5, RPL28
2	16	110	CXCL3, CXCR2, FPR1, C3, CCR7, CXCL1, C5AR1, PPBP, CXCL5, CCR1, CCL28, CCL5, CXCL11, CCR6, CXCL9, CXCL6
3	14	91	NDUFB6, UQCRQ, UQCR11, UQCRH, NDUFB2, NDUFA4, NDUFA11, UQCRB, NDUFB4, NDUFA3, NDUFS8, NDUFB1, NDUFA7, NDUFB11
4	13	78	COL13A1, COL1A2, COL1A1, COL6A3, COL4A1, COL15A1, COL18A1, COL6A1, COL3A1, COL4A2, COL12A1, COL6A2, COL5A2
5	15	67	SRSF9, ANAPC11, BUB3, UBC, YBX1, HNRNPK, HNRNPL, HNRNPA2B1, PABPN1, PCBP1, SRRM1, HNRNPR, SNRPD3, HNRNPU, SF3A3
6	10	42	F2R, TACR1, GNA15, PLCB3, P2RY2, GRK5, P2RY6, CHRM3, EDNRA, BDKRB2
7	10	35	RHOH, RHOQ, ARHGDIB, RAC2, TRIP10, ARHGAP1, ARHGEF2, RHOB, RHOD, RHOF
8	8	27	RBX1, UBB, PSMB4, PSMB6, PSMB1, PSMA8, PSMB3, PSMA2
9	8	26	VIM, TPM2, TPM4, TNNC2, MYL2, DMD, TTN, MYL4
10	8	25	MED22, CCNC, MED16, MED13L, MED10, MED26, MED15, MED29
11	8	25	LSM2, DCP1B, LSM7, LSM3, NAA38, XRN1, LSM6, LSM5
12	7	21	CTNNB1, YWHAB, FOXO1, YWHAH, XPO1, YWHAG, CDKN1B
13	11	30	PLCE1, PIP4K2B, ITPKA, SYNJ1, IPMK, INPPL1, PIP5K1C, PI4K2A, PLCD1, ITPR2, ITPR3
14	18	47	PLG, B2M, IRF2, IRF3, ICAM1, GBP1, CD44, VHL, HIF1A, CUL2, EPAS1, SERPINE1, GAS6, TIMP1, TGFB2, PF4, SERPINA1, SERPING1
15	7	18	GPX7, EPHX1, GSTM4, GPX4, MGST2, GSTK1, GSTM5
16	45	113	MTA1, ALMS1, OFD1, CEP57, CCP110, CEP290, CENPC, KIF2A, CENPQ, CLASP1, PCNT, IRF8, IFI30, HLA-DRB1, SP100, PML, ERCC5, XPC, ERCC1, RPA3, RAD23B, MNAT1, RB1, BMI1, RING1, EZH1, SUZ12, CBX6, PHC3, PCGF2, PCGF5, PCGF3, ASXL1, MORF4L1, ENY2, ATXN7L3, KAT2B, HDAC9, ING2, HDAC2, ZFPM1, GATAD2B, MBD3, MBD2, CHD3
17	6	15	ATP6V0C, ATP6V0E2, ATP6V0B, ATP6V0E1, TCIRG1, ATP6V1G1
18	8	19	SF3B2, CPSF1, PCBP2, HNRNPUL1, SF3A1, SF3B1, SNRPD2, SNRNP40
19	21	43	IRAK3, IRAK1, PELI3, GSN, MFGE8, LTF, TGFBI, HGF, CHST3, CHPF, CSGALNACT1, CHST11, GPC4, CSPG5, BCAN, SDC1, MMP1, IL1A, MYD88, IL1R1, PELI1
20	66	133	ZFPM2, CSPG4, VCAN, BGN, TIRAP, MAP3K1, SOCS1, MAML1, RBPJ, HES5, NOTCH3, NUMB, F2RL2, SMARCC2, SMARCD1, SMARCD2, ARID1B, SMARCC1, NR3C1, GDNF, GATA4, GATA2, PPP2R3A, CTDNEP1, CNEP1R1, PPP1R12A, PPP2R5C, PPP2R4, NFATC3, PPP3CB, NFATC1, JUNB, MMP7, MMP10, MMP2, PIK3R3, RAPGEF1, PTK2B, FCER1G, SH3KBP1, SPRY1, CBL, ARPC2, ARPC4, CYFIP2, ARPC1B, ACTR3, ARPC3, NCK1, KHDRBS1, MYL6, MYLK, TLN1, ITGB5, S…
21	6	12	POLR2F, POLR3GL, GTF3C1, POLR1D, POLR3A, CTPS1
22	5	10	CNOT2, PAIP1, CNOT7, CNOT3, CNOT11
23	5	10	MLST8, RB1CC1, ATG13, ULK2, RPTOR
24	5	9	DEGS1, ASAH1, CERK, GALC, SGMS1
25	5	8	STRN3, STRIP1, PPP2CA, FGFR1OP, PPP2CB
26	11	17	PLA2G7, PLA2G3, ALOX5, PLA2G5, CYP2J2, CYP2U1, CYP2S1, CYP4X1, PLA2G12B, LPCAT1, CEPT1
27	13	20	HMOX1, NOS2, MAPK10, PLAU, FOS, DUSP1, EGR1, SELL, SELPLG, ESAM, SELP, F3, TNF
28	4	6	RPL19, RPS25, RPL24, RPL13
29	4	6	APP, SPARC, F8, VEGFC
30	4	6	SNF8, VPS4A, CHMP6, CHMP4C
31	4	6	IFI6, IFI27, ISG20, IFITM1
32	6	9	CSK, RASA1, VAV1, PTPN6, CD72, CD79A
33	4	6	KIF3C, KIF3B, KIF3A, KIFAP3
34	4	6	TNRC6A, PABPC1, TNRC6B, TNRC6C
35	4	6	ECHS1, ACOX1, HADHA, GCDH
36	4	6	ATP5J2, ATP5E, ATP5D, ATP5J
37	6	9	SMC3, POT1, TERF2IP, TINF2, TERF1, ATM
38	5	7	BRD8, MRGBP, YEATS4, EP400, ACTB
39	5	7	ESRRB, PPARD, RARA, HNF4A, NR4A1
40	5	7	CALM3, S100A6, CAPN6, CALM2, NRGN
41	5	7	BBS10, BBS1, TTC8, BBS7, BBS12
42	6	8	GALNT14, GALNT1, ST3GAL1, GCNT3, C1GALT1, GALNT11
43	7	9	ENTPD4, GNG5, GNB5, GNAS, PDE4A, ENTPD1, NME3
44	4	5	PCF11, POLR2A, POLR2C, POLR2I
45	4	5	ANAPC7, CUL7, ANAPC16, ANAPC13
46	4	5	TGS1, CLNS1A, GEMIN7, GEMIN6
47	4	5	C12ORF5, HK3, PFKFB3, PFKP
48	4	5	LAMC1, LAMA5, LAMC2, ITGB4
49	4	5	LPL, EP300, EBF1, NCOR2
50	4	5	COPS7A, COPS8, COPS7B, COPS4
51	4	5	AP1S1, AP2S1, CLTA, AP2A2
52	5	6	JUN, VEGFA, PTEN, PIK3R2, PTPN11
53	6	7	S100A1, CAPZB, CAPZA2, CAPZA1, ANXA6, S100B
54	3	3	GNAI2, FGR, S1PR1
55	3	3	CD19, DAPP1, BLNK
56	3	3	HDAC1, RBBP7, CHD4
57	3	3	FANCE, FANCC, FANCA
58	4	4	TAF2, TAF5L, USP22, TAF9
59	3	3	DVL1, DVL2, DVL3
60	3	3	MMS19, GTF2H4, GTF2H2
61	3	3	CTR9, RTF1, PAF1
62	4	4	FGFR1OP2, STK24, STRIP2, STK3
63	3	3	PDE6D, GUCY1A3, GUCY1B3
64	3	3	SHH, FGF4, GREM1
65	3	3	MYO9B, MYO1C, MYO1A
66	3	3	MAP3K4, GADD45B, GADD45G
67	3	3	SHARPIN, RBCK1, RNF31
68	3	3	PFDN2, PFDN4, PFDN5
69	3	3	VPS16, VPS39, VPS18
70	3	3	KCND1, KCND3, KCNA3
71	3	3	THOC5, THOC2, THOC7
72	3	3	DEFA6, DEFB4A, DEFA5
73	3	3	BLOC1S3, SNAPIN, BLOC1S2
74	3	3	DHFR, MTHFD1L, MTR
75	3	3	PEX14, PEX13, PEX5
76	3	3	DYNC1LI1, DYNLL1, DNAH8
77	3	3	DYRK1A, LIN37, LIN52
78	3	3	ACTG1, CAP1, PFN1
79	5	5	B4GALT2, ST6GAL1, B4GALT3, GCNT2, FUT3
