# Supplementary material for: Revealing potential molecular targets bridging colitis and colorectal cancer based on multidimensional integration strategy
Source: Oncotarget. 2015 Oct 10;6(35):37600–12. doi: 10.18632/oncotarget.6067 (PMC4741951; doi:10.18632/oncotarget.6067)
Supplement: Supplementary file 2 [file oncotarget-06-37600-s002.xlsx]

## Sheet: sheet1
Supplementary Table 2. CRC-associated functional modules.
No. of Module	Number of nodes	Number of edges	Node Symbols
1	33	513	RPS20, RPS14, RPL11, RPS10, RPL6, RPS6, RPS16, RPS24, RPL22, RPLP0, RPS17, RPL5, RPL4, RPL9, RPS13, RPL31, RPL34, RPL37A, RPLP1, RPL3, SRP14, SPCS1, RPL27A, RPS29, RPS23, RPS8, RPS15A, RPL7A, RPL29, EIF3K, RPL15, SSR4, SEC11A
2	28	351	NDUFB10, UQCRH, UQCRB, NDUFB4, NDUFV2, NDUFC1, NDUFB1, UQCRC2, UQCR10, UQCRC1, CYC1, NDUFA12, NDUFB8, NDUFS4, NDUFV3, NDUFA2, NDUFA5, NDUFAB1, NDUFB7, NDUFV1, NDUFB5, NDUFS2, NDUFA6, UQCRFS1, NDUFS1, NDUFA1, NDUFS3, NDUFAF1
3	25	193	CENPF, NSL1, NUP43, ERCC6L, RRM2, CDK1, AURKB, CCNB1, AURKA, BUB1B, MIS12, NUP107, NUP37, CENPL, CENPN, BUB1, NUSAP1, CEP55, ASPM, PRC1, CDCA8, ANLN, TTK, MAD2L1, KIF20A
4	11	53	PPA2, ATP5J, ATP5H, ATP5C1, ATP5G3, ATP5A1, ATP5F1, ATP5O, ATP5B, ATP6V1D, ATP5L
5	10	42	CYP3A43, GSTM4, GSTK1, GSTM5, MGST1, MGST3, GSTA4, GSTM1, CYP3A5, GSTZ1
6	21	68	UBC, PPP2CB, PPP2R5C, PPP1CB, TOX4, PPP2R5A, PPP3CA, PPP2CA, NEK2, CCNE1, CDKN1A, MCM7, MCM4, CDT1, UBB, CHMP6, CHMP2A, VPS36, CHMP5, CHMP3, VTA1
7	7	21	COX8A, COX7B, COX7C, COX4I1, COX5A, COX6C, COX5B
8	6	15	NOC4L, MKI67IP, NOP58, NAT10, NOP14, BYSL
9	9	22	CDC45, DBF4, MCM3, RFC4, EXO1, DTL, CDC6, E2F1, FBXO5
10	6	14	MED11, CTDP1, MED6, MED8, MED7, MED23
11	11	22	CUL3, KAT5, ING3, DMAP1, RUVBL2, MORF4L1, ACTB, CALM2, CREB1, TUBG1, CALM1
12	6	12	SF3B1, HNRNPK, PCBP2, PCBP1, SRSF5, RBM5
13	5	10	PNPT1, DIS3L, EXOSC2, EXOSC8, EXOSC4
14	5	10	SNAP23, EXOC6, EXOC5, STXBP3, EXOC8
15	5	10	PDHX, DLD, DLAT, PDHB, PDK2
16	6	12	GLUD2, GAD1, GLUD1, GLUL, ASNS, GLS2
17	5	9	FEN1, POLD4, POLD2, RFC1, POLD3
18	5	9	PCGF5, EZH2, CBX2, CBX4, CBX8
19	5	9	CMPK1, UMPS, UPRT, UPP1, NT5E
20	8	14	NFKBIA, HDAC1, BTRC, SKP1, CDK4, FOS, MAPK1, NFKB1
21	8	14	RND1, RHOB, ARHGEF9, ARHGAP5, GDI2, RAC2, RRAS, PLXNA1
22	6	10	RPS25, RPS27, RPS11, RPS3A, RPS27A, RPL10A
23	4	6	YWHAH, YWHAZ, RAF1, BAD
24	4	6	PEX12, PEX13, PEX19, PEX2
25	4	6	CDC73, RTF1, LEO1, ELP4
26	4	6	ACTG1, CAP1, CFL1, PFN1
27	13	19	DUSP1, EGR1, FOSL2, JUNB, TIMP1, MMP1, TICAM1, RIPK3, CHUK, CCND1, JUN, SMAD3, MAPK8
28	5	7	BTG2, BTG1, CNOT7, CNOT6L, CNOT8
29	8	11	SEC24B, IRF2, SP100, HLA-DRB1, PRKCQ, B2M, SAR1B, CANX
30	6	8	ADH4, ALDH9A1, ALDH2, ALDH3A2, ADH5, ALDH7A1
31	4	5	FBXW11, FBXW5, FBXW7, CCNF
32	4	5	TADA2B, SUPT7L, CCDC101, TADA3
33	4	5	BBS4, BBS1, BBS12, BBS2
34	4	5	SMPD3, ASAH1, GALC, UGCG
35	4	5	TTC14, FRA10AC1, ZCCHC10, IK
36	4	5	NCK1, BLNK, HCK, FYN
37	5	6	CENPA, NDE1, CLASP2, CENPO, PPP1CC
38	3	3	ATP6V1A, ATP6V0E1, ATP6V1E1
39	3	3	GAS6, F8, SRGN
40	3	3	MRTO4, RPF1, WDR12
41	3	3	GTF2A1, GTF2B, GTF2A2
42	3	3	PI4KA, OCRL, PIP5K1B
43	3	3	EEF1E1, MARS, IARS
44	3	3	CARD8, CASP1, NLRP3
45	3	3	FTL, FECH, FTH1
46	3	3	PDSS1, COQ2, PDSS2
47	3	3	CHCHD4, GFER, TOMM40
48	3	3	XPA, XPC, DDB2
49	3	3	VAMP8, STX7, STX8
50	3	3	COG1, COG2, COG7
51	3	3	BLOC1S6, BLOC1S2, BLOC1S1
52	3	3	SNX2, SNX1, VPS29
53	3	3	VPS45, RAB5A, ZFYVE20
54	4	4	SNAPC5, POLR3GL, POLR3H, ZNF143
