# Supplementary material for: Revealing potential molecular targets bridging colitis and colorectal cancer based on multidimensional integration strategy
Source: Oncotarget. 2015 Oct 10;6(35):37600–12. doi: 10.18632/oncotarget.6067 (PMC4741951; doi:10.18632/oncotarget.6067)
Supplement: Supplementary file 3 [file oncotarget-06-37600-s003.xlsx]

## Sheet: CRC-1
Supplementary Table 3. The enrichment analysis of GO terms and KEGG pathway for CRC associated modules
GOBPID	Term	Count	p.adjust	Symbols
GO:0006614	SRP-dependent cotranslational protein targeting to membrane	32	4.87663e-69	RPL3;RPL4;RPL5;RPL6;RPL7A;RPL9;RPL11;RPL15;RPL22;RPL27A;RPL29;RPL31;RPL34;RPL37A;RPLP0;RPLP1;RPS6;RPS8;RPS10;RPS13;RPS14;RPS15A;RPS16;RPS17;RPS20;RPS23;RPS24;RPS29;SRP14;SSR4;SEC11A;SPCS1
GO:0006613	cotranslational protein targeting to membrane	32	4.87663e-69	RPL3;RPL4;RPL5;RPL6;RPL7A;RPL9;RPL11;RPL15;RPL22;RPL27A;RPL29;RPL31;RPL34;RPL37A;RPLP0;RPLP1;RPS6;RPS8;RPS10;RPS13;RPS14;RPS15A;RPS16;RPS17;RPS20;RPS23;RPS24;RPS29;SRP14;SSR4;SEC11A;SPCS1
GO:0045047	protein targeting to ER	32	6.39442e-69	SPCS1;SRP14;RPL3;RPL4;RPL5;RPL6;RPL7A;RPL9;RPL11;RPL15;RPL22;RPL27A;RPL29;RPL31;RPL34;RPL37A;RPLP0;RPLP1;RPS6;RPS8;RPS10;RPS13;RPS14;RPS15A;RPS16;RPS17;RPS20;RPS23;RPS24;RPS29;SSR4;SEC11A
GO:0072599	establishment of protein localization to endoplasmic reticulum	32	1.77927e-68	SPCS1;SRP14;RPL3;RPL4;RPL5;RPL6;RPL7A;RPL9;RPL11;RPL15;RPL22;RPL27A;RPL29;RPL31;RPL34;RPL37A;RPLP0;RPLP1;RPS6;RPS8;RPS10;RPS13;RPS14;RPS15A;RPS16;RPS17;RPS20;RPS23;RPS24;RPS29;SSR4;SEC11A
GO:0070972	protein localization to endoplasmic reticulum	32	3.77304e-66	SPCS1;SRP14;RPL3;RPL4;RPL5;RPL6;RPL7A;RPL9;RPL11;RPL15;RPL22;RPL27A;RPL29;RPL31;RPL34;RPL37A;RPLP0;RPLP1;RPS6;RPS8;RPS10;RPS13;RPS14;RPS15A;RPS16;RPS17;RPS20;RPS23;RPS24;RPS29;SSR4;SEC11A
GO:0006612	protein targeting to membrane	32	1.61994e-61	RPL3;RPL4;RPL5;RPL6;RPL7A;RPL9;RPL11;RPL15;RPL22;RPL27A;RPL29;RPL31;RPL34;RPL37A;RPLP0;RPLP1;RPS6;RPS8;RPS10;RPS13;RPS14;RPS15A;RPS16;RPS17;RPS20;RPS23;RPS24;RPS29;SRP14;SSR4;SEC11A;SPCS1
GO:0000184	nuclear-transcribed mRNA catabolic process, nonsense-mediated decay	28	2.04995e-55	RPL3;RPL4;RPL5;RPL6;RPL7A;RPL9;RPL11;RPL15;RPL22;RPL27A;RPL29;RPL31;RPL34;RPL37A;RPLP0;RPLP1;RPS6;RPS8;RPS10;RPS13;RPS14;RPS15A;RPS16;RPS17;RPS20;RPS23;RPS24;RPS29
GO:0090150	establishment of protein localization to membrane	32	4.25107e-53	RPL3;RPL4;RPL5;RPL6;RPL7A;RPL9;RPL11;RPL15;RPL22;RPL27A;RPL29;RPL31;RPL34;RPL37A;RPLP0;RPLP1;RPS6;RPS8;RPS10;RPS13;RPS14;RPS15A;RPS16;RPS17;RPS20;RPS23;RPS24;RPS29;SRP14;SSR4;SEC11A;SPCS1
GO:0006415	translational termination	28	3.49534e-50	RPL3;RPL4;RPL5;RPL6;RPL7A;RPL9;RPL11;RPL15;RPL22;RPL27A;RPL29;RPL31;RPL34;RPL37A;RPLP0;RPLP1;RPS6;RPS8;RPS10;RPS13;RPS14;RPS15A;RPS16;RPS17;RPS20;RPS23;RPS24;RPS29
GO:0000956	nuclear-transcribed mRNA catabolic process	28	1.9494e-49	RPL3;RPL4;RPL5;RPL6;RPL7A;RPL9;RPL11;RPL15;RPL22;RPL27A;RPL29;RPL31;RPL34;RPL37A;RPLP0;RPLP1;RPS6;RPS8;RPS10;RPS13;RPS14;RPS15A;RPS16;RPS17;RPS20;RPS23;RPS24;RPS29
GO:0019083	viral transcription	28	2.07977e-49	RPL3;RPL4;RPL5;RPL6;RPL7A;RPL9;RPL11;RPL15;RPL22;RPL27A;RPL29;RPL31;RPL34;RPL37A;RPLP0;RPLP1;RPS6;RPS8;RPS10;RPS13;RPS14;RPS15A;RPS16;RPS17;RPS20;RPS23;RPS24;RPS29
GO:0072657	protein localization to membrane	32	5.99259e-49	RPL3;RPL4;RPL5;RPL6;RPL7A;RPL9;RPL11;RPL15;RPL22;RPL27A;RPL29;RPL31;RPL34;RPL37A;RPLP0;RPLP1;RPS6;RPS8;RPS10;RPS13;RPS14;RPS15A;RPS16;RPS17;RPS20;RPS23;RPS24;RPS29;SRP14;SSR4;SEC11A;SPCS1
GO:0019080	viral gene expression	28	8.30604e-49	RPL3;RPL4;RPL5;RPL6;RPL7A;RPL9;RPL11;RPL15;RPL22;RPL27A;RPL29;RPL31;RPL34;RPL37A;RPLP0;RPLP1;RPS6;RPS8;RPS10;RPS13;RPS14;RPS15A;RPS16;RPS17;RPS20;RPS23;RPS24;RPS29
GO:0006412	translation	33	1.128e-48	RPS13;RPS17;RPS20;RPS6;RPS8;RPS10;RPS14;RPS15A;RPS16;RPS23;RPS24;RPS29;EIF3K;RPL3;RPL4;RPL5;RPL6;RPL7A;RPL9;RPL11;RPL15;RPL22;RPL27A;RPL29;RPL31;RPL34;RPL37A;RPLP0;RPLP1;SRP14;SSR4;SEC11A;SPCS1
GO:0006402	mRNA catabolic process	28	1.128e-48	RPL3;RPL4;RPL5;RPL6;RPL7A;RPL9;RPL11;RPL15;RPL22;RPL27A;RPL29;RPL31;RPL34;RPL37A;RPLP0;RPLP1;RPS6;RPS8;RPS10;RPS13;RPS14;RPS15A;RPS16;RPS17;RPS20;RPS23;RPS24;RPS29
GO:0006414	translational elongation	28	1.42101e-48	RPS17;RPL3;RPL4;RPL5;RPL6;RPL7A;RPL9;RPL11;RPL15;RPL22;RPL27A;RPL29;RPL31;RPL34;RPL37A;RPLP0;RPLP1;RPS6;RPS8;RPS10;RPS13;RPS14;RPS15A;RPS16;RPS20;RPS23;RPS24;RPS29
GO:0044033	multi-organism metabolic process	28	2.762e-48	RPL3;RPL4;RPL5;RPL6;RPL7A;RPL9;RPL11;RPL15;RPL22;RPL27A;RPL29;RPL31;RPL34;RPL37A;RPLP0;RPLP1;RPS6;RPS8;RPS10;RPS13;RPS14;RPS15A;RPS16;RPS17;RPS20;RPS23;RPS24;RPS29
GO:0006413	translational initiation	29	3.7686e-48	EIF3K;RPS17;RPL3;RPL4;RPL5;RPL6;RPL7A;RPL9;RPL11;RPL15;RPL22;RPL27A;RPL29;RPL31;RPL34;RPL37A;RPLP0;RPLP1;RPS6;RPS8;RPS10;RPS13;RPS14;RPS15A;RPS16;RPS20;RPS23;RPS24;RPS29
GO:0006401	RNA catabolic process	28	4.29364e-47	RPL3;RPL4;RPL5;RPL6;RPL7A;RPL9;RPL11;RPL15;RPL22;RPL27A;RPL29;RPL31;RPL34;RPL37A;RPLP0;RPLP1;RPS6;RPS8;RPS10;RPS13;RPS14;RPS15A;RPS16;RPS17;RPS20;RPS23;RPS24;RPS29
GO:0072594	establishment of protein localization to organelle	32	3.39597e-45	SPCS1;SRP14;RPL3;RPL4;RPL5;RPL6;RPL7A;RPL9;RPL11;RPL15;RPL22;RPL27A;RPL29;RPL31;RPL34;RPL37A;RPLP0;RPLP1;RPS6;RPS8;RPS10;RPS13;RPS14;RPS15A;RPS16;RPS17;RPS20;RPS23;RPS24;RPS29;SSR4;SEC11A
GO:0043624	cellular protein complex disassembly	28	6.15701e-45	RPL3;RPL4;RPL5;RPL6;RPL7A;RPL9;RPL11;RPL15;RPL22;RPL27A;RPL29;RPL31;RPL34;RPL37A;RPLP0;RPLP1;RPS6;RPS8;RPS10;RPS13;RPS14;RPS15A;RPS16;RPS17;RPS20;RPS23;RPS24;RPS29
GO:0006605	protein targeting	32	4.23246e-44	SPCS1;RPL11;SRP14;RPL3;RPL4;RPL5;RPL6;RPL7A;RPL9;RPL15;RPL22;RPL27A;RPL29;RPL31;RPL34;RPL37A;RPLP0;RPLP1;RPS6;RPS8;RPS10;RPS13;RPS14;RPS15A;RPS16;RPS17;RPS20;RPS23;RPS24;RPS29;SSR4;SEC11A
GO:0043241	protein complex disassembly	28	6.65778e-44	RPL3;RPL4;RPL5;RPL6;RPL7A;RPL9;RPL11;RPL15;RPL22;RPL27A;RPL29;RPL31;RPL34;RPL37A;RPLP0;RPLP1;RPS6;RPS8;RPS10;RPS13;RPS14;RPS15A;RPS16;RPS17;RPS20;RPS23;RPS24;RPS29
GO:0032984	macromolecular complex disassembly	28	1.6804e-43	RPL3;RPL4;RPL5;RPL6;RPL7A;RPL9;RPL11;RPL15;RPL22;RPL27A;RPL29;RPL31;RPL34;RPL37A;RPLP0;RPLP1;RPS6;RPS8;RPS10;RPS13;RPS14;RPS15A;RPS16;RPS17;RPS20;RPS23;RPS24;RPS29
GO:0033365	protein localization to organelle	32	1.20567e-41	SPCS1;SRP14;RPL11;RPL3;RPL4;RPL5;RPL6;RPL7A;RPL9;RPL15;RPL22;RPL27A;RPL29;RPL31;RPL34;RPL37A;RPLP0;RPLP1;RPS6;RPS8;RPS10;RPS13;RPS14;RPS15A;RPS16;RPS17;RPS20;RPS23;RPS24;RPS29;SSR4;SEC11A
GO:0044802	single-organism membrane organization	32	6.62365e-41	RPL3;RPL4;RPL5;RPL6;RPL7A;RPL9;RPL11;RPL15;RPL22;RPL27A;RPL29;RPL31;RPL34;RPL37A;RPLP0;RPLP1;RPS6;RPS8;RPS10;RPS13;RPS14;RPS15A;RPS16;RPS17;RPS20;RPS23;RPS24;RPS29;SRP14;SSR4;SEC11A;SPCS1
GO:0034655	nucleobase-containing compound catabolic process	28	1.45003e-40	RPL3;RPL4;RPL5;RPL6;RPL7A;RPL9;RPL11;RPL15;RPL22;RPL27A;RPL29;RPL31;RPL34;RPL37A;RPLP0;RPLP1;RPS6;RPS8;RPS10;RPS13;RPS14;RPS15A;RPS16;RPS17;RPS20;RPS23;RPS24;RPS29
GO:0019058	viral life cycle	28	2.17597e-40	RPL3;RPL4;RPL5;RPL6;RPL7A;RPL9;RPL11;RPL15;RPL22;RPL27A;RPL29;RPL31;RPL34;RPL37A;RPLP0;RPLP1;RPS6;RPS8;RPS10;RPS13;RPS14;RPS15A;RPS16;RPS17;RPS20;RPS23;RPS24;RPS29
GO:0046700	heterocycle catabolic process	28	3.27652e-39	RPL3;RPL4;RPL5;RPL6;RPL7A;RPL9;RPL11;RPL15;RPL22;RPL27A;RPL29;RPL31;RPL34;RPL37A;RPLP0;RPLP1;RPS6;RPS8;RPS10;RPS13;RPS14;RPS15A;RPS16;RPS17;RPS20;RPS23;RPS24;RPS29
GO:0044270	cellular nitrogen compound catabolic process	28	3.27652e-39	RPL3;RPL4;RPL5;RPL6;RPL7A;RPL9;RPL11;RPL15;RPL22;RPL27A;RPL29;RPL31;RPL34;RPL37A;RPLP0;RPLP1;RPS6;RPS8;RPS10;RPS13;RPS14;RPS15A;RPS16;RPS17;RPS20;RPS23;RPS24;RPS29
GO:0019439	aromatic compound catabolic process	28	3.86414e-39	RPL3;RPL4;RPL5;RPL6;RPL7A;RPL9;RPL11;RPL15;RPL22;RPL27A;RPL29;RPL31;RPL34;RPL37A;RPLP0;RPLP1;RPS6;RPS8;RPS10;RPS13;RPS14;RPS15A;RPS16;RPS17;RPS20;RPS23;RPS24;RPS29
GO:0061024	membrane organization	32	1.61567e-38	RPL3;RPL4;RPL5;RPL6;RPL7A;RPL9;RPL11;RPL15;RPL22;RPL27A;RPL29;RPL31;RPL34;RPL37A;RPLP0;RPLP1;RPS6;RPS8;RPS10;RPS13;RPS14;RPS15A;RPS16;RPS17;RPS20;RPS23;RPS24;RPS29;SRP14;SSR4;SEC11A;SPCS1
GO:0006886	intracellular protein transport	32	2.90263e-38	SPCS1;RPL11;SRP14;RPL3;RPL4;RPL5;RPL6;RPL7A;RPL9;RPL15;RPL22;RPL27A;RPL29;RPL31;RPL34;RPL37A;RPLP0;RPLP1;RPS6;RPS8;RPS10;RPS13;RPS14;RPS15A;RPS16;RPS17;RPS20;RPS23;RPS24;RPS29;SSR4;SEC11A
GO:1901361	organic cyclic compound catabolic process	28	3.40706e-38	RPL3;RPL4;RPL5;RPL6;RPL7A;RPL9;RPL11;RPL15;RPL22;RPL27A;RPL29;RPL31;RPL34;RPL37A;RPLP0;RPLP1;RPS6;RPS8;RPS10;RPS13;RPS14;RPS15A;RPS16;RPS17;RPS20;RPS23;RPS24;RPS29
GO:0016482	cytoplasmic transport	32	9.0738e-38	SPCS1;SRP14;RPL3;RPL4;RPL5;RPL6;RPL7A;RPL9;RPL11;RPL15;RPL22;RPL27A;RPL29;RPL31;RPL34;RPL37A;RPLP0;RPLP1;RPS6;RPS8;RPS10;RPS13;RPS14;RPS15A;RPS16;RPS17;RPS20;RPS23;RPS24;RPS29;SSR4;SEC11A
GO:1902580	single-organism cellular localization	32	2.98931e-36	SPCS1;SRP14;RPL3;RPL4;RPL5;RPL6;RPL7A;RPL9;RPL11;RPL15;RPL22;RPL27A;RPL29;RPL31;RPL34;RPL37A;RPLP0;RPLP1;RPS6;RPS8;RPS10;RPS13;RPS14;RPS15A;RPS16;RPS17;RPS20;RPS23;RPS24;RPS29;SSR4;SEC11A
GO:0016071	mRNA metabolic process	28	3.66563e-35	RPL3;RPL4;RPL5;RPL6;RPL7A;RPL9;RPL11;RPL15;RPL22;RPL27A;RPL29;RPL31;RPL34;RPL37A;RPLP0;RPLP1;RPS6;RPS8;RPS10;RPS13;RPS14;RPS15A;RPS16;RPS17;RPS20;RPS23;RPS24;RPS29
GO:0022411	cellular component disassembly	28	3.87857e-33	RPL3;RPL4;RPL5;RPL6;RPL7A;RPL9;RPL11;RPL15;RPL22;RPL27A;RPL29;RPL31;RPL34;RPL37A;RPLP0;RPLP1;RPS6;RPS8;RPS10;RPS13;RPS14;RPS15A;RPS16;RPS17;RPS20;RPS23;RPS24;RPS29
GO:1902582	single-organism intracellular transport	32	4.23557e-33	SPCS1;RPL11;SRP14;RPL3;RPL4;RPL5;RPL6;RPL7A;RPL9;RPL15;RPL22;RPL27A;RPL29;RPL31;RPL34;RPL37A;RPLP0;RPLP1;RPS6;RPS8;RPS10;RPS13;RPS14;RPS15A;RPS16;RPS17;RPS20;RPS23;RPS24;RPS29;SSR4;SEC11A
GO:0034613	cellular protein localization	32	5.32684e-33	SPCS1;RPL11;SRP14;RPL3;RPL4;RPL5;RPL6;RPL7A;RPL9;RPL15;RPL22;RPL27A;RPL29;RPL31;RPL34;RPL37A;RPLP0;RPLP1;RPS6;RPS8;RPS10;RPS13;RPS14;RPS15A;RPS16;RPS17;RPS20;RPS23;RPS24;RPS29;SSR4;SEC11A
GO:0070727	cellular macromolecule localization	32	6.10437e-33	SPCS1;RPL11;SRP14;RPL3;RPL4;RPL5;RPL6;RPL7A;RPL9;RPL15;RPL22;RPL27A;RPL29;RPL31;RPL34;RPL37A;RPLP0;RPLP1;RPS6;RPS8;RPS10;RPS13;RPS14;RPS15A;RPS16;RPS17;RPS20;RPS23;RPS24;RPS29;SSR4;SEC11A
GO:0016032	viral process	28	1.25625e-32	RPL3;RPL4;RPL5;RPL6;RPL7A;RPL9;RPL11;RPL15;RPL22;RPL27A;RPL29;RPL31;RPL34;RPL37A;RPLP0;RPLP1;RPS6;RPS8;RPS10;RPS13;RPS14;RPS15A;RPS16;RPS17;RPS20;RPS23;RPS24;RPS29
GO:0044764	multi-organism cellular process	28	1.78547e-32	RPL3;RPL4;RPL5;RPL6;RPL7A;RPL9;RPL11;RPL15;RPL22;RPL27A;RPL29;RPL31;RPL34;RPL37A;RPLP0;RPLP1;RPS6;RPS8;RPS10;RPS13;RPS14;RPS15A;RPS16;RPS17;RPS20;RPS23;RPS24;RPS29
GO:0044419	interspecies interaction between organisms	28	1.14853e-31	RPL3;RPL4;RPL5;RPL6;RPL7A;RPL9;RPL11;RPL15;RPL22;RPL27A;RPL29;RPL31;RPL34;RPL37A;RPLP0;RPLP1;RPS6;RPS8;RPS10;RPS13;RPS14;RPS15A;RPS16;RPS17;RPS20;RPS23;RPS24;RPS29
GO:0044403	symbiosis, encompassing mutualism through parasitism	28	1.14853e-31	RPL3;RPL4;RPL5;RPL6;RPL7A;RPL9;RPL11;RPL15;RPL22;RPL27A;RPL29;RPL31;RPL34;RPL37A;RPLP0;RPLP1;RPS6;RPS8;RPS10;RPS13;RPS14;RPS15A;RPS16;RPS17;RPS20;RPS23;RPS24;RPS29
GO:0046907	intracellular transport	32	1.16693e-30	SPCS1;RPL11;SRP14;RPL3;RPL4;RPL5;RPL6;RPL7A;RPL9;RPL15;RPL22;RPL27A;RPL29;RPL31;RPL34;RPL37A;RPLP0;RPLP1;RPS6;RPS8;RPS10;RPS13;RPS14;RPS15A;RPS16;RPS17;RPS20;RPS23;RPS24;RPS29;SSR4;SEC11A
GO:0044265	cellular macromolecule catabolic process	28	1.70883e-30	RPL3;RPL4;RPL5;RPL6;RPL7A;RPL9;RPL11;RPL15;RPL22;RPL27A;RPL29;RPL31;RPL34;RPL37A;RPLP0;RPLP1;RPS6;RPS8;RPS10;RPS13;RPS14;RPS15A;RPS16;RPS17;RPS20;RPS23;RPS24;RPS29
GO:0015031	protein transport	32	1.84318e-30	SPCS1;RPL11;SRP14;RPL3;RPL4;RPL5;RPL6;RPL7A;RPL9;RPL15;RPL22;RPL27A;RPL29;RPL31;RPL34;RPL37A;RPLP0;RPLP1;RPS6;RPS8;RPS10;RPS13;RPS14;RPS15A;RPS16;RPS17;RPS20;RPS23;RPS24;RPS29;SSR4;SEC11A
GO:0045184	establishment of protein localization	32	1.3279e-29	SPCS1;RPL11;SRP14;RPL3;RPL4;RPL5;RPL6;RPL7A;RPL9;RPL15;RPL22;RPL27A;RPL29;RPL31;RPL34;RPL37A;RPLP0;RPLP1;RPS6;RPS8;RPS10;RPS13;RPS14;RPS15A;RPS16;RPS17;RPS20;RPS23;RPS24;RPS29;SSR4;SEC11A
GO:0009057	macromolecule catabolic process	28	5.96829e-28	RPL3;RPL4;RPL5;RPL6;RPL7A;RPL9;RPL11;RPL15;RPL22;RPL27A;RPL29;RPL31;RPL34;RPL37A;RPLP0;RPLP1;RPS6;RPS8;RPS10;RPS13;RPS14;RPS15A;RPS16;RPS17;RPS20;RPS23;RPS24;RPS29
GO:0008104	protein localization	32	7.45606e-27	SPCS1;RPL11;SRP14;RPL3;RPL4;RPL5;RPL6;RPL7A;RPL9;RPL15;RPL22;RPL27A;RPL29;RPL31;RPL34;RPL37A;RPLP0;RPLP1;RPS6;RPS8;RPS10;RPS13;RPS14;RPS15A;RPS16;RPS17;RPS20;RPS23;RPS24;RPS29;SSR4;SEC11A
GO:0051649	establishment of localization in cell	32	1.11165e-25	SPCS1;RPL11;SRP14;RPL3;RPL4;RPL5;RPL6;RPL7A;RPL9;RPL15;RPL22;RPL27A;RPL29;RPL31;RPL34;RPL37A;RPLP0;RPLP1;RPS6;RPS8;RPS10;RPS13;RPS14;RPS15A;RPS16;RPS17;RPS20;RPS23;RPS24;RPS29;SSR4;SEC11A
GO:0071702	organic substance transport	32	1.31577e-25	SPCS1;RPL11;SRP14;RPL3;RPL4;RPL5;RPL6;RPL7A;RPL9;RPL15;RPL22;RPL27A;RPL29;RPL31;RPL34;RPL37A;RPLP0;RPLP1;RPS6;RPS8;RPS10;RPS13;RPS14;RPS15A;RPS16;RPS17;RPS20;RPS23;RPS24;RPS29;SSR4;SEC11A
GO:0033036	macromolecule localization	32	6.83107e-25	SPCS1;RPL11;SRP14;RPL3;RPL4;RPL5;RPL6;RPL7A;RPL9;RPL15;RPL22;RPL27A;RPL29;RPL31;RPL34;RPL37A;RPLP0;RPLP1;RPS6;RPS8;RPS10;RPS13;RPS14;RPS15A;RPS16;RPS17;RPS20;RPS23;RPS24;RPS29;SSR4;SEC11A
GO:0051641	cellular localization	32	7.96107e-24	SPCS1;RPL11;SRP14;RPL3;RPL4;RPL5;RPL6;RPL7A;RPL9;RPL15;RPL22;RPL27A;RPL29;RPL31;RPL34;RPL37A;RPLP0;RPLP1;RPS6;RPS8;RPS10;RPS13;RPS14;RPS15A;RPS16;RPS17;RPS20;RPS23;RPS24;RPS29;SSR4;SEC11A
GO:0071822	protein complex subunit organization	28	3.34707e-23	RPL3;RPL4;RPL5;RPL6;RPL7A;RPL9;RPL11;RPL15;RPL22;RPL27A;RPL29;RPL31;RPL34;RPL37A;RPLP0;RPLP1;RPS6;RPS8;RPS10;RPS13;RPS14;RPS15A;RPS16;RPS17;RPS20;RPS23;RPS24;RPS29
GO:1901575	organic substance catabolic process	28	8.31596e-23	RPL3;RPL4;RPL5;RPL6;RPL7A;RPL9;RPL11;RPL15;RPL22;RPL27A;RPL29;RPL31;RPL34;RPL37A;RPLP0;RPLP1;RPS6;RPS8;RPS10;RPS13;RPS14;RPS15A;RPS16;RPS17;RPS20;RPS23;RPS24;RPS29
GO:0044248	cellular catabolic process	28	1.60575e-22	RPL3;RPL4;RPL5;RPL6;RPL7A;RPL9;RPL11;RPL15;RPL22;RPL27A;RPL29;RPL31;RPL34;RPL37A;RPLP0;RPLP1;RPS6;RPS8;RPS10;RPS13;RPS14;RPS15A;RPS16;RPS17;RPS20;RPS23;RPS24;RPS29
GO:0043933	macromolecular complex subunit organization	29	1.22008e-20	RPS17;RPS6;EIF3K;RPS14;RPL3;RPL4;RPL5;RPL6;RPL7A;RPL9;RPL11;RPL15;RPL22;RPL27A;RPL29;RPL31;RPL34;RPL37A;RPLP0;RPLP1;RPS8;RPS10;RPS13;RPS15A;RPS16;RPS20;RPS23;RPS24;RPS29
GO:0009056	catabolic process	28	2.23667e-20	RPL3;RPL4;RPL5;RPL6;RPL7A;RPL9;RPL11;RPL15;RPL22;RPL27A;RPL29;RPL31;RPL34;RPL37A;RPLP0;RPLP1;RPS6;RPS8;RPS10;RPS13;RPS14;RPS15A;RPS16;RPS17;RPS20;RPS23;RPS24;RPS29
GO:0044765	single-organism transport	32	7.08124e-20	SPCS1;RPL11;SRP14;RPL3;RPL4;RPL5;RPL6;RPL7A;RPL9;RPL15;RPL22;RPL27A;RPL29;RPL31;RPL34;RPL37A;RPLP0;RPLP1;RPS6;RPS8;RPS10;RPS13;RPS14;RPS15A;RPS16;RPS17;RPS20;RPS23;RPS24;RPS29;SSR4;SEC11A
GO:0044267	cellular protein metabolic process	33	8.68262e-20	RPS13;RPS17;RPS20;SPCS1;RPS6;RPS8;RPS10;RPS14;RPS15A;RPS16;RPS23;RPS24;RPS29;EIF3K;SEC11A;RPL3;RPL4;RPL5;RPL6;RPL7A;RPL9;RPL11;RPL15;RPL22;RPL27A;RPL29;RPL31;RPL34;RPL37A;RPLP0;RPLP1;SRP14;SSR4
GO:1902578	single-organism localization	32	3.35304e-19	SPCS1;RPL11;SRP14;RPL3;RPL4;RPL5;RPL6;RPL7A;RPL9;RPL15;RPL22;RPL27A;RPL29;RPL31;RPL34;RPL37A;RPLP0;RPLP1;RPS6;RPS8;RPS10;RPS13;RPS14;RPS15A;RPS16;RPS17;RPS20;RPS23;RPS24;RPS29;SSR4;SEC11A
GO:0051704	multi-organism process	28	1.07404e-18	RPS15A;RPS6;RPL3;RPL4;RPL5;RPL6;RPL7A;RPL9;RPL11;RPL15;RPL22;RPL27A;RPL29;RPL31;RPL34;RPL37A;RPLP0;RPLP1;RPS8;RPS10;RPS13;RPS14;RPS16;RPS17;RPS20;RPS23;RPS24;RPS29
GO:0034645	cellular macromolecule biosynthetic process	33	1.32095e-18	RPS13;RPS17;RPS20;RPS6;RPS8;RPS10;RPS14;RPS15A;RPS16;RPS23;RPS24;RPS29;EIF3K;RPL3;RPL4;RPL5;RPL6;RPL7A;RPL9;RPL11;RPL15;RPL22;RPL27A;RPL29;RPL31;RPL34;RPL37A;RPLP0;RPLP1;SRP14;SSR4;SEC11A;SPCS1
GO:0010467	gene expression	33	3.51085e-18	RPS13;RPS17;RPS20;RPS6;RPS8;RPS10;RPS14;RPS15A;RPS16;RPS23;RPS24;RPS29;EIF3K;RPL3;RPL4;RPL5;RPL6;RPL7A;RPL9;RPL11;RPL15;RPL22;RPL27A;RPL29;RPL31;RPL34;RPL37A;RPLP0;RPLP1;SRP14;SSR4;SEC11A;SPCS1
GO:0009059	macromolecule biosynthetic process	33	4.17409e-18	RPS13;RPS17;RPS20;RPS6;RPS8;RPS10;RPS14;RPS15A;RPS16;RPS23;RPS24;RPS29;EIF3K;RPL3;RPL4;RPL5;RPL6;RPL7A;RPL9;RPL11;RPL15;RPL22;RPL27A;RPL29;RPL31;RPL34;RPL37A;RPLP0;RPLP1;SRP14;SSR4;SEC11A;SPCS1
GO:0019538	protein metabolic process	33	8.93327e-18	RPS13;RPS17;RPS20;SPCS1;RPS6;RPS8;RPS10;RPS14;RPS15A;RPS16;RPS23;RPS24;RPS29;EIF3K;SEC11A;RPL3;RPL4;RPL5;RPL6;RPL7A;RPL9;RPL11;RPL15;RPL22;RPL27A;RPL29;RPL31;RPL34;RPL37A;RPLP0;RPLP1;SRP14;SSR4
GO:0006810	transport	32	1.28491e-17	SPCS1;RPL11;SRP14;RPL3;RPL4;RPL5;RPL6;RPL7A;RPL9;RPL15;RPL22;RPL27A;RPL29;RPL31;RPL34;RPL37A;RPLP0;RPLP1;RPS6;RPS8;RPS10;RPS13;RPS14;RPS15A;RPS16;RPS17;RPS20;RPS23;RPS24;RPS29;SSR4;SEC11A
GO:0051234	establishment of localization	32	2.70456e-17	SPCS1;RPL11;SRP14;RPL3;RPL4;RPL5;RPL6;RPL7A;RPL9;RPL15;RPL22;RPL27A;RPL29;RPL31;RPL34;RPL37A;RPLP0;RPLP1;RPS6;RPS8;RPS10;RPS13;RPS14;RPS15A;RPS16;RPS17;RPS20;RPS23;RPS24;RPS29;SSR4;SEC11A
GO:0016043	cellular component organization	33	5.97849e-16	RPS17;RPS6;EIF3K;RPS14;RPL3;RPL4;RPL5;RPL6;RPL7A;RPL9;RPL11;RPL15;RPL22;RPL27A;RPL29;RPL31;RPL34;RPL37A;RPLP0;RPLP1;RPS8;RPS10;RPS13;RPS15A;RPS16;RPS20;RPS23;RPS24;RPS29;SRP14;SSR4;SEC11A;SPCS1
GO:0044249	cellular biosynthetic process	33	9.63714e-16	RPS13;RPS17;RPS20;RPS6;RPS8;RPS10;RPS14;RPS15A;RPS16;RPS23;RPS24;RPS29;EIF3K;RPL3;RPL4;RPL5;RPL6;RPL7A;RPL9;RPL11;RPL15;RPL22;RPL27A;RPL29;RPL31;RPL34;RPL37A;RPLP0;RPLP1;SRP14;SSR4;SEC11A;SPCS1
GO:0071840	cellular component organization or biogenesis	33	1.14658e-15	RPS8;RPS17;RPS24;RPL7A;RPLP0;RPS6;EIF3K;RPL5;RPL11;RPS14;RPS16;RPL3;RPL4;RPL6;RPL9;RPL15;RPL22;RPL27A;RPL29;RPL31;RPL34;RPL37A;RPLP1;RPS10;RPS13;RPS15A;RPS20;RPS23;RPS29;SRP14;SSR4;SEC11A;SPCS1
GO:1901576	organic substance biosynthetic process	33	1.76846e-15	RPS13;RPS17;RPS20;RPS6;RPS8;RPS10;RPS14;RPS15A;RPS16;RPS23;RPS24;RPS29;EIF3K;RPL3;RPL4;RPL5;RPL6;RPL7A;RPL9;RPL11;RPL15;RPL22;RPL27A;RPL29;RPL31;RPL34;RPL37A;RPLP0;RPLP1;SRP14;SSR4;SEC11A;SPCS1
GO:0009058	biosynthetic process	33	2.80601e-15	RPS13;RPS17;RPS20;RPS6;RPS8;RPS10;RPS14;RPS15A;RPS16;RPS23;RPS24;RPS29;EIF3K;RPL3;RPL4;RPL5;RPL6;RPL7A;RPL9;RPL11;RPL15;RPL22;RPL27A;RPL29;RPL31;RPL34;RPL37A;RPLP0;RPLP1;SRP14;SSR4;SEC11A;SPCS1
GO:0051179	localization	32	1.06425e-14	SPCS1;RPL11;SRP14;RPL3;RPL4;RPL5;RPL6;RPL7A;RPL9;RPL15;RPL22;RPL27A;RPL29;RPL31;RPL34;RPL37A;RPLP0;RPLP1;RPS6;RPS8;RPS10;RPS13;RPS14;RPS15A;RPS16;RPS17;RPS20;RPS23;RPS24;RPS29;SSR4;SEC11A
GO:0032774	RNA biosynthetic process	28	6.28744e-14	RPS14;RPL3;RPL4;RPL5;RPL6;RPL7A;RPL9;RPL11;RPL15;RPL22;RPL27A;RPL29;RPL31;RPL34;RPL37A;RPLP0;RPLP1;RPS6;RPS8;RPS10;RPS13;RPS15A;RPS16;RPS17;RPS20;RPS23;RPS24;RPS29
GO:0034654	nucleobase-containing compound biosynthetic process	28	7.73469e-13	RPS14;RPL3;RPL4;RPL5;RPL6;RPL7A;RPL9;RPL11;RPL15;RPL22;RPL27A;RPL29;RPL31;RPL34;RPL37A;RPLP0;RPLP1;RPS6;RPS8;RPS10;RPS13;RPS15A;RPS16;RPS17;RPS20;RPS23;RPS24;RPS29
GO:0018130	heterocycle biosynthetic process	28	1.18712e-12	RPS14;RPL3;RPL4;RPL5;RPL6;RPL7A;RPL9;RPL11;RPL15;RPL22;RPL27A;RPL29;RPL31;RPL34;RPL37A;RPLP0;RPLP1;RPS6;RPS8;RPS10;RPS13;RPS15A;RPS16;RPS17;RPS20;RPS23;RPS24;RPS29
GO:0019438	aromatic compound biosynthetic process	28	1.21113e-12	RPS14;RPL3;RPL4;RPL5;RPL6;RPL7A;RPL9;RPL11;RPL15;RPL22;RPL27A;RPL29;RPL31;RPL34;RPL37A;RPLP0;RPLP1;RPS6;RPS8;RPS10;RPS13;RPS15A;RPS16;RPS17;RPS20;RPS23;RPS24;RPS29
GO:0044271	cellular nitrogen compound biosynthetic process	28	2.09513e-12	RPS14;RPL3;RPL4;RPL5;RPL6;RPL7A;RPL9;RPL11;RPL15;RPL22;RPL27A;RPL29;RPL31;RPL34;RPL37A;RPLP0;RPLP1;RPS6;RPS8;RPS10;RPS13;RPS15A;RPS16;RPS17;RPS20;RPS23;RPS24;RPS29
GO:1901362	organic cyclic compound biosynthetic process	28	2.55135e-12	RPS14;RPL3;RPL4;RPL5;RPL6;RPL7A;RPL9;RPL11;RPL15;RPL22;RPL27A;RPL29;RPL31;RPL34;RPL37A;RPLP0;RPLP1;RPS6;RPS8;RPS10;RPS13;RPS15A;RPS16;RPS17;RPS20;RPS23;RPS24;RPS29
GO:0042254	ribosome biogenesis	10	4.44637e-12	RPS8;RPS17;RPS24;RPL7A;RPLP0;RPS6;RPL5;RPL11;RPS14;RPS16
GO:0016070	RNA metabolic process	28	4.67432e-12	RPS8;RPS24;RPS13;RPS14;RPL5;RPL11;RPS6;RPS16;RPS17;RPL3;RPL4;RPL6;RPL7A;RPL9;RPL15;RPL22;RPL27A;RPL29;RPL31;RPL34;RPL37A;RPLP0;RPLP1;RPS10;RPS15A;RPS20;RPS23;RPS29
GO:0022613	ribonucleoprotein complex biogenesis	11	2.44149e-11	RPS8;RPS17;RPS24;RPL7A;RPLP0;RPS6;EIF3K;RPL5;RPL11;RPS14;RPS16
GO:0044260	cellular macromolecule metabolic process	33	2.4841e-11	RPS8;RPS13;RPS17;RPS20;RPS24;SPCS1;RPS6;RPS10;RPS14;RPS15A;RPS16;RPS23;RPS29;EIF3K;SEC11A;RPL5;RPL11;RPL3;RPL4;RPL6;RPL7A;RPL9;RPL15;RPL22;RPL27A;RPL29;RPL31;RPL34;RPL37A;RPLP0;RPLP1;SRP14;SSR4
GO:0090304	nucleic acid metabolic process	28	7.51917e-11	RPS8;RPS24;RPS13;RPS14;RPL5;RPL11;RPS6;RPS16;RPS17;RPL3;RPL4;RPL6;RPL7A;RPL9;RPL15;RPL22;RPL27A;RPL29;RPL31;RPL34;RPL37A;RPLP0;RPLP1;RPS10;RPS15A;RPS20;RPS23;RPS29
GO:0034641	cellular nitrogen compound metabolic process	30	9.50547e-11	RPS8;RPS24;SPCS1;RPS13;RPS14;SEC11A;RPL5;RPL11;RPS6;RPS16;RPS17;RPL3;RPL4;RPL6;RPL7A;RPL9;RPL15;RPL22;RPL27A;RPL29;RPL31;RPL34;RPL37A;RPLP0;RPLP1;RPS10;RPS15A;RPS20;RPS23;RPS29
GO:0006807	nitrogen compound metabolic process	30	4.2688e-10	RPS8;RPS24;SPCS1;RPS13;RPS14;SEC11A;RPL5;RPL11;RPS6;RPS16;RPS17;RPL3;RPL4;RPL6;RPL7A;RPL9;RPL15;RPL22;RPL27A;RPL29;RPL31;RPL34;RPL37A;RPLP0;RPLP1;RPS10;RPS15A;RPS20;RPS23;RPS29
GO:0006364	rRNA processing	8	4.32607e-10	RPS8;RPS24;RPL5;RPL11;RPS6;RPS16;RPS17;RPS14
GO:0043170	macromolecule metabolic process	33	4.68028e-10	RPS8;RPS13;RPS17;RPS20;RPS24;SPCS1;RPS6;RPS10;RPS14;RPS15A;RPS16;RPS23;RPS29;EIF3K;SEC11A;RPL5;RPL11;RPL3;RPL4;RPL6;RPL7A;RPL9;RPL15;RPL22;RPL27A;RPL29;RPL31;RPL34;RPL37A;RPLP0;RPLP1;SRP14;SSR4
GO:0016072	rRNA metabolic process	8	5.60537e-10	RPS8;RPS24;RPL5;RPL11;RPS6;RPS16;RPS17;RPS14
GO:0042274	ribosomal small subunit biogenesis	6	6.48063e-10	RPS8;RPS17;RPS24;RPS6;RPS14;RPS16
GO:0006139	nucleobase-containing compound metabolic process	28	1.26818e-09	RPS8;RPS24;RPS13;RPS14;RPL5;RPL11;RPS6;RPS16;RPS17;RPL3;RPL4;RPL6;RPL7A;RPL9;RPL15;RPL22;RPL27A;RPL29;RPL31;RPL34;RPL37A;RPLP0;RPLP1;RPS10;RPS15A;RPS20;RPS23;RPS29
GO:0046483	heterocycle metabolic process	28	2.88946e-09	RPS8;RPS24;RPS13;RPS14;RPL5;RPL11;RPS6;RPS16;RPS17;RPL3;RPL4;RPL6;RPL7A;RPL9;RPL15;RPL22;RPL27A;RPL29;RPL31;RPL34;RPL37A;RPLP0;RPLP1;RPS10;RPS15A;RPS20;RPS23;RPS29
GO:0006725	cellular aromatic compound metabolic process	28	3.06571e-09	RPS8;RPS24;RPS13;RPS14;RPL5;RPL11;RPS6;RPS16;RPS17;RPL3;RPL4;RPL6;RPL7A;RPL9;RPL15;RPL22;RPL27A;RPL29;RPL31;RPL34;RPL37A;RPLP0;RPLP1;RPS10;RPS15A;RPS20;RPS23;RPS29
GO:1901360	organic cyclic compound metabolic process	28	8.04886e-09	RPS8;RPS24;RPS13;RPS14;RPL5;RPL11;RPS6;RPS16;RPS17;RPL3;RPL4;RPL6;RPL7A;RPL9;RPL15;RPL22;RPL27A;RPL29;RPL31;RPL34;RPL37A;RPLP0;RPLP1;RPS10;RPS15A;RPS20;RPS23;RPS29
GO:0044238	primary metabolic process	33	3.10184e-08	RPS8;RPS13;RPS17;RPS20;RPS24;SPCS1;RPS6;RPS10;RPS14;RPS15A;RPS16;RPS23;RPS29;EIF3K;SEC11A;RPL5;RPL11;RPL3;RPL4;RPL6;RPL7A;RPL9;RPL15;RPL22;RPL27A;RPL29;RPL31;RPL34;RPL37A;RPLP0;RPLP1;SRP14;SSR4
GO:0044237	cellular metabolic process	33	4.3123e-08	RPS8;RPS13;RPS17;RPS20;RPS24;SPCS1;RPS6;RPS10;RPS14;RPS15A;RPS16;RPS23;RPS29;EIF3K;SEC11A;RPL5;RPL11;RPL3;RPL4;RPL6;RPL7A;RPL9;RPL15;RPL22;RPL27A;RPL29;RPL31;RPL34;RPL37A;RPLP0;RPLP1;SRP14;SSR4
GO:0034470	ncRNA processing	8	6.13356e-08	RPS8;RPS24;RPL5;RPL11;RPS6;RPS16;RPS17;RPS14
GO:0071704	organic substance metabolic process	33	1.00124e-07	RPS8;RPS13;RPS17;RPS20;RPS24;SPCS1;RPS6;RPS10;RPS14;RPS15A;RPS16;RPS23;RPS29;EIF3K;SEC11A;RPL5;RPL11;RPL3;RPL4;RPL6;RPL7A;RPL9;RPL15;RPL22;RPL27A;RPL29;RPL31;RPL34;RPL37A;RPLP0;RPLP1;SRP14;SSR4
GO:0000028	ribosomal small subunit assembly	3	1.24546e-06	RPS17;RPS6;RPS14
GO:0034660	ncRNA metabolic process	8	1.52889e-06	RPS8;RPS24;RPL5;RPL11;RPS6;RPS16;RPS17;RPS14
GO:0008152	metabolic process	33	1.11253e-05	RPS8;RPS13;RPS17;RPS20;RPS24;SPCS1;RPS6;RPS10;RPS14;RPS15A;RPS16;RPS23;RPS29;EIF3K;SEC11A;RPL5;RPL11;RPL3;RPL4;RPL6;RPL7A;RPL9;RPL15;RPL22;RPL27A;RPL29;RPL31;RPL34;RPL37A;RPLP0;RPLP1;SRP14;SSR4
GO:0042255	ribosome assembly	3	2.88091e-05	RPS17;RPS6;RPS14
GO:0030490	maturation of SSU-rRNA	3	6.88039e-05	RPS8;RPS24;RPS14
GO:0034101	erythrocyte homeostasis	4	8.78117e-05	RPS6;RPS14;RPS17;RPS24
GO:0002262	myeloid cell homeostasis	4	0.000157542	RPS6;RPS14;RPS17;RPS24
GO:0006465	signal peptide processing	2	0.000184667	SPCS1;SEC11A
GO:0022618	ribonucleoprotein complex assembly	4	0.000332716	RPS17;RPS6;EIF3K;RPS14
GO:0044763	single-organism cellular process	32	0.000382548	RPS6;RPS15A;RPL22;RPS14;RPL3;RPL4;RPL5;RPL6;RPL7A;RPL9;RPL11;RPL15;RPL27A;RPL29;RPL31;RPL34;RPL37A;RPLP0;RPLP1;RPS8;RPS10;RPS13;RPS16;RPS17;RPS20;RPS23;RPS24;RPS29;SRP14;SSR4;SEC11A;SPCS1
GO:0071826	ribonucleoprotein complex subunit organization	4	0.000405224	RPS17;RPS6;EIF3K;RPS14
GO:0042273	ribosomal large subunit biogenesis	2	0.00102347	RPL5;RPL11
GO:0048872	homeostasis of number of cells	4	0.00102905	RPS6;RPS14;RPS17;RPS24
GO:0000462	maturation of SSU-rRNA from tricistronic rRNA transcript (SSU-rRNA, 5.8S rRNA, LSU-rRNA)	2	0.00166824	RPS8;RPS24
GO:0044085	cellular component biogenesis	11	0.00410803	RPS8;RPS17;RPS24;RPL7A;RPLP0;RPS6;EIF3K;RPL5;RPL11;RPS14;RPS16
GO:0044699	single-organism process	32	0.00683984	SPCS1;RPS6;RPS15A;RPL22;RPL11;RPS14;SRP14;RPL3;RPL4;RPL5;RPL6;RPL7A;RPL9;RPL15;RPL27A;RPL29;RPL31;RPL34;RPL37A;RPLP0;RPLP1;RPS8;RPS10;RPS13;RPS16;RPS17;RPS20;RPS23;RPS24;RPS29;SSR4;SEC11A
GO:0022605	oogenesis stage	1	0.0121731	RPS6
GO:0002309	T cell proliferation involved in immune response	1	0.0144709	RPS6
GO:0030218	erythrocyte differentiation	2	0.021354	RPS6;RPS14
GO:0009987	cellular process	33	0.0215945	RPS8;RPS13;RPS17;RPS20;RPS24;SPCS1;RPS6;RPS10;RPS14;RPS15A;RPS16;RPS23;RPS29;EIF3K;RPL3;RPL22;SEC11A;RPL5;RPL11;RPL4;RPL6;RPL7A;RPL9;RPL15;RPL27A;RPL29;RPL31;RPL34;RPL37A;RPLP0;RPLP1;SRP14;SSR4
GO:0006924	activation-induced cell death of T cells	1	0.0257515	RPS6
GO:0006518	peptide metabolic process	2	0.0313662	SPCS1;SEC11A
GO:0001731	formation of translation preinitiation complex	1	0.0434226	EIF3K
GO:0033119	negative regulation of RNA splicing	1	0.0471397	RPS13
GO:0002181	cytoplasmic translation	1	0.0471397	RPS20
GO:0050796	regulation of insulin secretion	2	0.0544611	SEC11A;SPCS1
GO:0071353	cellular response to interleukin-4	1	0.0588544	RPL3
GO:0048821	erythrocyte development	1	0.0588544	RPS6
GO:0030217	T cell differentiation	2	0.0629337	RPL22;RPS6
GO:0070925	organelle assembly	3	0.0629337	RPS17;RPS6;RPS14
GO:0090276	regulation of peptide hormone secretion	2	0.0629337	SEC11A;SPCS1
GO:0002791	regulation of peptide secretion	2	0.0653256	SEC11A;SPCS1
GO:0034622	cellular macromolecular complex assembly	4	0.0654707	RPS17;RPS6;EIF3K;RPS14
GO:0070670	response to interleukin-4	1	0.0663306	RPL3
GO:0030073	insulin secretion	2	0.0667305	SEC11A;SPCS1
GO:0043029	T cell homeostasis	1	0.0752098	RPS6
GO:0030072	peptide hormone secretion	2	0.0846699	SEC11A;SPCS1
GO:0090087	regulation of peptide transport	2	0.0865091	SEC11A;SPCS1
GO:0046883	regulation of hormone secretion	2	0.0865091	SEC11A;SPCS1
GO:0002790	peptide secretion	2	0.087116	SEC11A;SPCS1
GO:0070231	T cell apoptotic process	1	0.0906474	RPS6
GO:0007566	embryo implantation	1	0.0906474	RPL29
KEGGID	Term	Count	p.adjust	Symbols
3010	Ribosome	28	1.51572e-48	RPL3;RPL4;RPL5;RPL6;RPL7A;RPL9;RPL11;RPL15;RPL22;RPL27A;RPL29;RPL31;RPL34;RPL37A;RPLP0;RPLP1;RPS6;RPS8;RPS10;RPS13;RPS14;RPS15A;RPS16;RPS17;RPS20;RPS23;RPS24;RPS29
3060	Protein export	3	0.000242187	SRP14;SEC11A;SPCS1

## Sheet: CRC-11
Supplementary Table 3. The enrichment analysis of GO terms and KEGG pathway for CRC associated modules
GOBPID	Term	Count	p.adjust	Symbols
GO:0043968	histone H2A acetylation	4	3.96724e-08	RUVBL2;MORF4L1;ING3;DMAP1
GO:0016573	histone acetylation	5	3.13628e-06	KAT5;RUVBL2;MORF4L1;ING3;DMAP1
GO:0018393	internal peptidyl-lysine acetylation	5	3.13628e-06	KAT5;RUVBL2;MORF4L1;ING3;DMAP1
GO:0006996	organelle organization	11	3.13628e-06	ACTB;KAT5;RUVBL2;MORF4L1;ING3;DMAP1;CREB1;TUBG1;CUL3;CALM1;CALM2
GO:0018394	peptidyl-lysine acetylation	5	3.13628e-06	KAT5;RUVBL2;MORF4L1;ING3;DMAP1
GO:0006475	internal protein amino acid acetylation	5	3.13628e-06	KAT5;RUVBL2;MORF4L1;ING3;DMAP1
GO:0043967	histone H4 acetylation	4	4.69253e-06	RUVBL2;MORF4L1;ING3;DMAP1
GO:0006473	protein acetylation	5	4.69253e-06	KAT5;RUVBL2;MORF4L1;ING3;DMAP1
GO:0043543	protein acylation	5	9.59056e-06	KAT5;RUVBL2;MORF4L1;ING3;DMAP1
GO:0018205	peptidyl-lysine modification	5	4.28566e-05	KAT5;RUVBL2;MORF4L1;ING3;DMAP1
GO:0040008	regulation of growth	6	4.28566e-05	CREB1;KAT5;RUVBL2;MORF4L1;ING3;DMAP1
GO:0051276	chromosome organization	7	4.28566e-05	ACTB;KAT5;RUVBL2;MORF4L1;ING3;DMAP1;CUL3
GO:0016568	chromatin modification	6	4.84015e-05	ACTB;KAT5;RUVBL2;MORF4L1;ING3;DMAP1
GO:0018193	peptidyl-amino acid modification	7	6.30944e-05	KAT5;RUVBL2;MORF4L1;ING3;DMAP1;CALM1;CALM2
GO:0006325	chromatin organization	6	0.000120433	ACTB;KAT5;RUVBL2;MORF4L1;ING3;DMAP1
GO:0016570	histone modification	5	0.000144447	KAT5;RUVBL2;MORF4L1;ING3;DMAP1
GO:0021762	substantia nigra development	3	0.000144447	ACTB;CALM1;CALM2
GO:0016569	covalent chromatin modification	5	0.000146012	KAT5;RUVBL2;MORF4L1;ING3;DMAP1
GO:0051343	positive regulation of cyclic-nucleotide phosphodiesterase activity	2	0.000157054	CALM1;CALM2
GO:0016043	cellular component organization	11	0.000246013	ACTB;KAT5;RUVBL2;MORF4L1;ING3;DMAP1;CREB1;TUBG1;CUL3;CALM1;CALM2
GO:0032465	regulation of cytokinesis	3	0.000249228	CALM1;CALM2;CUL3
GO:0007202	activation of phospholipase C activity	3	0.000250328	CALM1;CALM2;CREB1
GO:0040007	growth	6	0.000250475	CREB1;KAT5;RUVBL2;MORF4L1;ING3;DMAP1
GO:0071840	cellular component organization or biogenesis	11	0.000250475	ACTB;KAT5;RUVBL2;MORF4L1;ING3;DMAP1;CREB1;TUBG1;CUL3;CALM1;CALM2
GO:1901841	regulation of high voltage-gated calcium channel activity	2	0.000250475	CALM1;CALM2
GO:0048857	neural nucleus development	3	0.000287796	ACTB;CALM1;CALM2
GO:0010863	positive regulation of phospholipase C activity	3	0.000287796	CALM1;CALM2;CREB1
GO:0044267	cellular protein metabolic process	10	0.000287796	CALM1;CALM2;CREB1;CUL3;KAT5;RUVBL2;MORF4L1;ING3;DMAP1;ACTB
GO:0051342	regulation of cyclic-nucleotide phosphodiesterase activity	2	0.000287796	CALM1;CALM2
GO:1900274	regulation of phospholipase C activity	3	0.000292577	CALM1;CALM2;CREB1
GO:0036211	protein modification process	9	0.000311226	CALM1;CALM2;CREB1;CUL3;KAT5;RUVBL2;MORF4L1;ING3;DMAP1
GO:0006464	cellular protein modification process	9	0.000311226	CALM1;CALM2;CREB1;CUL3;KAT5;RUVBL2;MORF4L1;ING3;DMAP1
GO:0038093	Fc receptor signaling pathway	4	0.000315493	ACTB;CALM1;CALM2;CREB1
GO:1901844	regulation of cell communication by electrical coupling involved in cardiac conduction	2	0.000315493	CALM1;CALM2
GO:0043933	macromolecular complex subunit organization	8	0.000372046	ACTB;KAT5;RUVBL2;MORF4L1;ING3;DMAP1;TUBG1;CUL3
GO:0060316	positive regulation of ryanodine-sensitive calcium-release channel activity	2	0.000372046	CALM1;CALM2
GO:0030901	midbrain development	3	0.000372046	ACTB;CALM1;CALM2
GO:0010518	positive regulation of phospholipase activity	3	0.000372046	CALM1;CALM2;CREB1
GO:0043412	macromolecule modification	9	0.000378483	CALM1;CALM2;CREB1;CUL3;KAT5;RUVBL2;MORF4L1;ING3;DMAP1
GO:0060315	negative regulation of ryanodine-sensitive calcium-release channel activity	2	0.000409402	CALM1;CALM2
GO:0097305	response to alcohol	4	0.000453098	KAT5;CALM1;CALM2;RUVBL2
GO:0010517	regulation of phospholipase activity	3	0.000468915	CALM1;CALM2;CREB1
GO:0060193	positive regulation of lipase activity	3	0.000468915	CALM1;CALM2;CREB1
GO:0071482	cellular response to light stimulus	3	0.000468915	RUVBL2;CALM1;CALM2
GO:0032516	positive regulation of phosphoprotein phosphatase activity	2	0.000504505	CALM1;CALM2
GO:0010801	negative regulation of peptidyl-threonine phosphorylation	2	0.000504505	CALM1;CALM2
GO:0005513	detection of calcium ion	2	0.000563857	CALM1;CALM2
GO:0010649	regulation of cell communication by electrical coupling	2	0.000563857	CALM1;CALM2
GO:1903779	regulation of cardiac conduction	2	0.000637093	CALM1;CALM2
GO:0019538	protein metabolic process	10	0.000645441	CALM1;CALM2;CREB1;CUL3;KAT5;RUVBL2;MORF4L1;ING3;DMAP1;ACTB
GO:0060191	regulation of lipase activity	3	0.000650644	CALM1;CALM2;CREB1
GO:0002768	immune response-regulating cell surface receptor signaling pathway	4	0.000910704	ACTB;CALM1;CALM2;CREB1
GO:0051000	positive regulation of nitric-oxide synthase activity	2	0.000940102	CALM1;CALM2
GO:0010881	regulation of cardiac muscle contraction by regulation of the release of sequestered calcium ion	2	0.000940102	CALM1;CALM2
GO:0048010	vascular endothelial growth factor receptor signaling pathway	3	0.000951642	ACTB;CALM1;CALM2
GO:0048545	response to steroid hormone	4	0.000951642	KAT5;CALM1;CALM2;RUVBL2
GO:1901385	regulation of voltage-gated calcium channel activity	2	0.000955685	CALM1;CALM2
GO:0010800	positive regulation of peptidyl-threonine phosphorylation	2	0.000955685	CALM1;CALM2
GO:0031954	positive regulation of protein autophosphorylation	2	0.000955685	CALM1;CALM2
GO:0000910	cytokinesis	3	0.000973405	CALM1;CALM2;CUL3
GO:1901020	negative regulation of calcium ion transmembrane transporter activity	2	0.000973405	CALM1;CALM2
GO:0071392	cellular response to estradiol stimulus	2	0.000973405	KAT5;RUVBL2
GO:0035307	positive regulation of protein dephosphorylation	2	0.000973405	CALM1;CALM2
GO:1903170	negative regulation of calcium ion transmembrane transport	2	0.000973405	CALM1;CALM2
GO:0071478	cellular response to radiation	3	0.000987256	RUVBL2;CALM1;CALM2
GO:2001258	negative regulation of cation channel activity	2	0.00100739	CALM1;CALM2
GO:1901021	positive regulation of calcium ion transmembrane transporter activity	2	0.00100739	CALM1;CALM2
GO:0086064	cell communication by electrical coupling involved in cardiac conduction	2	0.00100739	CALM1;CALM2
GO:0010882	regulation of cardiac muscle contraction by calcium ion signaling	2	0.00108694	CALM1;CALM2
GO:0051412	response to corticosterone	2	0.00113593	CALM1;CALM2
GO:0010922	positive regulation of phosphatase activity	2	0.00113593	CALM1;CALM2
GO:0035304	regulation of protein dephosphorylation	2	0.00113593	CALM1;CALM2
GO:0010880	regulation of release of sequestered calcium ion into cytosol by sarcoplasmic reticulum	2	0.00121735	CALM1;CALM2
GO:0032770	positive regulation of monooxygenase activity	2	0.00126627	CALM1;CALM2
GO:1901985	positive regulation of protein acetylation	2	0.00126627	KAT5;RUVBL2
GO:0005980	glycogen catabolic process	2	0.00126627	CALM1;CALM2
GO:0009725	response to hormone	5	0.00126849	KAT5;CALM1;CALM2;RUVBL2;CREB1
GO:0006281	DNA repair	4	0.00128269	MORF4L1;RUVBL2;DMAP1;KAT5
GO:0006338	chromatin remodeling	3	0.00128269	ACTB;DMAP1;RUVBL2
GO:0060314	regulation of ryanodine-sensitive calcium-release channel activity	2	0.00128269	CALM1;CALM2
GO:0009251	glucan catabolic process	2	0.00128269	CALM1;CALM2
GO:0044247	cellular polysaccharide catabolic process	2	0.00134757	CALM1;CALM2
GO:0010644	cell communication by electrical coupling	2	0.00134757	CALM1;CALM2
GO:0014808	release of sequestered calcium ion into cytosol by sarcoplasmic reticulum	2	0.00138034	CALM1;CALM2
GO:0001975	response to amphetamine	2	0.00138034	CALM1;CALM2
GO:1903513	endoplasmic reticulum to cytosol transport	2	0.00138034	CALM1;CALM2
GO:1903514	calcium ion transport from endoplasmic reticulum to cytosol	2	0.00138034	CALM1;CALM2
GO:0009314	response to radiation	4	0.00138912	KAT5;RUVBL2;CALM1;CALM2
GO:0071391	cellular response to estrogen stimulus	2	0.00141341	KAT5;RUVBL2
GO:0000272	polysaccharide catabolic process	2	0.00141341	CALM1;CALM2
GO:0010799	regulation of peptidyl-threonine phosphorylation	2	0.00141341	CALM1;CALM2
GO:0051385	response to mineralocorticoid	2	0.00149392	CALM1;CALM2
GO:2001259	positive regulation of cation channel activity	2	0.00154262	CALM1;CALM2
GO:0022400	regulation of rhodopsin mediated signaling pathway	2	0.00154262	CALM1;CALM2
GO:0070296	sarcoplasmic reticulum calcium ion transport	2	0.00154262	CALM1;CALM2
GO:0031952	regulation of protein autophosphorylation	2	0.00162445	CALM1;CALM2
GO:1902589	single-organism organelle organization	7	0.00162897	KAT5;RUVBL2;MORF4L1;ING3;DMAP1;TUBG1;CUL3
GO:0002764	immune response-regulating signaling pathway	4	0.00163771	ACTB;CALM1;CALM2;CREB1
GO:0038095	Fc-epsilon receptor signaling pathway	3	0.00163771	CALM1;CALM2;CREB1
GO:0007190	activation of adenylate cyclase activity	2	0.00163993	CALM1;CALM2
GO:0043666	regulation of phosphoprotein phosphatase activity	2	0.00163993	CALM1;CALM2
GO:0008543	fibroblast growth factor receptor signaling pathway	3	0.00171877	CALM1;CALM2;CREB1
GO:0016056	rhodopsin mediated signaling pathway	2	0.00190696	CALM1;CALM2
GO:0032413	negative regulation of ion transmembrane transporter activity	2	0.00218843	CALM1;CALM2
GO:0014075	response to amine	2	0.00218843	CALM1;CALM2
GO:0044344	cellular response to fibroblast growth factor stimulus	3	0.00221542	CALM1;CALM2;CREB1
GO:0071495	cellular response to endogenous stimulus	5	0.00221542	KAT5;RUVBL2;CALM1;CALM2;CREB1
GO:0051926	negative regulation of calcium ion transport	2	0.00221542	CALM1;CALM2
GO:0035306	positive regulation of dephosphorylation	2	0.00221542	CALM1;CALM2
GO:0071774	response to fibroblast growth factor	3	0.00225718	CALM1;CALM2;CREB1
GO:0050999	regulation of nitric-oxide synthase activity	2	0.00228344	CALM1;CALM2
GO:0051353	positive regulation of oxidoreductase activity	2	0.00237257	CALM1;CALM2
GO:0086065	cell communication involved in cardiac conduction	2	0.00246265	CALM1;CALM2
GO:0006950	response to stress	8	0.00255728	KAT5;MORF4L1;RUVBL2;DMAP1;ACTB;CALM1;CALM2;CREB1
GO:0032410	negative regulation of transporter activity	2	0.00288114	CALM1;CALM2
GO:0007173	epidermal growth factor receptor signaling pathway	3	0.00288286	CALM1;CALM2;CREB1
GO:0045762	positive regulation of adenylate cyclase activity	2	0.00295131	CALM1;CALM2
GO:0038127	ERBB signaling pathway	3	0.00304798	CALM1;CALM2;CREB1
GO:0030168	platelet activation	3	0.0030587	ACTB;CALM1;CALM2
GO:0071214	cellular response to abiotic stimulus	3	0.00306953	RUVBL2;CALM1;CALM2
GO:1901983	regulation of protein acetylation	2	0.00309172	KAT5;RUVBL2
GO:0032414	positive regulation of ion transmembrane transporter activity	2	0.00331046	CALM1;CALM2
GO:0032270	positive regulation of cellular protein metabolic process	5	0.00331046	CALM1;CALM2;KAT5;CUL3;RUVBL2
GO:0007420	brain development	4	0.00335173	CREB1;ACTB;CALM1;CALM2
GO:0032768	regulation of monooxygenase activity	2	0.00335526	CALM1;CALM2
GO:0034766	negative regulation of ion transmembrane transport	2	0.00345298	CALM1;CALM2
GO:0051302	regulation of cell division	3	0.00352477	CALM1;CALM2;CUL3
GO:0048518	positive regulation of biological process	9	0.00353749	CALM1;CALM2;CREB1;KAT5;ING3;DMAP1;CUL3;RUVBL2;ACTB
GO:0010038	response to metal ion	3	0.00354758	CALM1;CALM2;CREB1
GO:1901019	regulation of calcium ion transmembrane transporter activity	2	0.00366487	CALM1;CALM2
GO:0061337	cardiac conduction	2	0.00366487	CALM1;CALM2
GO:1903169	regulation of calcium ion transmembrane transport	2	0.00366487	CALM1;CALM2
GO:0060322	head development	4	0.00384052	CREB1;ACTB;CALM1;CALM2
GO:0032411	positive regulation of transporter activity	2	0.00384052	CALM1;CALM2
GO:0044710	single-organism metabolic process	9	0.00384052	CALM1;CALM2;KAT5;RUVBL2;MORF4L1;ING3;DMAP1;CUL3;CREB1
GO:0048011	neurotrophin TRK receptor signaling pathway	3	0.00396085	CALM1;CALM2;CREB1
GO:0051349	positive regulation of lyase activity	2	0.00396085	CALM1;CALM2
GO:0051279	regulation of release of sequestered calcium ion into cytosol	2	0.00396085	CALM1;CALM2
GO:0031281	positive regulation of cyclase activity	2	0.00396085	CALM1;CALM2
GO:0019219	regulation of nucleobase-containing compound metabolic process	8	0.00396085	CALM1;CALM2;CREB1;KAT5;DMAP1;MORF4L1;ING3;RUVBL2
GO:0034763	negative regulation of transmembrane transport	2	0.00402337	CALM1;CALM2
GO:0038179	neurotrophin signaling pathway	3	0.00402337	CALM1;CALM2;CREB1
GO:0001933	negative regulation of protein phosphorylation	3	0.00403595	CUL3;CALM1;CALM2
GO:0051247	positive regulation of protein metabolic process	5	0.00418736	CALM1;CALM2;KAT5;CUL3;RUVBL2
GO:0044275	cellular carbohydrate catabolic process	2	0.00418736	CALM1;CALM2
GO:0050878	regulation of body fluid levels	4	0.0042579	CREB1;ACTB;CALM1;CALM2
GO:0043647	inositol phosphate metabolic process	2	0.0042579	CALM1;CALM2
GO:0010605	negative regulation of macromolecule metabolic process	6	0.00441412	CREB1;CUL3;KAT5;DMAP1;CALM1;CALM2
GO:0051171	regulation of nitrogen compound metabolic process	8	0.00447758	CALM1;CALM2;CREB1;KAT5;DMAP1;MORF4L1;ING3;RUVBL2
GO:0033993	response to lipid	4	0.00456872	KAT5;CALM1;CALM2;RUVBL2
GO:0006974	cellular response to DNA damage stimulus	4	0.00461606	KAT5;MORF4L1;RUVBL2;DMAP1
GO:1901700	response to oxygen-containing compound	5	0.00461606	KAT5;CALM1;CALM2;RUVBL2;CREB1
GO:0014070	response to organic cyclic compound	4	0.00461606	KAT5;CALM1;CALM2;RUVBL2
GO:0031326	regulation of cellular biosynthetic process	8	0.00461606	CREB1;KAT5;DMAP1;CALM1;CALM2;MORF4L1;ING3;RUVBL2
GO:0018107	peptidyl-threonine phosphorylation	2	0.00466964	CALM1;CALM2
GO:0034654	nucleobase-containing compound biosynthetic process	8	0.00467321	CREB1;KAT5;DMAP1;CALM1;CALM2;RUVBL2;MORF4L1;ING3
GO:0031399	regulation of protein modification process	5	0.00468398	CALM1;CALM2;CUL3;KAT5;RUVBL2
GO:0031324	negative regulation of cellular metabolic process	6	0.00489852	CREB1;CUL3;KAT5;DMAP1;CALM1;CALM2
GO:0009889	regulation of biosynthetic process	8	0.00489852	CREB1;KAT5;DMAP1;CALM1;CALM2;MORF4L1;ING3;RUVBL2
GO:0080090	regulation of primary metabolic process	9	0.00491498	CALM1;CALM2;CREB1;CUL3;KAT5;DMAP1;MORF4L1;ING3;RUVBL2
GO:0046209	nitric oxide metabolic process	2	0.0049212	CALM1;CALM2
GO:2001257	regulation of cation channel activity	2	0.0049212	CALM1;CALM2
GO:0018210	peptidyl-threonine modification	2	0.0049212	CALM1;CALM2
GO:0045761	regulation of adenylate cyclase activity	2	0.0049212	CALM1;CALM2
GO:0060255	regulation of macromolecule metabolic process	9	0.0049479	CALM1;CALM2;CREB1;CUL3;KAT5;DMAP1;MORF4L1;ING3;RUVBL2
GO:0018130	heterocycle biosynthetic process	8	0.0049479	CREB1;KAT5;DMAP1;CALM1;CALM2;RUVBL2;MORF4L1;ING3
GO:0019438	aromatic compound biosynthetic process	8	0.00496179	CREB1;KAT5;DMAP1;CALM1;CALM2;RUVBL2;MORF4L1;ING3
GO:0055117	regulation of cardiac muscle contraction	2	0.00503177	CALM1;CALM2
GO:0030819	positive regulation of cAMP biosynthetic process	2	0.00503177	CALM1;CALM2
GO:0010522	regulation of calcium ion transport into cytosol	2	0.00510191	CALM1;CALM2
GO:2001057	reactive nitrogen species metabolic process	2	0.00510191	CALM1;CALM2
GO:0034767	positive regulation of ion transmembrane transport	2	0.00527994	CALM1;CALM2
GO:0002027	regulation of heart rate	2	0.00527994	CALM1;CALM2
GO:0009416	response to light stimulus	3	0.00527994	RUVBL2;CALM1;CALM2
GO:0005977	glycogen metabolic process	2	0.0053554	CALM1;CALM2
GO:2001252	positive regulation of chromosome organization	2	0.0053554	CUL3;RUVBL2
GO:0051341	regulation of oxidoreductase activity	2	0.0053554	CALM1;CALM2
GO:0044042	glucan metabolic process	2	0.0053554	CALM1;CALM2
GO:0006073	cellular glucan metabolic process	2	0.0053554	CALM1;CALM2
GO:0044271	cellular nitrogen compound biosynthetic process	8	0.0053554	CREB1;KAT5;DMAP1;CALM1;CALM2;RUVBL2;MORF4L1;ING3
GO:0009719	response to endogenous stimulus	5	0.00537578	KAT5;CALM1;CALM2;RUVBL2;CREB1
GO:0060048	cardiac muscle contraction	2	0.0054221	CALM1;CALM2
GO:0051050	positive regulation of transport	4	0.00545876	CALM1;CALM2;DMAP1;CREB1
GO:0048522	positive regulation of cellular process	8	0.00545876	CALM1;CALM2;CREB1;KAT5;ING3;DMAP1;CUL3;RUVBL2
GO:0007169	transmembrane receptor protein tyrosine kinase signaling pathway	4	0.00547745	ACTB;CALM1;CALM2;CREB1
GO:1901362	organic cyclic compound biosynthetic process	8	0.00548354	CREB1;KAT5;DMAP1;CALM1;CALM2;RUVBL2;MORF4L1;ING3
GO:0097306	cellular response to alcohol	2	0.00550261	KAT5;RUVBL2
GO:0030816	positive regulation of cAMP metabolic process	2	0.00550261	CALM1;CALM2
GO:0006942	regulation of striated muscle contraction	2	0.00557228	CALM1;CALM2
GO:0034764	positive regulation of transmembrane transport	2	0.00557228	CALM1;CALM2
GO:0050776	regulation of immune response	4	0.00558367	ACTB;CALM1;CALM2;CREB1
GO:0042326	negative regulation of phosphorylation	3	0.00560393	CUL3;CALM1;CALM2
GO:0002576	platelet degranulation	2	0.00561268	CALM1;CALM2
GO:0031279	regulation of cyclase activity	2	0.00584067	CALM1;CALM2
GO:0051339	regulation of lyase activity	2	0.00588029	CALM1;CALM2
GO:0051283	negative regulation of sequestering of calcium ion	2	0.00588029	CALM1;CALM2
GO:0051209	release of sequestered calcium ion into cytosol	2	0.00588029	CALM1;CALM2
GO:0051282	regulation of sequestering of calcium ion	2	0.00597987	CALM1;CALM2
GO:0031323	regulation of cellular metabolic process	9	0.00602307	CALM1;CALM2;CREB1;CUL3;KAT5;DMAP1;MORF4L1;ING3;RUVBL2
GO:0007417	central nervous system development	4	0.00613446	CREB1;ACTB;CALM1;CALM2
GO:0030804	positive regulation of cyclic nucleotide biosynthetic process	2	0.00628072	CALM1;CALM2
GO:1903649	regulation of cytoplasmic transport	3	0.00635025	CALM1;CALM2;DMAP1
GO:0051928	positive regulation of calcium ion transport	2	0.00635025	CALM1;CALM2
GO:0032355	response to estradiol	2	0.00648918	KAT5;RUVBL2
GO:1900373	positive regulation of purine nucleotide biosynthetic process	2	0.00648918	CALM1;CALM2
GO:0007603	phototransduction, visible light	2	0.00648918	CALM1;CALM2
GO:0030810	positive regulation of nucleotide biosynthetic process	2	0.00648918	CALM1;CALM2
GO:0044264	cellular polysaccharide metabolic process	2	0.0065901	CALM1;CALM2
GO:0045935	positive regulation of nucleobase-containing compound metabolic process	5	0.00665693	CALM1;CALM2;CREB1;KAT5;RUVBL2
GO:0010035	response to inorganic substance	3	0.00665693	CALM1;CALM2;CREB1
GO:0051592	response to calcium ion	2	0.00675284	CALM1;CALM2
GO:0090202	gene looping	1	0.00675284	RUVBL2
GO:0090579	dsDNA loop formation	1	0.00675284	RUVBL2
GO:0071733	transcriptional activation by promoter-enhancer looping	1	0.00675284	RUVBL2
GO:0071898	regulation of estrogen receptor binding	1	0.00675284	RUVBL2
GO:0071899	negative regulation of estrogen receptor binding	1	0.00675284	RUVBL2
GO:0001831	trophectodermal cellular morphogenesis	1	0.00675284	CUL3
GO:0009892	negative regulation of metabolic process	6	0.00684583	CREB1;CUL3;KAT5;DMAP1;CALM1;CALM2
GO:0043271	negative regulation of ion transport	2	0.00684583	CALM1;CALM2
GO:0010921	regulation of phosphatase activity	2	0.00684583	CALM1;CALM2
GO:0033554	cellular response to stress	5	0.00684583	KAT5;MORF4L1;RUVBL2;DMAP1;CREB1
GO:0051173	positive regulation of nitrogen compound metabolic process	5	0.00684583	CALM1;CALM2;CREB1;KAT5;RUVBL2
GO:0031328	positive regulation of cellular biosynthetic process	5	0.00684583	CREB1;KAT5;CALM1;CALM2;RUVBL2
GO:0030801	positive regulation of cyclic nucleotide metabolic process	2	0.00687087	CALM1;CALM2
GO:0006259	DNA metabolic process	4	0.00687087	MORF4L1;RUVBL2;DMAP1;KAT5
GO:0009891	positive regulation of biosynthetic process	5	0.00728178	CREB1;KAT5;CALM1;CALM2;RUVBL2
GO:1900544	positive regulation of purine nucleotide metabolic process	2	0.00728178	CALM1;CALM2
GO:0045981	positive regulation of nucleotide metabolic process	2	0.00728178	CALM1;CALM2
GO:0019751	polyol metabolic process	2	0.00738278	CALM1;CALM2
GO:0005976	polysaccharide metabolic process	2	0.00748406	CALM1;CALM2
GO:0030817	regulation of cAMP biosynthetic process	2	0.00758561	CALM1;CALM2
GO:0045087	innate immune response	4	0.00762171	ACTB;CALM1;CALM2;CREB1
GO:0031401	positive regulation of protein modification process	4	0.00762171	CALM1;CALM2;KAT5;RUVBL2
GO:0009584	detection of visible light	2	0.00762171	CALM1;CALM2
GO:0010604	positive regulation of macromolecule metabolic process	6	0.00765147	CALM1;CALM2;CREB1;KAT5;CUL3;RUVBL2
GO:0035637	multicellular organismal signaling	2	0.00782493	CALM1;CALM2
GO:0061024	membrane organization	4	0.00786058	CUL3;ACTB;CALM1;CALM2
GO:0060402	calcium ion transport into cytosol	2	0.00786058	CALM1;CALM2
GO:0007602	phototransduction	2	0.00786058	CALM1;CALM2
GO:0071900	regulation of protein serine/threonine kinase activity	3	0.0079035	CUL3;CALM1;CALM2
GO:0060401	cytosolic calcium ion transport	2	0.0079292	CALM1;CALM2
GO:0031400	negative regulation of protein modification process	3	0.00809785	CUL3;CALM1;CALM2
GO:0006941	striated muscle contraction	2	0.00809934	CALM1;CALM2
GO:1901654	response to ketone	2	0.00809934	CALM1;CALM2
GO:0019722	calcium-mediated signaling	2	0.00820116	CALM1;CALM2
GO:0006171	cAMP biosynthetic process	2	0.00843967	CALM1;CALM2
GO:0044092	negative regulation of molecular function	4	0.00848643	CUL3;RUVBL2;CALM1;CALM2
GO:0030814	regulation of cAMP metabolic process	2	0.00906413	CALM1;CALM2
GO:0044724	single-organism carbohydrate catabolic process	2	0.00913214	CALM1;CALM2
GO:0009583	detection of light stimulus	2	0.00913214	CALM1;CALM2
GO:0016482	cytoplasmic transport	4	0.0091331	CALM1;CALM2;CUL3;DMAP1
GO:0035303	regulation of dephosphorylation	2	0.0091723	CALM1;CALM2
GO:0010563	negative regulation of phosphorus metabolic process	3	0.0091723	CUL3;CALM1;CALM2
GO:0045936	negative regulation of phosphate metabolic process	3	0.0091723	CUL3;CALM1;CALM2
GO:0031325	positive regulation of cellular metabolic process	6	0.0091723	CALM1;CALM2;CREB1;KAT5;CUL3;RUVBL2
GO:0051384	response to glucocorticoid	2	0.00929951	CALM1;CALM2
GO:0030802	regulation of cyclic nucleotide biosynthetic process	2	0.00929951	CALM1;CALM2
GO:0044260	cellular macromolecule metabolic process	10	0.00937935	CALM1;CALM2;CREB1;CUL3;KAT5;RUVBL2;MORF4L1;ING3;DMAP1;ACTB
GO:0071383	cellular response to steroid hormone stimulus	2	0.00950795	KAT5;RUVBL2
GO:1900371	regulation of purine nucleotide biosynthetic process	2	0.00971715	CALM1;CALM2
GO:0030808	regulation of nucleotide biosynthetic process	2	0.00971715	CALM1;CALM2
GO:0009628	response to abiotic stimulus	4	0.00974762	KAT5;RUVBL2;CALM1;CALM2
GO:0010564	regulation of cell cycle process	3	0.00974762	CALM1;CALM2;CUL3
GO:0016052	carbohydrate catabolic process	2	0.00974762	CALM1;CALM2
GO:0032845	negative regulation of homeostatic process	2	0.0105733	CALM1;CALM2
GO:0032386	regulation of intracellular transport	3	0.0105902	CALM1;CALM2;DMAP1
GO:0031960	response to corticosteroid	2	0.0106401	CALM1;CALM2
GO:0060509	Type I pneumocyte differentiation	1	0.0108849	CREB1
GO:0071169	establishment of protein localization to chromatin	1	0.0108849	RUVBL2
GO:0060341	regulation of cellular localization	4	0.0109546	CALM1;CALM2;DMAP1;CREB1
GO:0008277	regulation of G-protein coupled receptor protein signaling pathway	2	0.0110678	CALM1;CALM2
GO:0006937	regulation of muscle contraction	2	0.0111752	CALM1;CALM2
GO:0030799	regulation of cyclic nucleotide metabolic process	2	0.0115822	CALM1;CALM2
GO:0052652	cyclic purine nucleotide metabolic process	2	0.011648	CALM1;CALM2
GO:0046058	cAMP metabolic process	2	0.011648	CALM1;CALM2
GO:0007167	enzyme linked receptor protein signaling pathway	4	0.0116716	ACTB;CALM1;CALM2;CREB1
GO:0009190	cyclic nucleotide biosynthetic process	2	0.0116716	CALM1;CALM2
GO:0006302	double-strand break repair	2	0.0116716	MORF4L1;KAT5
GO:0051641	cellular localization	6	0.0120169	CALM1;CALM2;CUL3;DMAP1;CREB1;RUVBL2
GO:0009057	macromolecule catabolic process	4	0.0120247	CUL3;KAT5;CALM1;CALM2
GO:0070199	establishment of protein localization to chromosome	1	0.0120247	RUVBL2
GO:0008054	negative regulation of cyclin-dependent protein serine/threonine kinase by cyclin degradation	1	0.0120247	CUL3
GO:0000212	meiotic spindle organization	1	0.0120247	TUBG1
GO:0040016	embryonic cleavage	1	0.0120247	CUL3
GO:0032412	regulation of ion transmembrane transporter activity	2	0.0120842	CALM1;CALM2
GO:0008016	regulation of heart contraction	2	0.0120842	CALM1;CALM2
GO:0022898	regulation of transmembrane transporter activity	2	0.012603	CALM1;CALM2
GO:0043627	response to estrogen	2	0.012603	KAT5;RUVBL2
GO:0051716	cellular response to stimulus	9	0.0126739	CALM1;CALM2;KAT5;MORF4L1;CREB1;CUL3;RUVBL2;DMAP1;ACTB
GO:0019222	regulation of metabolic process	9	0.0126771	CALM1;CALM2;CREB1;CUL3;KAT5;DMAP1;MORF4L1;ING3;RUVBL2
GO:0007596	blood coagulation	3	0.0128562	ACTB;CALM1;CALM2
GO:1900542	regulation of purine nucleotide metabolic process	2	0.0128853	CALM1;CALM2
GO:0050817	coagulation	3	0.0129637	ACTB;CALM1;CALM2
GO:0007599	hemostasis	3	0.0130503	ACTB;CALM1;CALM2
GO:0060430	lung saccule development	1	0.0130812	CREB1
GO:1901970	positive regulation of mitotic sister chromatid separation	1	0.0130812	CUL3
GO:1902101	positive regulation of metaphase/anaphase transition of cell cycle	1	0.0130812	CUL3
GO:0045842	positive regulation of mitotic metaphase/anaphase transition	1	0.0130812	CUL3
GO:0071310	cellular response to organic substance	5	0.0130812	KAT5;RUVBL2;CALM1;CALM2;CREB1
GO:0006140	regulation of nucleotide metabolic process	2	0.0131435	CALM1;CALM2
GO:2000021	regulation of ion homeostasis	2	0.0132519	CALM1;CALM2
GO:0070588	calcium ion transmembrane transport	2	0.0136675	CALM1;CALM2
GO:0032409	regulation of transporter activity	2	0.0137766	CALM1;CALM2
GO:0060047	heart contraction	2	0.0138859	CALM1;CALM2
GO:0003015	heart process	2	0.0141046	CALM1;CALM2
GO:0006112	energy reserve metabolic process	2	0.0141046	CALM1;CALM2
GO:0009581	detection of external stimulus	2	0.0144803	CALM1;CALM2
GO:0006470	protein dephosphorylation	2	0.0144803	CALM1;CALM2
GO:0032268	regulation of cellular protein metabolic process	5	0.0146183	CALM1;CALM2;CUL3;KAT5;RUVBL2
GO:0090257	regulation of muscle system process	2	0.0147003	CALM1;CALM2
GO:0009582	detection of abiotic stimulus	2	0.0148104	CALM1;CALM2
GO:0022402	cell cycle process	4	0.0149216	CALM1;CALM2;CUL3;TUBG1
GO:0002682	regulation of immune system process	4	0.0153001	CREB1;ACTB;CALM1;CALM2
GO:0051924	regulation of calcium ion transport	2	0.0153001	CALM1;CALM2
GO:1900121	negative regulation of receptor binding	1	0.0154244	RUVBL2
GO:0010944	negative regulation of transcription by competitive promoter binding	1	0.0154244	CREB1
GO:0009187	cyclic nucleotide metabolic process	2	0.0159541	CALM1;CALM2
GO:0051301	cell division	3	0.0160461	CALM1;CALM2;CUL3
GO:0019932	second-messenger-mediated signaling	2	0.0169969	CALM1;CALM2
GO:0016192	vesicle-mediated transport	4	0.0172714	CUL3;ACTB;CALM1;CALM2
GO:0006139	nucleobase-containing compound metabolic process	8	0.0172714	CALM1;CALM2;CREB1;KAT5;MORF4L1;DMAP1;RUVBL2;ING3
GO:0043170	macromolecule metabolic process	10	0.0172714	CALM1;CALM2;CREB1;CUL3;KAT5;RUVBL2;MORF4L1;ING3;DMAP1;ACTB
GO:0043270	positive regulation of ion transport	2	0.0176148	CALM1;CALM2
GO:0033044	regulation of chromosome organization	2	0.0177278	CUL3;RUVBL2
GO:0007005	mitochondrion organization	3	0.0184472	CALM1;CALM2;CREB1
GO:0006006	glucose metabolic process	2	0.0191486	CALM1;CALM2
GO:0071294	cellular response to zinc ion	1	0.0193005	CREB1
GO:0051984	positive regulation of chromosome segregation	1	0.0193005	CUL3
GO:0071363	cellular response to growth factor stimulus	3	0.0193192	CALM1;CALM2;CREB1
GO:0007204	positive regulation of cytosolic calcium ion concentration	2	0.0199559	CALM1;CALM2
GO:0046777	protein autophosphorylation	2	0.0200707	CALM1;CALM2
GO:0006457	protein folding	2	0.020125	ACTB;RUVBL2
GO:1903522	regulation of blood circulation	2	0.020125	CALM1;CALM2
GO:0072593	reactive oxygen species metabolic process	2	0.0202397	CALM1;CALM2
GO:0070848	response to growth factor	3	0.0202576	CALM1;CALM2;CREB1
GO:0071168	protein localization to chromatin	1	0.0202576	RUVBL2
GO:0051246	regulation of protein metabolic process	5	0.0202576	CALM1;CALM2;CUL3;KAT5;RUVBL2
GO:0046483	heterocycle metabolic process	8	0.0204361	CALM1;CALM2;CREB1;KAT5;MORF4L1;DMAP1;RUVBL2;ING3
GO:0006725	cellular aromatic compound metabolic process	8	0.0207522	CALM1;CALM2;CREB1;KAT5;MORF4L1;DMAP1;RUVBL2;ING3
GO:0042060	wound healing	3	0.0210983	ACTB;CALM1;CALM2
GO:0006978	DNA damage response, signal transduction by p53 class mediator resulting in transcription of p21 class mediator	1	0.0210983	KAT5
GO:1900120	regulation of receptor binding	1	0.0210983	RUVBL2
GO:0032703	negative regulation of interleukin-2 production	1	0.0210983	KAT5
GO:0048207	vesicle targeting, rough ER to cis-Golgi	1	0.0210983	CUL3
GO:0048208	COPII vesicle coating	1	0.0210983	CUL3
GO:0035024	negative regulation of Rho protein signal transduction	1	0.0210983	CUL3
GO:0009893	positive regulation of metabolic process	6	0.0211381	CALM1;CALM2;CREB1;KAT5;CUL3;RUVBL2
GO:0007268	synaptic transmission	3	0.0218467	CALM1;CALM2;CREB1
GO:1902582	single-organism intracellular transport	4	0.021866	CALM1;CALM2;CUL3;DMAP1
GO:0042772	DNA damage response, signal transduction resulting in transcription	1	0.0221905	KAT5
GO:0051480	cytosolic calcium ion homeostasis	2	0.0221905	CALM1;CALM2
GO:0009152	purine ribonucleotide biosynthetic process	2	0.0223052	CALM1;CALM2
GO:0044249	cellular biosynthetic process	8	0.0224795	CREB1;KAT5;DMAP1;CALM1;CALM2;RUVBL2;MORF4L1;ING3
GO:0006310	DNA recombination	2	0.0225346	MORF4L1;RUVBL2
GO:0045859	regulation of protein kinase activity	3	0.022586	CUL3;CALM1;CALM2
GO:0006164	purine nucleotide biosynthetic process	2	0.0231225	CALM1;CALM2
GO:0007020	microtubule nucleation	1	0.0231605	TUBG1
GO:0035556	intracellular signal transduction	5	0.0232778	CALM1;CALM2;KAT5;CUL3;CREB1
GO:0019318	hexose metabolic process	2	0.0232873	CALM1;CALM2
GO:0016050	vesicle organization	2	0.0234021	CREB1;CUL3
GO:0051234	establishment of localization	7	0.0234915	CALM1;CALM2;CUL3;DMAP1;CREB1;RUVBL2;ACTB
GO:0006955	immune response	4	0.024044	ACTB;CALM1;CALM2;CREB1
GO:0009260	ribonucleotide biosynthetic process	2	0.024044	CALM1;CALM2
GO:0001829	trophectodermal cell differentiation	1	0.024044	CUL3
GO:0010243	response to organonitrogen compound	3	0.0245791	CALM1;CALM2;CREB1
GO:0046390	ribose phosphate biosynthetic process	2	0.0245791	CALM1;CALM2
GO:1901576	organic substance biosynthetic process	8	0.0245791	CREB1;KAT5;DMAP1;CALM1;CALM2;RUVBL2;MORF4L1;ING3
GO:1901360	organic cyclic compound metabolic process	8	0.0246837	CALM1;CALM2;CREB1;KAT5;MORF4L1;DMAP1;RUVBL2;ING3
GO:0072522	purine-containing compound biosynthetic process	2	0.0247971	CALM1;CALM2
GO:0035066	positive regulation of histone acetylation	1	0.0249606	RUVBL2
GO:0043549	regulation of kinase activity	3	0.0254538	CUL3;CALM1;CALM2
GO:0009405	pathogenesis	2	0.0256911	CALM1;CALM2
GO:0032269	negative regulation of cellular protein metabolic process	3	0.0261264	CUL3;CALM1;CALM2
GO:0071902	positive regulation of protein serine/threonine kinase activity	2	0.0262909	CALM1;CALM2
GO:0070887	cellular response to chemical stimulus	5	0.026321	KAT5;CREB1;RUVBL2;CALM1;CALM2
GO:0009058	biosynthetic process	8	0.0263958	CREB1;KAT5;DMAP1;CALM1;CALM2;RUVBL2;MORF4L1;ING3
GO:0006355	regulation of transcription, DNA-templated	6	0.0266853	CREB1;KAT5;DMAP1;MORF4L1;ING3;RUVBL2
GO:0090114	COPII-coated vesicle budding	1	0.026862	CUL3
GO:2000758	positive regulation of peptidyl-lysine acetylation	1	0.026862	RUVBL2
GO:0051649	establishment of localization in cell	5	0.026862	CALM1;CALM2;CUL3;DMAP1;CREB1
GO:0034641	cellular nitrogen compound metabolic process	8	0.0268919	CALM1;CALM2;CREB1;KAT5;MORF4L1;DMAP1;RUVBL2;ING3
GO:1903506	regulation of nucleic acid-templated transcription	6	0.0273108	CREB1;KAT5;DMAP1;MORF4L1;ING3;RUVBL2
GO:0010959	regulation of metal ion transport	2	0.0278225	CALM1;CALM2
GO:0045672	positive regulation of osteoclast differentiation	1	0.0278225	CREB1
GO:2001141	regulation of RNA biosynthetic process	6	0.0278601	CREB1;KAT5;DMAP1;MORF4L1;ING3;RUVBL2
GO:0006952	defense response	4	0.0278601	ACTB;CALM1;CALM2;CREB1
GO:0044262	cellular carbohydrate metabolic process	2	0.0279722	CALM1;CALM2
GO:0006936	muscle contraction	2	0.0283935	CALM1;CALM2
GO:0051345	positive regulation of hydrolase activity	3	0.0283935	CALM1;CALM2;CREB1
GO:0005996	monosaccharide metabolic process	2	0.02945	CALM1;CALM2
GO:1901698	response to nitrogen compound	3	0.0295703	CALM1;CALM2;CREB1
GO:0006351	transcription, DNA-templated	6	0.0297062	CREB1;KAT5;DMAP1;RUVBL2;MORF4L1;ING3
GO:0000904	cell morphogenesis involved in differentiation	3	0.0297062	CUL3;ACTB;CREB1
GO:0010033	response to organic substance	5	0.0297898	CREB1;KAT5;CALM1;CALM2;RUVBL2
GO:0097659	nucleic acid-templated transcription	6	0.0303924	CREB1;KAT5;DMAP1;RUVBL2;MORF4L1;ING3
GO:0051049	regulation of transport	4	0.0303924	CALM1;CALM2;DMAP1;CREB1
GO:0051248	negative regulation of protein metabolic process	3	0.0310441	CUL3;CALM1;CALM2
GO:0051252	regulation of RNA metabolic process	6	0.0311536	CREB1;KAT5;DMAP1;MORF4L1;ING3;RUVBL2
GO:0007049	cell cycle	4	0.0325758	CALM1;CALM2;CUL3;TUBG1
GO:0051726	regulation of cell cycle	3	0.0325879	CUL3;CALM1;CALM2
GO:0032940	secretion by cell	3	0.0330092	CREB1;CALM1;CALM2
GO:0065009	regulation of molecular function	5	0.0335129	CALM1;CALM2;CUL3;RUVBL2;CREB1
GO:0009165	nucleotide biosynthetic process	2	0.0335129	CALM1;CALM2
GO:0060487	lung epithelial cell differentiation	1	0.0335129	CREB1
GO:0048199	vesicle targeting, to, from or within Golgi	1	0.0335129	CUL3
GO:1901293	nucleoside phosphate biosynthetic process	2	0.0336178	CALM1;CALM2
GO:0006357	regulation of transcription from RNA polymerase II promoter	4	0.0340679	CREB1;DMAP1;KAT5;RUVBL2
GO:0006874	cellular calcium ion homeostasis	2	0.0342109	CALM1;CALM2
GO:0060479	lung cell differentiation	1	0.0342109	CREB1
GO:0001825	blastocyst formation	1	0.0342109	CUL3
GO:0051338	regulation of transferase activity	3	0.0342109	CUL3;CALM1;CALM2
GO:0046907	intracellular transport	4	0.0343304	CALM1;CALM2;CUL3;DMAP1
GO:0032774	RNA biosynthetic process	6	0.0343304	CREB1;KAT5;DMAP1;RUVBL2;MORF4L1;ING3
GO:0071407	cellular response to organic cyclic compound	2	0.0343304	KAT5;RUVBL2
GO:0001775	cell activation	3	0.0343304	ACTB;CALM1;CALM2
GO:0044765	single-organism transport	6	0.0343304	CALM1;CALM2;CUL3;DMAP1;CREB1;ACTB
GO:0032844	regulation of homeostatic process	2	0.0346252	CALM1;CALM2
GO:0033363	secretory granule organization	1	0.0346252	CREB1
GO:0045736	negative regulation of cyclin-dependent protein serine/threonine kinase activity	1	0.0346252	CUL3
GO:0006807	nitrogen compound metabolic process	8	0.0346252	CALM1;CALM2;CREB1;KAT5;MORF4L1;DMAP1;RUVBL2;ING3
GO:0008152	metabolic process	11	0.0347771	CALM1;CALM2;CREB1;CUL3;KAT5;RUVBL2;MORF4L1;ING3;DMAP1;TUBG1;ACTB
GO:0003012	muscle system process	2	0.0352471	CALM1;CALM2
GO:0055074	calcium ion homeostasis	2	0.0353252	CALM1;CALM2
GO:0007080	mitotic metaphase plate congression	1	0.0353252	CUL3
GO:0040018	positive regulation of multicellular organism growth	1	0.0353252	CREB1
GO:0045944	positive regulation of transcription from RNA polymerase II promoter	3	0.0356222	CREB1;KAT5;RUVBL2
GO:1901575	organic substance catabolic process	4	0.0357903	CUL3;KAT5;CALM1;CALM2
GO:0034765	regulation of ion transmembrane transport	2	0.0358443	CALM1;CALM2
GO:0072503	cellular divalent inorganic cation homeostasis	2	0.0358443	CALM1;CALM2
GO:0015980	energy derivation by oxidation of organic compounds	2	0.0358629	CALM1;CALM2
GO:2000112	regulation of cellular macromolecule biosynthetic process	6	0.0358629	CREB1;KAT5;DMAP1;MORF4L1;ING3;RUVBL2
GO:0031122	cytoplasmic microtubule organization	1	0.0358629	TUBG1
GO:0071396	cellular response to lipid	2	0.0360169	KAT5;RUVBL2
GO:0006816	calcium ion transport	2	0.0360169	CALM1;CALM2
GO:0050896	response to stimulus	9	0.0368421	CALM1;CALM2;CREB1;KAT5;MORF4L1;CUL3;RUVBL2;DMAP1;ACTB
GO:0044248	cellular catabolic process	4	0.0380651	CUL3;KAT5;CALM1;CALM2
GO:0034762	regulation of transmembrane transport	2	0.0383371	CALM1;CALM2
GO:0017145	stem cell division	1	0.0385643	CUL3
GO:0034502	protein localization to chromosome	1	0.0385643	RUVBL2
GO:0072507	divalent inorganic cation homeostasis	2	0.0388754	CALM1;CALM2
GO:0032467	positive regulation of cytokinesis	1	0.0393849	CUL3
GO:1902591	single-organism membrane budding	1	0.0393849	CUL3
GO:0006887	exocytosis	2	0.039615	CALM1;CALM2
GO:0044238	primary metabolic process	10	0.0400501	CALM1;CALM2;CREB1;CUL3;KAT5;RUVBL2;MORF4L1;ING3;DMAP1;ACTB
GO:0010556	regulation of macromolecule biosynthetic process	6	0.0403916	CREB1;KAT5;DMAP1;MORF4L1;ING3;RUVBL2
GO:0006366	transcription from RNA polymerase II promoter	4	0.0403916	CREB1;DMAP1;KAT5;RUVBL2
GO:0043161	proteasome-mediated ubiquitin-dependent protein catabolic process	2	0.0404674	CUL3;KAT5
GO:1902578	single-organism localization	6	0.0405356	CALM1;CALM2;CUL3;DMAP1;CREB1;ACTB
GO:0009611	response to wounding	3	0.0406974	ACTB;CALM1;CALM2
GO:0042221	response to chemical	6	0.0407099	CALM1;CALM2;CREB1;KAT5;RUVBL2;ACTB
GO:0051310	metaphase plate congression	1	0.0407185	CUL3
GO:0009150	purine ribonucleotide metabolic process	2	0.0412288	CALM1;CALM2
GO:0006066	alcohol metabolic process	2	0.0412288	CALM1;CALM2
GO:0002757	immune response-activating signal transduction	2	0.0412288	ACTB;CREB1
GO:0046903	secretion	3	0.0412288	CREB1;CALM1;CALM2
GO:0006901	vesicle coating	1	0.0412288	CUL3
GO:0006903	vesicle targeting	1	0.0412288	CUL3
GO:0007595	lactation	1	0.0419974	CREB1
GO:0010043	response to zinc ion	1	0.0419974	CREB1
GO:0035065	regulation of histone acetylation	1	0.0419974	RUVBL2
GO:0070838	divalent metal ion transport	2	0.0420271	CALM1;CALM2
GO:0048523	negative regulation of cellular process	6	0.0420637	CALM1;CALM2;CREB1;CUL3;KAT5;DMAP1
GO:0044237	cellular metabolic process	10	0.0420637	CALM1;CALM2;CREB1;CUL3;KAT5;RUVBL2;MORF4L1;ING3;DMAP1;ACTB
GO:0045892	negative regulation of transcription, DNA-templated	3	0.0422684	CREB1;KAT5;DMAP1
GO:0072511	divalent inorganic cation transport	2	0.0422684	CALM1;CALM2
GO:0046785	microtubule polymerization	1	0.0422985	TUBG1
GO:0046580	negative regulation of Ras protein signal transduction	1	0.0422985	CUL3
GO:0060428	lung epithelium development	1	0.0422985	CREB1
GO:0010498	proteasomal protein catabolic process	2	0.0425092	CUL3;KAT5
GO:0009259	ribonucleotide metabolic process	2	0.0429499	CALM1;CALM2
GO:0051058	negative regulation of small GTPase mediated signal transduction	1	0.0429499	CUL3
GO:0045840	positive regulation of mitotic nuclear division	1	0.0429499	CUL3
GO:0044763	single-organism cellular process	11	0.0429644	CALM1;CALM2;KAT5;RUVBL2;MORF4L1;ING3;DMAP1;CREB1;TUBG1;CUL3;ACTB
GO:0016311	dephosphorylation	2	0.0430602	CALM1;CALM2
GO:0001932	regulation of protein phosphorylation	3	0.0432388	CUL3;CALM1;CALM2
GO:0044057	regulation of system process	2	0.0432801	CALM1;CALM2
GO:2000756	regulation of peptidyl-lysine acetylation	1	0.0433167	RUVBL2
GO:0045600	positive regulation of fat cell differentiation	1	0.0433167	CREB1
GO:0021983	pituitary gland development	1	0.0433167	CREB1
GO:0044712	single-organism catabolic process	3	0.0433319	CUL3;CALM1;CALM2
GO:0008015	blood circulation	2	0.043338	CALM1;CALM2
GO:0006163	purine nucleotide metabolic process	2	0.043338	CALM1;CALM2
GO:0051051	negative regulation of transport	2	0.0434475	CALM1;CALM2
GO:0003013	circulatory system process	2	0.043557	CALM1;CALM2
GO:1903507	negative regulation of nucleic acid-templated transcription	3	0.0439725	CREB1;KAT5;DMAP1
GO:0097485	neuron projection guidance	2	0.0441068	ACTB;CREB1
GO:0007411	axon guidance	2	0.0441068	ACTB;CREB1
GO:0042993	positive regulation of transcription factor import into nucleus	1	0.0441068	DMAP1
GO:0051306	mitotic sister chromatid separation	1	0.0441068	CUL3
GO:1901992	positive regulation of mitotic cell cycle phase transition	1	0.0441068	CUL3
GO:0051668	localization within membrane	1	0.0441068	CUL3
GO:0048286	lung alveolus development	1	0.0441068	CREB1
GO:0019693	ribose phosphate metabolic process	2	0.0443398	CALM1;CALM2
GO:1902679	negative regulation of RNA biosynthetic process	3	0.0448005	CREB1;KAT5;DMAP1
GO:0007091	metaphase/anaphase transition of mitotic cell cycle	1	0.0456677	CUL3
GO:0032663	regulation of interleukin-2 production	1	0.0456677	KAT5
GO:0010468	regulation of gene expression	6	0.0458869	CREB1;KAT5;DMAP1;MORF4L1;ING3;RUVBL2
GO:1901989	positive regulation of cell cycle phase transition	1	0.0462521	CUL3
GO:0044784	metaphase/anaphase transition of cell cycle	1	0.0462521	CUL3
GO:0006513	protein monoubiquitination	1	0.0462521	CUL3
GO:0006091	generation of precursor metabolites and energy	2	0.0466416	CALM1;CALM2
GO:0050000	chromosome localization	1	0.0466416	CUL3
GO:0033762	response to glucagon	1	0.0466416	CREB1
GO:0051084	'de novo' posttranslational protein folding	1	0.0466416	ACTB
GO:0051303	establishment of chromosome localization	1	0.0466416	CUL3
GO:0002763	positive regulation of myeloid leukocyte differentiation	1	0.0466416	CREB1
GO:0002253	activation of immune response	2	0.0466515	ACTB;CREB1
GO:0044772	mitotic cell cycle phase transition	2	0.0468666	CUL3;TUBG1
GO:0006875	cellular metal ion homeostasis	2	0.0468666	CALM1;CALM2
GO:0050794	regulation of cellular process	10	0.0469995	CALM1;CALM2;CREB1;CUL3;KAT5;ING3;DMAP1;MORF4L1;RUVBL2;ACTB
GO:0051253	negative regulation of RNA metabolic process	3	0.0476686	CREB1;KAT5;DMAP1
GO:0071704	organic substance metabolic process	10	0.0478538	CALM1;CALM2;CREB1;CUL3;KAT5;RUVBL2;MORF4L1;ING3;DMAP1;ACTB
GO:0070527	platelet aggregation	1	0.0478538	ACTB
GO:0051179	localization	7	0.0484064	CALM1;CALM2;CUL3;DMAP1;CREB1;RUVBL2;ACTB
GO:0034644	cellular response to UV	1	0.0485878	RUVBL2
GO:0072521	purine-containing compound metabolic process	2	0.0492219	CALM1;CALM2
GO:0010638	positive regulation of organelle organization	2	0.0495305	CUL3;RUVBL2
GO:0044770	cell cycle phase transition	2	0.0497496	CUL3;TUBG1
GO:0032623	interleukin-2 production	1	0.0497496	KAT5
GO:0051785	positive regulation of nuclear division	1	0.0497496	CUL3
GO:0030071	regulation of mitotic metaphase/anaphase transition	1	0.0497496	CUL3
GO:0006458	'de novo' protein folding	1	0.0497496	ACTB
GO:0046889	positive regulation of lipid biosynthetic process	1	0.050366	CREB1
GO:0032508	DNA duplex unwinding	1	0.050366	RUVBL2
GO:1902099	regulation of metaphase/anaphase transition of cell cycle	1	0.050366	CUL3
GO:2000113	negative regulation of cellular macromolecule biosynthetic process	3	0.0505396	CREB1;KAT5;DMAP1
GO:0032392	DNA geometric change	1	0.0517713	RUVBL2
GO:0010965	regulation of mitotic sister chromatid separation	1	0.0517713	CUL3
GO:0045670	regulation of osteoclast differentiation	1	0.0517713	CREB1
GO:0007399	nervous system development	4	0.0518448	CREB1;ACTB;CALM1;CALM2
GO:0030003	cellular cation homeostasis	2	0.0520241	CALM1;CALM2
GO:0033045	regulation of sister chromatid segregation	1	0.0521704	CUL3
GO:0033047	regulation of mitotic sister chromatid segregation	1	0.0521704	CUL3
GO:0051304	chromosome separation	1	0.0521704	CUL3
GO:0032436	positive regulation of proteasomal ubiquitin-dependent protein catabolic process	1	0.0529546	CUL3
GO:0032091	negative regulation of protein binding	1	0.0537353	RUVBL2
GO:0006873	cellular ion homeostasis	2	0.0538082	CALM1;CALM2
GO:0000902	cell morphogenesis	3	0.0538082	CUL3;ACTB;CREB1
GO:0048519	negative regulation of biological process	6	0.0538082	CALM1;CALM2;CREB1;CUL3;KAT5;DMAP1
GO:0045860	positive regulation of protein kinase activity	2	0.0541866	CALM1;CALM2
GO:0051336	regulation of hydrolase activity	3	0.0544974	CALM1;CALM2;CREB1
GO:0030521	androgen receptor signaling pathway	1	0.0547772	KAT5
GO:0031058	positive regulation of histone modification	1	0.0547772	RUVBL2
GO:0009056	catabolic process	4	0.0553547	CUL3;KAT5;CALM1;CALM2
GO:0009605	response to external stimulus	4	0.0558551	ACTB;CALM1;CALM2;CREB1
GO:0016575	histone deacetylation	1	0.0560241	MORF4L1
GO:1901800	positive regulation of proteasomal protein catabolic process	1	0.0560241	CUL3
GO:0045934	negative regulation of nucleobase-containing compound metabolic process	3	0.0560241	CREB1;KAT5;DMAP1
GO:0007267	cell-cell signaling	3	0.0561584	CREB1;CALM1;CALM2
GO:0032879	regulation of localization	4	0.0562064	CALM1;CALM2;DMAP1;CREB1
GO:0009593	detection of chemical stimulus	2	0.0562361	CALM1;CALM2
GO:0016070	RNA metabolic process	6	0.0562361	CREB1;KAT5;DMAP1;RUVBL2;MORF4L1;ING3
GO:0034166	toll-like receptor 10 signaling pathway	1	0.0562361	CREB1
GO:1903310	positive regulation of chromatin modification	1	0.0562361	RUVBL2
GO:0010558	negative regulation of macromolecule biosynthetic process	3	0.0563738	CREB1;KAT5;DMAP1
GO:0055065	metal ion homeostasis	2	0.0564504	CALM1;CALM2
GO:0050790	regulation of catalytic activity	4	0.0564723	CALM1;CALM2;CUL3;CREB1
GO:0006810	transport	6	0.0564723	CALM1;CALM2;CUL3;DMAP1;CREB1;ACTB
GO:0034146	toll-like receptor 5 signaling pathway	1	0.0564723	CREB1
GO:0001895	retina homeostasis	1	0.0564723	ACTB
GO:0045893	positive regulation of transcription, DNA-templated	3	0.0570051	CREB1;KAT5;RUVBL2
GO:1903508	positive regulation of nucleic acid-templated transcription	3	0.0570051	CREB1;KAT5;RUVBL2
GO:0043149	stress fiber assembly	1	0.0570051	CUL3
GO:0033674	positive regulation of kinase activity	2	0.0570109	CALM1;CALM2
GO:0051172	negative regulation of nitrogen compound metabolic process	3	0.0570109	CREB1;KAT5;DMAP1
GO:0006511	ubiquitin-dependent protein catabolic process	2	0.0570652	CUL3;KAT5
GO:0001824	blastocyst development	1	0.0574303	CUL3
GO:0040014	regulation of multicellular organism growth	1	0.0581545	CREB1
GO:0019941	modification-dependent protein catabolic process	2	0.058386	CUL3;KAT5
GO:0042325	regulation of phosphorylation	3	0.0588693	CUL3;CALM1;CALM2
GO:0043632	modification-dependent macromolecule catabolic process	2	0.059085	CUL3;KAT5
GO:0006900	membrane budding	1	0.059085	CUL3
GO:0038123	toll-like receptor TLR1:TLR2 signaling pathway	1	0.059085	CREB1
GO:0038124	toll-like receptor TLR6:TLR2 signaling pathway	1	0.059085	CREB1
GO:0050789	regulation of biological process	10	0.059085	CALM1;CALM2;CREB1;CUL3;KAT5;ING3;DMAP1;RUVBL2;MORF4L1;ACTB
GO:1902680	positive regulation of RNA biosynthetic process	3	0.059085	CREB1;KAT5;RUVBL2
GO:1901615	organic hydroxy compound metabolic process	2	0.0591932	CALM1;CALM2
GO:0043044	ATP-dependent chromatin remodeling	1	0.0592857	ACTB
GO:0006476	protein deacetylation	1	0.0592857	MORF4L1
GO:0006888	ER to Golgi vesicle-mediated transport	1	0.0592857	CUL3
GO:0032989	cellular component morphogenesis	3	0.0592857	CUL3;ACTB;CREB1
GO:0010629	negative regulation of gene expression	3	0.0601348	CREB1;KAT5;DMAP1
GO:0043269	regulation of ion transport	2	0.0603609	CALM1;CALM2
GO:0031327	negative regulation of cellular biosynthetic process	3	0.0603609	CREB1;KAT5;DMAP1
GO:0034162	toll-like receptor 9 signaling pathway	1	0.0603609	CREB1
GO:0031109	microtubule polymerization or depolymerization	1	0.0603609	TUBG1
GO:0035601	protein deacylation	1	0.06095	MORF4L1
GO:0021536	diencephalon development	1	0.06095	CREB1
GO:0098662	inorganic cation transmembrane transport	2	0.0614087	CALM1;CALM2
GO:0098732	macromolecule deacylation	1	0.0615346	MORF4L1
GO:0009890	negative regulation of biosynthetic process	3	0.0618015	CREB1;KAT5;DMAP1
GO:0051254	positive regulation of RNA metabolic process	3	0.0618015	CREB1;KAT5;RUVBL2
GO:0051983	regulation of chromosome segregation	1	0.0618015	CUL3
GO:0034134	toll-like receptor 2 signaling pathway	1	0.0618015	CREB1
GO:0035666	TRIF-dependent toll-like receptor signaling pathway	1	0.0618015	CREB1
GO:0055080	cation homeostasis	2	0.0623043	CALM1;CALM2
GO:0045639	positive regulation of myeloid cell differentiation	1	0.0623754	CREB1
GO:0032941	secretion by tissue	1	0.0630503	CREB1
GO:0032870	cellular response to hormone stimulus	2	0.0632095	KAT5;RUVBL2
GO:0051239	regulation of multicellular organismal process	4	0.0634207	CALM1;CALM2;KAT5;CREB1
GO:0002756	MyD88-independent toll-like receptor signaling pathway	1	0.0635033	CREB1
GO:0050778	positive regulation of immune response	2	0.0635033	ACTB;CREB1
GO:0051603	proteolysis involved in cellular protein catabolic process	2	0.0638045	CUL3;KAT5
GO:0007266	Rho protein signal transduction	1	0.0638941	CUL3
GO:0098771	inorganic ion homeostasis	2	0.0638941	CALM1;CALM2
GO:0009117	nucleotide metabolic process	2	0.0638941	CALM1;CALM2
GO:0007409	axonogenesis	2	0.0646985	ACTB;CREB1
GO:0090407	organophosphate biosynthetic process	2	0.0646985	CALM1;CALM2
GO:0006753	nucleoside phosphate metabolic process	2	0.0647956	CALM1;CALM2
GO:0000724	double-strand break repair via homologous recombination	1	0.0648606	MORF4L1
GO:0042990	regulation of transcription factor import into nucleus	1	0.064983	DMAP1
GO:0000725	recombinational repair	1	0.064983	MORF4L1
GO:0030316	osteoclast differentiation	1	0.064983	CREB1
GO:0006305	DNA alkylation	1	0.064983	DMAP1
GO:0006306	DNA methylation	1	0.064983	DMAP1
GO:0002755	MyD88-dependent toll-like receptor signaling pathway	1	0.064983	CREB1
GO:0048583	regulation of response to stimulus	5	0.0652609	CUL3;ACTB;CALM1;CALM2;CREB1
GO:0072594	establishment of protein localization to organelle	2	0.0652609	DMAP1;RUVBL2
GO:0042991	transcription factor import into nucleus	1	0.0653125	DMAP1
GO:0034138	toll-like receptor 3 signaling pathway	1	0.0653125	CREB1
GO:0055082	cellular chemical homeostasis	2	0.0665622	CALM1;CALM2
GO:0044257	cellular protein catabolic process	2	0.066658	CUL3;KAT5
GO:0007229	integrin-mediated signaling pathway	1	0.0672306	CUL3
GO:0061564	axon development	2	0.0676482	ACTB;CREB1
GO:0042307	positive regulation of protein import into nucleus	1	0.0676482	DMAP1
GO:0007589	body fluid secretion	1	0.0676482	CREB1
GO:0034645	cellular macromolecule biosynthetic process	6	0.0680528	CREB1;KAT5;DMAP1;RUVBL2;MORF4L1;ING3
GO:0098655	cation transmembrane transport	2	0.0682385	CALM1;CALM2
GO:0043085	positive regulation of catalytic activity	3	0.0682385	CALM1;CALM2;CREB1
GO:0007166	cell surface receptor signaling pathway	5	0.0689832	CUL3;ACTB;CALM1;CALM2;CREB1
GO:0007613	memory	1	0.0689832	CREB1
GO:0048013	ephrin receptor signaling pathway	1	0.0689832	ACTB
GO:0038096	Fc-gamma receptor signaling pathway involved in phagocytosis	1	0.0689832	ACTB
GO:0002433	immune response-regulating cell surface receptor signaling pathway involved in phagocytosis	1	0.0689832	ACTB
GO:0051347	positive regulation of transferase activity	2	0.0694926	CALM1;CALM2
GO:0038094	Fc-gamma receptor signaling pathway	1	0.0694926	ACTB
GO:0002376	immune system process	4	0.0702946	CREB1;ACTB;CALM1;CALM2
GO:0000079	regulation of cyclin-dependent protein serine/threonine kinase activity	1	0.0707215	CUL3
GO:0042592	homeostatic process	3	0.0712189	CALM1;CALM2;ACTB
GO:0045598	regulation of fat cell differentiation	1	0.071221	CREB1
GO:1900182	positive regulation of protein localization to nucleus	1	0.0715771	DMAP1
GO:0044728	DNA methylation or demethylation	1	0.0715771	DMAP1
GO:0002431	Fc receptor mediated stimulatory signaling pathway	1	0.0715771	ACTB
GO:0050801	ion homeostasis	2	0.0715771	CALM1;CALM2
GO:0010557	positive regulation of macromolecule biosynthetic process	3	0.0719197	CREB1;KAT5;RUVBL2
GO:0055086	nucleobase-containing small molecule metabolic process	2	0.0719658	CALM1;CALM2
GO:1903046	meiotic cell cycle process	1	0.0725579	TUBG1
GO:0098660	inorganic ion transmembrane transport	2	0.0725579	CALM1;CALM2
GO:0046887	positive regulation of hormone secretion	1	0.0730601	CREB1
GO:0051704	multi-organism process	4	0.0730601	CREB1;KAT5;CALM1;CALM2
GO:0032101	regulation of response to external stimulus	2	0.0733272	CALM1;CALM2
GO:0051017	actin filament bundle assembly	1	0.0733272	CUL3
GO:0061572	actin filament bundle organization	1	0.0733272	CUL3
GO:0050821	protein stabilization	1	0.0738105	CREB1
GO:0048667	cell morphogenesis involved in neuron differentiation	2	0.0738105	ACTB;CREB1
GO:0010467	gene expression	6	0.0743183	CREB1;KAT5;DMAP1;RUVBL2;MORF4L1;ING3
GO:0006468	protein phosphorylation	3	0.0745727	CREB1;CALM1;CALM2
GO:0046824	positive regulation of nucleocytoplasmic transport	1	0.0747348	DMAP1
GO:0002761	regulation of myeloid leukocyte differentiation	1	0.0747348	CREB1
GO:0010628	positive regulation of gene expression	3	0.0747348	CREB1;KAT5;RUVBL2
GO:0019220	regulation of phosphate metabolic process	3	0.0747471	CALM1;CALM2;CUL3
GO:0000070	mitotic sister chromatid segregation	1	0.0749903	CUL3
GO:0071248	cellular response to metal ion	1	0.0749903	CREB1
GO:0048812	neuron projection morphogenesis	2	0.075115	ACTB;CREB1
GO:0009059	macromolecule biosynthetic process	6	0.075115	CREB1;KAT5;DMAP1;RUVBL2;MORF4L1;ING3
GO:0007051	spindle organization	1	0.075115	TUBG1
GO:0008361	regulation of cell size	1	0.075115	CREB1
GO:0031056	regulation of histone modification	1	0.075115	RUVBL2
GO:0090304	nucleic acid metabolic process	6	0.0752766	CREB1;KAT5;MORF4L1;DMAP1;RUVBL2;ING3
GO:0051174	regulation of phosphorus metabolic process	3	0.0753494	CALM1;CALM2;CUL3
GO:0065007	biological regulation	10	0.0753494	CALM1;CALM2;CREB1;CUL3;KAT5;ING3;DMAP1;RUVBL2;MORF4L1;ACTB
GO:0051100	negative regulation of binding	1	0.0758049	RUVBL2
GO:0034142	toll-like receptor 4 signaling pathway	1	0.0758049	CREB1
GO:0045834	positive regulation of lipid metabolic process	1	0.0758049	CREB1
GO:0031145	anaphase-promoting complex-dependent proteasomal ubiquitin-dependent protein catabolic process	1	0.0763703	CUL3
GO:0034332	adherens junction organization	1	0.0768199	ACTB
GO:0045931	positive regulation of mitotic cell cycle	1	0.0768199	CUL3
GO:1990267	response to transition metal nanoparticle	1	0.0773805	CREB1
GO:0030330	DNA damage response, signal transduction by p53 class mediator	1	0.0779389	KAT5
GO:0000122	negative regulation of transcription from RNA polymerase II promoter	2	0.0782652	DMAP1;KAT5
GO:0000819	sister chromatid segregation	1	0.0782652	CUL3
GO:0006304	DNA modification	1	0.0782652	DMAP1
GO:0042330	taxis	2	0.0802669	ACTB;CREB1
GO:0006935	chemotaxis	2	0.0802669	ACTB;CREB1
GO:0044723	single-organism carbohydrate metabolic process	2	0.0804654	CALM1;CALM2
GO:0048639	positive regulation of developmental growth	1	0.0804654	CREB1
GO:0046890	regulation of lipid biosynthetic process	1	0.0810104	CREB1
GO:0071241	cellular response to inorganic substance	1	0.081317	CREB1
GO:0009411	response to UV	1	0.081317	RUVBL2
GO:1903308	regulation of chromatin modification	1	0.081317	RUVBL2
GO:1902107	positive regulation of leukocyte differentiation	1	0.0818569	CREB1
GO:0051606	detection of stimulus	2	0.0819769	CALM1;CALM2
GO:0044711	single-organism biosynthetic process	3	0.082692	CALM1;CALM2;CREB1
GO:0019725	cellular homeostasis	2	0.082692	CALM1;CALM2
GO:0030518	intracellular steroid hormone receptor signaling pathway	1	0.082692	KAT5
GO:0030163	protein catabolic process	2	0.0833386	CUL3;KAT5
GO:0040011	locomotion	3	0.0841639	CUL3;ACTB;CREB1
GO:0051781	positive regulation of cell division	1	0.0841639	CUL3
GO:1902275	regulation of chromatin organization	1	0.0841639	RUVBL2
GO:0001934	positive regulation of protein phosphorylation	2	0.0849724	CALM1;CALM2
GO:1901566	organonitrogen compound biosynthetic process	2	0.0849724	CALM1;CALM2
GO:0071901	negative regulation of protein serine/threonine kinase activity	1	0.0849724	CUL3
GO:0010212	response to ionizing radiation	1	0.0849724	KAT5
GO:0042770	signal transduction in response to DNA damage	1	0.0854939	KAT5
GO:0044699	single-organism process	11	0.0871313	CALM1;CALM2;CUL3;KAT5;RUVBL2;MORF4L1;ING3;DMAP1;CREB1;TUBG1;ACTB
GO:1901137	carbohydrate derivative biosynthetic process	2	0.0880722	CALM1;CALM2
GO:0007088	regulation of mitotic nuclear division	1	0.0888341	CUL3
GO:0030879	mammary gland development	1	0.0888341	CREB1
GO:0031032	actomyosin structure organization	1	0.0892221	CUL3
GO:0033365	protein localization to organelle	2	0.0892221	DMAP1;RUVBL2
GO:0016032	viral process	2	0.0895092	CREB1;KAT5
GO:0035270	endocrine system development	1	0.0895092	CREB1
GO:0044093	positive regulation of molecular function	3	0.0895092	CALM1;CALM2;CREB1
GO:0032434	regulation of proteasomal ubiquitin-dependent protein catabolic process	1	0.0906071	CUL3
GO:0044764	multi-organism cellular process	2	0.0910689	CREB1;KAT5
GO:0030001	metal ion transport	2	0.091769	CALM1;CALM2
GO:0043393	regulation of protein binding	1	0.0921057	RUVBL2
GO:0035264	multicellular organism growth	1	0.0932256	CREB1
GO:0002224	toll-like receptor signaling pathway	1	0.0937185	CREB1
GO:1903052	positive regulation of proteolysis involved in cellular protein catabolic process	1	0.0948307	CUL3
GO:0006928	movement of cell or subcellular component	3	0.0968904	CUL3;ACTB;CREB1
GO:1903364	positive regulation of cellular protein catabolic process	1	0.0976587	CUL3
GO:1903708	positive regulation of hemopoiesis	1	0.0981397	CREB1
GO:0090090	negative regulation of canonical Wnt signaling pathway	1	0.0986191	CUL3
GO:0002684	positive regulation of immune system process	2	0.09893	CREB1;ACTB
GO:0031647	regulation of protein stability	1	0.0989602	CREB1
GO:0042306	regulation of protein import into nucleus	1	0.0994357	DMAP1
KEGGID	Term	Count	p.adjust	Symbols
4971	Gastric acid secretion	3	0.000529244	ACTB;CALM1;CALM2
4916	Melanogenesis	3	0.000675564	CALM1;CALM2;CREB1
4744	Phototransduction	2	0.0021804	CALM1;CALM2
5214	Glioma	2	0.00767332	CALM1;CALM2
4720	Long-term potentiation	2	0.00767332	CALM1;CALM2
4070	Phosphatidylinositol signaling system	2	0.00792955	CALM1;CALM2
4970	Salivary secretion	2	0.00882976	CALM1;CALM2
4912	GnRH signaling pathway	2	0.00992235	CALM1;CALM2
4114	Oocyte meiosis	2	0.0104303	CALM1;CALM2
4270	Vascular smooth muscle contraction	2	0.0104303	CALM1;CALM2
4722	Neurotrophin signaling pathway	2	0.0113313	CALM1;CALM2
4910	Insulin signaling pathway	2	0.0122255	CALM1;CALM2
5010	Alzheimer's disease	2	0.0163826	CALM1;CALM2
4020	Calcium signaling pathway	2	0.0170356	CALM1;CALM2
4962	Vasopressin-regulated water reabsorption	1	0.0667461	CREB1
4740	Olfactory transduction	2	0.0667461	CALM1;CALM2
5110	Vibrio cholerae infection	1	0.0728345	ACTB
5130	Pathogenic Escherichia coli infection	1	0.0728345	ACTB
5131	Shigellosis	1	0.0736314	ACTB
5416	Viral myocarditis	1	0.0736314	ACTB
5100	Bacterial invasion of epithelial cells	1	0.0736314	ACTB
4520	Adherens junction	1	0.0736314	ACTB
5412	Arrhythmogenic right ventricular cardiomyopathy (ARVC)	1	0.0736314	ACTB
4612	Antigen processing and presentation	1	0.0736314	CREB1
5410	Hypertrophic cardiomyopathy (HCM)	1	0.0770127	ACTB
5215	Prostate cancer	1	0.0771378	CREB1
5414	Dilated cardiomyopathy	1	0.0771378	ACTB
4670	Leukocyte transendothelial migration	1	0.0950254	ACTB

## Sheet: CRC-12
Supplementary Table 3. The enrichment analysis of GO terms and KEGG pathway for CRC associated modules
GOBPID	Term	Count	p.adjust	Symbols
GO:0000398	mRNA splicing, via spliceosome	6	3.69472e-10	HNRNPK;SF3B1;RBM5;PCBP1;PCBP2;SRSF5
GO:0000377	RNA splicing, via transesterification reactions with bulged adenosine as nucleophile	6	3.69472e-10	HNRNPK;SF3B1;RBM5;PCBP1;PCBP2;SRSF5
GO:0000375	RNA splicing, via transesterification reactions	6	3.69472e-10	HNRNPK;SF3B1;RBM5;PCBP1;PCBP2;SRSF5
GO:0008380	RNA splicing	6	2.38646e-09	HNRNPK;SF3B1;RBM5;PCBP1;PCBP2;SRSF5
GO:0006397	mRNA processing	6	7.34373e-09	HNRNPK;SF3B1;RBM5;PCBP1;PCBP2;SRSF5
GO:0006396	RNA processing	6	2.4579e-08	HNRNPK;SF3B1;RBM5;PCBP1;PCBP2;SRSF5
GO:0016071	mRNA metabolic process	6	2.98169e-08	HNRNPK;SF3B1;RBM5;PCBP2;PCBP1;SRSF5
GO:0000245	spliceosomal complex assembly	2	0.00134053	RBM5;SRSF5
GO:0016070	RNA metabolic process	6	0.0029524	HNRNPK;SF3B1;RBM5;PCBP2;PCBP1;SRSF5
GO:0010467	gene expression	6	0.0045949	HNRNPK;SF3B1;RBM5;PCBP1;PCBP2;SRSF5
GO:0090304	nucleic acid metabolic process	6	0.0045949	HNRNPK;SF3B1;RBM5;PCBP2;PCBP1;SRSF5
GO:0072369	regulation of lipid transport by positive regulation of transcription from RNA polymerase II promoter	1	0.00501085	HNRNPK
GO:0006139	nucleobase-containing compound metabolic process	6	0.00642812	HNRNPK;SF3B1;RBM5;PCBP2;PCBP1;SRSF5
GO:0022618	ribonucleoprotein complex assembly	2	0.00642812	RBM5;SRSF5
GO:0071826	ribonucleoprotein complex subunit organization	2	0.00642812	RBM5;SRSF5
GO:0046483	heterocycle metabolic process	6	0.00642812	HNRNPK;SF3B1;RBM5;PCBP2;PCBP1;SRSF5
GO:0072367	regulation of lipid transport by regulation of transcription from RNA polymerase II promoter	1	0.00642812	HNRNPK
GO:0045716	positive regulation of low-density lipoprotein particle receptor biosynthetic process	1	0.00642812	HNRNPK
GO:0006725	cellular aromatic compound metabolic process	6	0.00642812	HNRNPK;SF3B1;RBM5;PCBP2;PCBP1;SRSF5
GO:1901360	organic cyclic compound metabolic process	6	0.00767756	HNRNPK;SF3B1;RBM5;PCBP2;PCBP1;SRSF5
GO:0034641	cellular nitrogen compound metabolic process	6	0.00815157	HNRNPK;SF3B1;RBM5;PCBP2;PCBP1;SRSF5
GO:0010988	regulation of low-density lipoprotein particle clearance	1	0.00955886	HNRNPK
GO:0006807	nitrogen compound metabolic process	6	0.0100125	HNRNPK;SF3B1;RBM5;PCBP2;PCBP1;SRSF5
GO:0045714	regulation of low-density lipoprotein particle receptor biosynthetic process	1	0.0100125	HNRNPK
GO:0045713	low-density lipoprotein particle receptor biosynthetic process	1	0.0108119	HNRNPK
GO:0010870	positive regulation of receptor biosynthetic process	1	0.013855	HNRNPK
GO:0010984	regulation of lipoprotein particle clearance	1	0.0144515	HNRNPK
GO:0032799	low-density lipoprotein receptor particle metabolic process	1	0.0147965	HNRNPK
GO:0022613	ribonucleoprotein complex biogenesis	2	0.0147965	RBM5;SRSF5
GO:0050687	negative regulation of defense response to virus	1	0.0164496	PCBP2
GO:0034383	low-density lipoprotein particle clearance	1	0.0164496	HNRNPK
GO:0010869	regulation of receptor biosynthetic process	1	0.0187391	HNRNPK
GO:0032800	receptor biosynthetic process	1	0.0217921	HNRNPK
GO:0006376	mRNA splice site selection	1	0.0220291	SRSF5
GO:0002832	negative regulation of response to biotic stimulus	1	0.0231046	PCBP2
GO:0044260	cellular macromolecule metabolic process	6	0.024273	HNRNPK;SF3B1;RBM5;PCBP2;PCBP1;SRSF5
GO:0000381	regulation of alternative mRNA splicing, via spliceosome	1	0.024273	RBM5
GO:0034381	plasma lipoprotein particle clearance	1	0.0244183	HNRNPK
GO:0048260	positive regulation of receptor-mediated endocytosis	1	0.0276086	HNRNPK
GO:0000380	alternative mRNA splicing, via spliceosome	1	0.0284052	RBM5
GO:0032480	negative regulation of type I interferon production	1	0.0298865	PCBP2
GO:0006369	termination of RNA polymerase II transcription	1	0.0334137	SRSF5
GO:0043170	macromolecule metabolic process	6	0.0355117	HNRNPK;SF3B1;RBM5;PCBP2;PCBP1;SRSF5
GO:0097006	regulation of plasma lipoprotein particle levels	1	0.0366061	HNRNPK
GO:0048024	regulation of mRNA splicing, via spliceosome	1	0.0384204	RBM5
GO:0048259	regulation of receptor-mediated endocytosis	1	0.0401528	HNRNPK
GO:0006406	mRNA export from nucleus	1	0.0468187	SRSF5
GO:0034622	cellular macromolecular complex assembly	2	0.0469518	RBM5;SRSF5
GO:0050688	regulation of defense response to virus	1	0.0496041	PCBP2
GO:0006405	RNA export from nucleus	1	0.0496041	SRSF5
GO:0002698	negative regulation of immune effector process	1	0.0496041	PCBP2
GO:0043484	regulation of RNA splicing	1	0.0496041	RBM5
GO:0032368	regulation of lipid transport	1	0.0496041	HNRNPK
GO:0006353	DNA-templated transcription, termination	1	0.0496041	SRSF5
GO:0045807	positive regulation of endocytosis	1	0.0496041	HNRNPK
GO:0050684	regulation of mRNA processing	1	0.0497622	RBM5
GO:0031124	mRNA 3'-end processing	1	0.0534965	SRSF5
GO:1903311	regulation of mRNA metabolic process	1	0.0540806	RBM5
GO:0032479	regulation of type I interferon production	1	0.0547581	PCBP2
GO:0044238	primary metabolic process	6	0.0547581	HNRNPK;SF3B1;RBM5;PCBP2;PCBP1;SRSF5
GO:0032606	type I interferon production	1	0.0547581	PCBP2
GO:0002831	regulation of response to biotic stimulus	1	0.0548117	PCBP2
GO:0044237	cellular metabolic process	6	0.0559472	HNRNPK;SF3B1;RBM5;PCBP2;PCBP1;SRSF5
GO:0031123	RNA 3'-end processing	1	0.0567234	SRSF5
GO:0031348	negative regulation of defense response	1	0.0571868	PCBP2
GO:0051028	mRNA transport	1	0.0580684	SRSF5
GO:0043112	receptor metabolic process	1	0.0580684	HNRNPK
GO:0071704	organic substance metabolic process	6	0.0601104	HNRNPK;SF3B1;RBM5;PCBP2;PCBP1;SRSF5
GO:0043901	negative regulation of multi-organism process	1	0.0601104	PCBP2
GO:0051168	nuclear export	1	0.0601104	SRSF5
GO:0050657	nucleic acid transport	1	0.0611837	SRSF5
GO:0050658	RNA transport	1	0.0611837	SRSF5
GO:0051236	establishment of RNA localization	1	0.0611837	SRSF5
GO:0006403	RNA localization	1	0.063843	SRSF5
GO:0030100	regulation of endocytosis	1	0.0668023	HNRNPK
GO:0015931	nucleobase-containing compound transport	1	0.0704205	SRSF5
GO:0001818	negative regulation of cytokine production	1	0.0731924	PCBP2
GO:0009952	anterior/posterior pattern specification	1	0.0787762	SF3B1
GO:0051607	defense response to virus	1	0.0788488	PCBP2
GO:0032102	negative regulation of response to external stimulus	1	0.0831306	PCBP2
GO:0065003	macromolecular complex assembly	2	0.0845799	RBM5;SRSF5
GO:0006898	receptor-mediated endocytosis	1	0.0923248	HNRNPK
KEGGID	Term	Count	p.adjust	Symbols
3040	Spliceosome	4	2.09264e-07	HNRNPK;PCBP1;SRSF5;SF3B1

## Sheet: CRC-20
Supplementary Table 3. The enrichment analysis of GO terms and KEGG pathway for CRC associated modules
GOBPID	Term	Count	p.adjust	Symbols
GO:0034166	toll-like receptor 10 signaling pathway	4	3.32038e-06	FOS;NFKB1;NFKBIA;MAPK1
GO:0034146	toll-like receptor 5 signaling pathway	4	3.32038e-06	FOS;NFKB1;NFKBIA;MAPK1
GO:0038123	toll-like receptor TLR1:TLR2 signaling pathway	4	3.32038e-06	FOS;NFKB1;NFKBIA;MAPK1
GO:0038124	toll-like receptor TLR6:TLR2 signaling pathway	4	3.32038e-06	FOS;NFKB1;NFKBIA;MAPK1
GO:0034162	toll-like receptor 9 signaling pathway	4	3.32038e-06	FOS;NFKB1;NFKBIA;MAPK1
GO:0034134	toll-like receptor 2 signaling pathway	4	3.32038e-06	FOS;NFKB1;NFKBIA;MAPK1
GO:0035666	TRIF-dependent toll-like receptor signaling pathway	4	3.32038e-06	FOS;NFKB1;NFKBIA;MAPK1
GO:0002756	MyD88-independent toll-like receptor signaling pathway	4	3.39348e-06	FOS;NFKB1;NFKBIA;MAPK1
GO:0002755	MyD88-dependent toll-like receptor signaling pathway	4	3.47214e-06	FOS;NFKB1;NFKBIA;MAPK1
GO:0034138	toll-like receptor 3 signaling pathway	4	3.47214e-06	FOS;NFKB1;NFKBIA;MAPK1
GO:0034142	toll-like receptor 4 signaling pathway	4	8.31677e-06	FOS;NFKB1;NFKBIA;MAPK1
GO:0014070	response to organic cyclic compound	6	1.18156e-05	CDK4;FOS;NFKBIA;MAPK1;BTRC;NFKB1
GO:0051090	regulation of sequence-specific DNA binding transcription factor activity	5	1.21539e-05	NFKBIA;FOS;NFKB1;MAPK1;BTRC
GO:0010604	positive regulation of macromolecule metabolic process	8	1.21539e-05	FOS;HDAC1;NFKB1;NFKBIA;MAPK1;CDK4;BTRC;SKP1
GO:0010557	positive regulation of macromolecule biosynthetic process	7	1.35985e-05	FOS;HDAC1;NFKB1;NFKBIA;CDK4;MAPK1;BTRC
GO:0010628	positive regulation of gene expression	7	1.49295e-05	FOS;HDAC1;NFKB1;NFKBIA;CDK4;MAPK1;BTRC
GO:0031325	positive regulation of cellular metabolic process	8	1.49295e-05	FOS;HDAC1;NFKB1;NFKBIA;MAPK1;CDK4;BTRC;SKP1
GO:0002224	toll-like receptor signaling pathway	4	1.61772e-05	FOS;NFKB1;NFKBIA;MAPK1
GO:0031328	positive regulation of cellular biosynthetic process	7	1.87275e-05	FOS;HDAC1;NFKB1;NFKBIA;CDK4;MAPK1;BTRC
GO:0009891	positive regulation of biosynthetic process	7	1.99745e-05	FOS;HDAC1;NFKB1;NFKBIA;CDK4;MAPK1;BTRC
GO:0002221	pattern recognition receptor signaling pathway	4	2.95771e-05	NFKBIA;FOS;NFKB1;MAPK1
GO:0002758	innate immune response-activating signal transduction	4	2.95771e-05	NFKBIA;FOS;NFKB1;MAPK1
GO:0002218	activation of innate immune response	4	3.30658e-05	NFKBIA;FOS;NFKB1;MAPK1
GO:0038095	Fc-epsilon receptor signaling pathway	4	3.38157e-05	FOS;NFKB1;NFKBIA;MAPK1
GO:0007623	circadian rhythm	4	3.38805e-05	BTRC;CDK4;HDAC1;SKP1
GO:0009893	positive regulation of metabolic process	8	5.79097e-05	FOS;HDAC1;NFKB1;NFKBIA;MAPK1;CDK4;BTRC;SKP1
GO:0045089	positive regulation of innate immune response	4	6.08891e-05	NFKBIA;FOS;NFKB1;MAPK1
GO:0038093	Fc receptor signaling pathway	4	8.55213e-05	FOS;NFKB1;NFKBIA;MAPK1
GO:0032496	response to lipopolysaccharide	4	0.000103896	FOS;NFKBIA;MAPK1;NFKB1
GO:0045893	positive regulation of transcription, DNA-templated	6	0.000103896	FOS;HDAC1;NFKB1;NFKBIA;MAPK1;BTRC
GO:1903508	positive regulation of nucleic acid-templated transcription	6	0.000103896	FOS;HDAC1;NFKB1;NFKBIA;MAPK1;BTRC
GO:1902680	positive regulation of RNA biosynthetic process	6	0.000115437	FOS;HDAC1;NFKB1;NFKBIA;MAPK1;BTRC
GO:0002237	response to molecule of bacterial origin	4	0.000116692	FOS;NFKBIA;MAPK1;NFKB1
GO:0071363	cellular response to growth factor stimulus	5	0.000118393	FOS;HDAC1;NFKB1;NFKBIA;MAPK1
GO:0048011	neurotrophin TRK receptor signaling pathway	4	0.000118393	HDAC1;NFKB1;NFKBIA;MAPK1
GO:0045088	regulation of innate immune response	4	0.000118393	NFKBIA;FOS;NFKB1;MAPK1
GO:0051254	positive regulation of RNA metabolic process	6	0.000118393	FOS;HDAC1;NFKB1;NFKBIA;MAPK1;BTRC
GO:0038179	neurotrophin signaling pathway	4	0.000118393	HDAC1;NFKB1;NFKBIA;MAPK1
GO:0070848	response to growth factor	5	0.000121732	FOS;MAPK1;HDAC1;NFKB1;NFKBIA
GO:0048511	rhythmic process	4	0.000125469	BTRC;CDK4;HDAC1;SKP1
GO:0031349	positive regulation of defense response	4	0.000136145	NFKBIA;FOS;NFKB1;MAPK1
GO:0033993	response to lipid	5	0.0001414	CDK4;FOS;NFKBIA;MAPK1;NFKB1
GO:0009719	response to endogenous stimulus	6	0.000158876	FOS;MAPK1;CDK4;NFKBIA;NFKB1;HDAC1
GO:0016032	viral process	5	0.000167154	HDAC1;NFKBIA;MAPK1;SKP1;BTRC
GO:0051704	multi-organism process	7	0.000170383	FOS;HDAC1;NFKBIA;MAPK1;NFKB1;SKP1;BTRC
GO:0044764	multi-organism cellular process	5	0.000170608	HDAC1;NFKBIA;MAPK1;SKP1;BTRC
GO:0010033	response to organic substance	7	0.000192073	FOS;MAPK1;CDK4;NFKBIA;BTRC;NFKB1;HDAC1
GO:0002768	immune response-regulating cell surface receptor signaling pathway	4	0.000214032	MAPK1;FOS;NFKB1;NFKBIA
GO:0045935	positive regulation of nucleobase-containing compound metabolic process	6	0.000214032	FOS;HDAC1;NFKB1;NFKBIA;MAPK1;BTRC
GO:0044419	interspecies interaction between organisms	5	0.000214032	HDAC1;NFKBIA;MAPK1;SKP1;BTRC
GO:0044403	symbiosis, encompassing mutualism through parasitism	5	0.000214032	HDAC1;NFKBIA;MAPK1;SKP1;BTRC
GO:0065009	regulation of molecular function	7	0.000218424	NFKB1;NFKBIA;CDK4;FOS;MAPK1;SKP1;BTRC
GO:0051173	positive regulation of nitrogen compound metabolic process	6	0.000230517	FOS;HDAC1;NFKB1;NFKBIA;MAPK1;BTRC
GO:0050852	T cell receptor signaling pathway	3	0.000243881	MAPK1;NFKB1;NFKBIA
GO:0048522	positive regulation of cellular process	8	0.000243881	NFKB1;CDK4;FOS;HDAC1;NFKBIA;MAPK1;BTRC;SKP1
GO:0002757	immune response-activating signal transduction	4	0.000247037	NFKBIA;MAPK1;FOS;NFKB1
GO:0071222	cellular response to lipopolysaccharide	3	0.000308985	NFKBIA;MAPK1;NFKB1
GO:0071219	cellular response to molecule of bacterial origin	3	0.000357467	NFKBIA;MAPK1;NFKB1
GO:0002253	activation of immune response	4	0.000384841	NFKBIA;MAPK1;FOS;NFKB1
GO:0050851	antigen receptor-mediated signaling pathway	3	0.000467098	MAPK1;NFKB1;NFKBIA
GO:0009617	response to bacterium	4	0.000472716	FOS;NFKBIA;MAPK1;NFKB1
GO:0071216	cellular response to biotic stimulus	3	0.000472716	NFKBIA;MAPK1;NFKB1
GO:0009636	response to toxic substance	3	0.000472716	CDK4;FOS;MAPK1
GO:0031146	SCF-dependent proteasomal ubiquitin-dependent protein catabolic process	2	0.000507635	BTRC;SKP1
GO:0009628	response to abiotic stimulus	5	0.000519099	CDK4;FOS;NFKB1;NFKBIA;MAPK1
GO:0009266	response to temperature stimulus	3	0.00056047	FOS;NFKBIA;MAPK1
GO:0002764	immune response-regulating signaling pathway	4	0.00056047	NFKBIA;MAPK1;FOS;NFKB1
GO:0007219	Notch signaling pathway	3	0.000604506	NFKBIA;HDAC1;SKP1
GO:0071310	cellular response to organic substance	6	0.000606739	FOS;NFKBIA;MAPK1;BTRC;NFKB1;HDAC1
GO:0007167	enzyme linked receptor protein signaling pathway	5	0.000654765	FOS;MAPK1;HDAC1;NFKB1;NFKBIA
GO:0000086	G2/M transition of mitotic cell cycle	3	0.000654765	CDK4;SKP1;BTRC
GO:0044839	cell cycle G2/M phase transition	3	0.00066815	CDK4;SKP1;BTRC
GO:0032268	regulation of cellular protein metabolic process	6	0.00069417	NFKB1;MAPK1;CDK4;BTRC;NFKBIA;SKP1
GO:0048518	positive regulation of biological process	8	0.000708606	NFKB1;CDK4;FOS;HDAC1;NFKBIA;MAPK1;BTRC;SKP1
GO:0033598	mammary gland epithelial cell proliferation	2	0.000722971	MAPK1;BTRC
GO:0031347	regulation of defense response	4	0.000738154	NFKB1;NFKBIA;FOS;MAPK1
GO:0010743	regulation of macrophage derived foam cell differentiation	2	0.000758176	NFKB1;NFKBIA
GO:0032270	positive regulation of cellular protein metabolic process	5	0.000774087	MAPK1;CDK4;NFKBIA;BTRC;SKP1
GO:0050778	positive regulation of immune response	4	0.000806444	NFKBIA;MAPK1;FOS;NFKB1
GO:0090077	foam cell differentiation	2	0.000885968	NFKB1;NFKBIA
GO:0010742	macrophage derived foam cell differentiation	2	0.000885968	NFKB1;NFKBIA
GO:0007166	cell surface receptor signaling pathway	7	0.00103806	FOS;MAPK1;NFKBIA;BTRC;NFKB1;HDAC1;SKP1
GO:0051246	regulation of protein metabolic process	6	0.00106046	NFKB1;MAPK1;CDK4;BTRC;NFKBIA;SKP1
GO:0080090	regulation of primary metabolic process	8	0.00106825	NFKB1;FOS;HDAC1;NFKBIA;MAPK1;CDK4;BTRC;SKP1
GO:0051247	positive regulation of protein metabolic process	5	0.00107565	MAPK1;CDK4;NFKBIA;BTRC;SKP1
GO:0060255	regulation of macromolecule metabolic process	8	0.00107585	NFKB1;FOS;HDAC1;NFKBIA;MAPK1;CDK4;BTRC;SKP1
GO:0007165	signal transduction	8	0.00107585	NFKB1;FOS;HDAC1;MAPK1;CDK4;NFKBIA;BTRC;SKP1
GO:0032371	regulation of sterol transport	2	0.00107899	NFKB1;NFKBIA
GO:0032374	regulation of cholesterol transport	2	0.00107899	NFKB1;NFKBIA
GO:0009409	response to cold	2	0.00107899	FOS;NFKBIA
GO:1901700	response to oxygen-containing compound	5	0.00118481	FOS;CDK4;NFKBIA;MAPK1;NFKB1
GO:0002429	immune response-activating cell surface receptor signaling pathway	3	0.00122726	MAPK1;NFKB1;NFKBIA
GO:0010883	regulation of lipid storage	2	0.00122726	NFKB1;NFKBIA
GO:0043330	response to exogenous dsRNA	2	0.00134299	NFKBIA;MAPK1
GO:0007249	I-kappaB kinase/NF-kappaB signaling	3	0.00141347	NFKB1;BTRC;NFKBIA
GO:0031323	regulation of cellular metabolic process	8	0.00141347	NFKB1;FOS;HDAC1;NFKBIA;MAPK1;CDK4;BTRC;SKP1
GO:2000112	regulation of cellular macromolecule biosynthetic process	7	0.00147941	NFKB1;FOS;HDAC1;NFKBIA;CDK4;MAPK1;BTRC
GO:0070887	cellular response to chemical stimulus	6	0.00147941	FOS;NFKBIA;MAPK1;BTRC;NFKB1;HDAC1
GO:0031663	lipopolysaccharide-mediated signaling pathway	2	0.00160754	NFKBIA;MAPK1
GO:0010038	response to metal ion	3	0.00164571	CDK4;FOS;NFKB1
GO:0043207	response to external biotic stimulus	4	0.00168081	FOS;NFKBIA;MAPK1;NFKB1
GO:0051707	response to other organism	4	0.00168081	FOS;NFKBIA;MAPK1;NFKB1
GO:0010556	regulation of macromolecule biosynthetic process	7	0.00172642	NFKB1;FOS;HDAC1;NFKBIA;CDK4;MAPK1;BTRC
GO:0042221	response to chemical	7	0.00175257	FOS;MAPK1;CDK4;NFKB1;NFKBIA;BTRC;HDAC1
GO:0044700	single organism signaling	8	0.00177356	NFKB1;FOS;HDAC1;MAPK1;CDK4;NFKBIA;BTRC;SKP1
GO:0023052	signaling	8	0.00177356	NFKB1;FOS;HDAC1;MAPK1;CDK4;NFKBIA;BTRC;SKP1
GO:0009607	response to biotic stimulus	4	0.00189327	FOS;NFKBIA;MAPK1;NFKB1
GO:0010243	response to organonitrogen compound	4	0.00189494	FOS;NFKBIA;NFKB1;MAPK1
GO:0007154	cell communication	8	0.00195575	NFKB1;FOS;HDAC1;MAPK1;CDK4;NFKBIA;BTRC;SKP1
GO:0031326	regulation of cellular biosynthetic process	7	0.00214635	NFKB1;FOS;HDAC1;NFKBIA;CDK4;MAPK1;BTRC
GO:0007169	transmembrane receptor protein tyrosine kinase signaling pathway	4	0.00222099	MAPK1;HDAC1;NFKB1;NFKBIA
GO:0010468	regulation of gene expression	7	0.00222099	NFKB1;FOS;HDAC1;NFKBIA;CDK4;MAPK1;BTRC
GO:0019915	lipid storage	2	0.00223664	NFKB1;NFKBIA
GO:0002684	positive regulation of immune system process	4	0.00223664	FOS;NFKBIA;MAPK1;NFKB1
GO:0009889	regulation of biosynthetic process	7	0.00223664	NFKB1;FOS;HDAC1;NFKBIA;CDK4;MAPK1;BTRC
GO:0050776	regulation of immune response	4	0.00224535	NFKBIA;MAPK1;FOS;NFKB1
GO:1901701	cellular response to oxygen-containing compound	4	0.00244569	FOS;NFKBIA;MAPK1;NFKB1
GO:1901698	response to nitrogen compound	4	0.00248174	FOS;NFKBIA;MAPK1;NFKB1
GO:0007049	cell cycle	5	0.00255878	CDK4;MAPK1;BTRC;HDAC1;SKP1
GO:0044093	positive regulation of molecular function	5	0.00255979	NFKB1;NFKBIA;MAPK1;SKP1;BTRC
GO:0043331	response to dsRNA	2	0.00262939	NFKBIA;MAPK1
GO:0009725	response to hormone	4	0.00262939	CDK4;FOS;MAPK1;NFKB1
GO:0044267	cellular protein metabolic process	7	0.00284688	BTRC;NFKB1;CDK4;HDAC1;MAPK1;SKP1;NFKBIA
GO:0071396	cellular response to lipid	3	0.00284688	NFKBIA;MAPK1;NFKB1
GO:0015918	sterol transport	2	0.00284688	NFKB1;NFKBIA
GO:0030301	cholesterol transport	2	0.00284688	NFKB1;NFKBIA
GO:0045083	negative regulation of interleukin-12 biosynthetic process	1	0.00286048	NFKB1
GO:0045727	positive regulation of translation	2	0.00296699	CDK4;MAPK1
GO:0051338	regulation of transferase activity	4	0.00298114	CDK4;MAPK1;SKP1;BTRC
GO:0061180	mammary gland epithelium development	2	0.00298114	MAPK1;BTRC
GO:0051437	positive regulation of ubiquitin-protein ligase activity involved in regulation of mitotic cell cycle transition	2	0.00298114	SKP1;BTRC
GO:0051716	cellular response to stimulus	8	0.00311853	NFKB1;FOS;HDAC1;MAPK1;CDK4;NFKBIA;BTRC;SKP1
GO:0019222	regulation of metabolic process	8	0.00311853	NFKB1;FOS;HDAC1;NFKBIA;MAPK1;CDK4;BTRC;SKP1
GO:0048545	response to steroid hormone	3	0.0032011	CDK4;FOS;MAPK1
GO:0045944	positive regulation of transcription from RNA polymerase II promoter	4	0.0032011	HDAC1;NFKB1;NFKBIA;FOS
GO:0045087	innate immune response	4	0.00323358	NFKB1;NFKBIA;FOS;MAPK1
GO:0048513	organ development	6	0.00323358	CDK4;FOS;NFKBIA;MAPK1;BTRC;HDAC1
GO:0032481	positive regulation of type I interferon production	2	0.00323561	NFKB1;NFKBIA
GO:0006915	apoptotic process	5	0.00327252	CDK4;NFKB1;MAPK1;HDAC1;NFKBIA
GO:0051439	regulation of ubiquitin-protein ligase activity involved in mitotic cell cycle	2	0.00327252	SKP1;BTRC
GO:0012501	programmed cell death	5	0.00340534	CDK4;NFKB1;MAPK1;HDAC1;NFKBIA
GO:0000278	mitotic cell cycle	4	0.00346691	CDK4;HDAC1;SKP1;BTRC
GO:0010035	response to inorganic substance	3	0.00357664	CDK4;FOS;NFKB1
GO:0008283	cell proliferation	5	0.0037973	NFKBIA;MAPK1;BTRC;CDK4;HDAC1
GO:2000060	positive regulation of protein ubiquitination involved in ubiquitin-dependent protein catabolic process	2	0.00383817	SKP1;BTRC
GO:0032368	regulation of lipid transport	2	0.00405332	NFKB1;NFKBIA
GO:0051443	positive regulation of ubiquitin-protein transferase activity	2	0.00405332	SKP1;BTRC
GO:0008219	cell death	5	0.00407829	CDK4;NFKB1;MAPK1;HDAC1;NFKBIA
GO:0016265	death	5	0.00409166	CDK4;NFKB1;MAPK1;HDAC1;NFKBIA
GO:0034645	cellular macromolecule biosynthetic process	7	0.00413561	NFKB1;FOS;HDAC1;NFKBIA;CDK4;MAPK1;BTRC
GO:0071495	cellular response to endogenous stimulus	4	0.0043701	FOS;NFKB1;HDAC1;MAPK1
GO:0051351	positive regulation of ligase activity	2	0.0043701	SKP1;BTRC
GO:2000058	regulation of protein ubiquitination involved in ubiquitin-dependent protein catabolic process	2	0.00443381	SKP1;BTRC
GO:0044772	mitotic cell cycle phase transition	3	0.00450353	CDK4;SKP1;BTRC
GO:0080134	regulation of response to stress	4	0.00454174	NFKB1;NFKBIA;FOS;MAPK1
GO:0000189	MAPK import into nucleus	1	0.00465645	MAPK1
GO:0010467	gene expression	7	0.00482613	NFKB1;FOS;HDAC1;NFKBIA;CDK4;MAPK1;BTRC
GO:0044770	cell cycle phase transition	3	0.00494925	CDK4;SKP1;BTRC
GO:0009059	macromolecule biosynthetic process	7	0.00494925	NFKB1;FOS;HDAC1;NFKBIA;CDK4;MAPK1;BTRC
GO:1901652	response to peptide	3	0.00506958	NFKBIA;NFKB1;MAPK1
GO:0051438	regulation of ubiquitin-protein transferase activity	2	0.00511703	SKP1;BTRC
GO:0065008	regulation of biological quality	6	0.00511703	NFKB1;NFKBIA;CDK4;HDAC1;BTRC;MAPK1
GO:0031145	anaphase-promoting complex-dependent proteasomal ubiquitin-dependent protein catabolic process	2	0.00546753	SKP1;BTRC
GO:0032479	regulation of type I interferon production	2	0.00553347	NFKB1;NFKBIA
GO:0019538	protein metabolic process	7	0.00556574	BTRC;NFKB1;CDK4;HDAC1;MAPK1;SKP1;NFKBIA
GO:0051340	regulation of ligase activity	2	0.00556574	SKP1;BTRC
GO:0032606	type I interferon production	2	0.00570942	NFKB1;NFKBIA
GO:0043412	macromolecule modification	6	0.00570942	CDK4;HDAC1;MAPK1;SKP1;BTRC;FOS
GO:0010608	posttranscriptional regulation of gene expression	3	0.00573593	CDK4;MAPK1;BTRC
GO:1901654	response to ketone	2	0.00613465	CDK4;FOS
GO:0048583	regulation of response to stimulus	6	0.00614109	HDAC1;NFKB1;NFKBIA;MAPK1;BTRC;FOS
GO:0050790	regulation of catalytic activity	5	0.00617504	NFKB1;CDK4;MAPK1;SKP1;BTRC
GO:1900127	positive regulation of hyaluronan biosynthetic process	1	0.00618964	NFKB1
GO:0061198	fungiform papilla formation	1	0.00618964	HDAC1
GO:0010956	negative regulation of calcidiol 1-monooxygenase activity	1	0.00618964	NFKB1
GO:0019858	cytosine metabolic process	1	0.00618964	MAPK1
GO:0006355	regulation of transcription, DNA-templated	6	0.00626572	NFKB1;FOS;HDAC1;NFKBIA;MAPK1;BTRC
GO:1903506	regulation of nucleic acid-templated transcription	6	0.00649102	NFKB1;FOS;HDAC1;NFKBIA;MAPK1;BTRC
GO:0051092	positive regulation of NF-kappaB transcription factor activity	2	0.00663116	NFKB1;NFKBIA
GO:2001141	regulation of RNA biosynthetic process	6	0.00663116	NFKB1;FOS;HDAC1;NFKBIA;MAPK1;BTRC
GO:0043433	negative regulation of sequence-specific DNA binding transcription factor activity	2	0.00676772	NFKBIA;BTRC
GO:0002682	regulation of immune system process	4	0.00684506	FOS;NFKBIA;MAPK1;NFKB1
GO:0006351	transcription, DNA-templated	6	0.00715946	NFKB1;FOS;HDAC1;NFKBIA;MAPK1;BTRC
GO:0048585	negative regulation of response to stimulus	4	0.00724859	HDAC1;NFKB1;NFKBIA;BTRC
GO:0030879	mammary gland development	2	0.00724859	MAPK1;BTRC
GO:0097659	nucleic acid-templated transcription	6	0.00728264	NFKB1;FOS;HDAC1;NFKBIA;MAPK1;BTRC
GO:0006950	response to stress	6	0.00734739	NFKB1;FOS;CDK4;NFKBIA;MAPK1;HDAC1
GO:0051252	regulation of RNA metabolic process	6	0.0074711	NFKB1;FOS;HDAC1;NFKBIA;MAPK1;BTRC
GO:0032870	cellular response to hormone stimulus	3	0.00760309	FOS;NFKB1;MAPK1
GO:0070417	cellular response to cold	1	0.00760309	NFKBIA
GO:0090170	regulation of Golgi inheritance	1	0.00760309	MAPK1
GO:0035556	intracellular signal transduction	5	0.00772358	NFKB1;MAPK1;NFKBIA;BTRC;FOS
GO:1903052	positive regulation of proteolysis involved in cellular protein catabolic process	2	0.00822668	SKP1;BTRC
GO:0044767	single-organism developmental process	7	0.00822668	NFKB1;CDK4;FOS;NFKBIA;MAPK1;BTRC;HDAC1
GO:0032774	RNA biosynthetic process	6	0.00840733	NFKB1;FOS;HDAC1;NFKBIA;MAPK1;BTRC
GO:0031399	regulation of protein modification process	4	0.0084196	MAPK1;CDK4;SKP1;BTRC
GO:0042787	protein ubiquitination involved in ubiquitin-dependent protein catabolic process	2	0.00857161	SKP1;BTRC
GO:1903364	positive regulation of cellular protein catabolic process	2	0.00857161	SKP1;BTRC
GO:0031647	regulation of protein stability	2	0.00872524	BTRC;MAPK1
GO:0032502	developmental process	7	0.00872524	NFKB1;CDK4;FOS;NFKBIA;MAPK1;BTRC;HDAC1
GO:0044260	cellular macromolecule metabolic process	8	0.00872524	BTRC;NFKB1;CDK4;FOS;HDAC1;NFKBIA;MAPK1;SKP1
GO:0031398	positive regulation of protein ubiquitination	2	0.00872524	SKP1;BTRC
GO:0042981	regulation of apoptotic process	4	0.00872524	CDK4;HDAC1;NFKB1;NFKBIA
GO:0070427	nucleotide-binding oligomerization domain containing 1 signaling pathway	1	0.00872524	NFKBIA
GO:0061197	fungiform papilla morphogenesis	1	0.00872524	HDAC1
GO:0001661	conditioned taste aversion	1	0.00872524	FOS
GO:0010957	negative regulation of vitamin D biosynthetic process	1	0.00872524	NFKB1
GO:2000630	positive regulation of miRNA metabolic process	1	0.00872524	NFKB1
GO:0051347	positive regulation of transferase activity	3	0.00883705	MAPK1;SKP1;BTRC
GO:0043067	regulation of programmed cell death	4	0.00883705	CDK4;HDAC1;NFKB1;NFKBIA
GO:0050896	response to stimulus	8	0.00900602	NFKB1;FOS;HDAC1;MAPK1;CDK4;NFKBIA;BTRC;SKP1
GO:0045595	regulation of cell differentiation	4	0.00962466	NFKB1;FOS;NFKBIA;MAPK1
GO:1903322	positive regulation of protein modification by small protein conjugation or removal	2	0.00989707	SKP1;BTRC
GO:0042127	regulation of cell proliferation	4	0.00989707	NFKBIA;MAPK1;CDK4;HDAC1
GO:0097011	cellular response to granulocyte macrophage colony-stimulating factor stimulus	1	0.00989707	MAPK1
GO:0097012	response to granulocyte macrophage colony-stimulating factor	1	0.00989707	MAPK1
GO:0046137	negative regulation of vitamin metabolic process	1	0.00989707	NFKB1
GO:1900125	regulation of hyaluronan biosynthetic process	1	0.00989707	NFKB1
GO:0060789	hair follicle placode formation	1	0.00989707	HDAC1
GO:0061196	fungiform papilla development	1	0.00989707	HDAC1
GO:0010941	regulation of cell death	4	0.0100967	CDK4;HDAC1;NFKB1;NFKBIA
GO:0019219	regulation of nucleobase-containing compound metabolic process	6	0.0100967	NFKB1;FOS;HDAC1;NFKBIA;MAPK1;BTRC
GO:0006955	immune response	4	0.0104411	NFKB1;NFKBIA;MAPK1;FOS
GO:0045637	regulation of myeloid cell differentiation	2	0.0104411	FOS;NFKBIA
GO:0048523	negative regulation of cellular process	6	0.0104411	NFKB1;CDK4;HDAC1;NFKBIA;MAPK1;BTRC
GO:0044249	cellular biosynthetic process	7	0.0104882	NFKB1;FOS;HDAC1;NFKBIA;CDK4;MAPK1;BTRC
GO:0034097	response to cytokine	3	0.0105997	FOS;MAPK1;NFKB1
GO:0009612	response to mechanical stimulus	2	0.0106287	FOS;NFKB1
GO:0060558	regulation of calcidiol 1-monooxygenase activity	1	0.0110422	NFKB1
GO:2000628	regulation of miRNA metabolic process	1	0.0110422	NFKB1
GO:0051171	regulation of nitrogen compound metabolic process	6	0.0111722	NFKB1;FOS;HDAC1;NFKBIA;MAPK1;BTRC
GO:0007179	transforming growth factor beta receptor signaling pathway	2	0.0114877	FOS;HDAC1
GO:0048731	system development	6	0.0114887	CDK4;FOS;NFKBIA;MAPK1;BTRC;HDAC1
GO:1901576	organic substance biosynthetic process	7	0.0114887	NFKB1;FOS;HDAC1;NFKBIA;CDK4;MAPK1;BTRC
GO:0009966	regulation of signal transduction	5	0.0116063	HDAC1;NFKBIA;BTRC;NFKB1;MAPK1
GO:0034654	nucleobase-containing compound biosynthetic process	6	0.0117005	NFKB1;FOS;HDAC1;NFKBIA;MAPK1;BTRC
GO:0006325	chromatin organization	3	0.0120773	HDAC1;SKP1;CDK4
GO:0070431	nucleotide-binding oligomerization domain containing 2 signaling pathway	1	0.0120912	NFKBIA
GO:0071316	cellular response to nicotine	1	0.0120912	NFKB1
GO:1903358	regulation of Golgi organization	1	0.0120912	MAPK1
GO:0006952	defense response	4	0.0121631	NFKB1;NFKBIA;FOS;MAPK1
GO:0009058	biosynthetic process	7	0.0122052	NFKB1;FOS;HDAC1;NFKBIA;CDK4;MAPK1;BTRC
GO:0018130	heterocycle biosynthetic process	6	0.0124456	NFKB1;FOS;HDAC1;NFKBIA;MAPK1;BTRC
GO:0019438	aromatic compound biosynthetic process	6	0.0124782	NFKB1;FOS;HDAC1;NFKBIA;MAPK1;BTRC
GO:0015850	organic hydroxy compound transport	2	0.0128638	NFKB1;NFKBIA
GO:0060556	regulation of vitamin D biosynthetic process	1	0.0130037	NFKB1
GO:0043587	tongue morphogenesis	1	0.0130037	HDAC1
GO:0045075	regulation of interleukin-12 biosynthetic process	1	0.0130037	NFKB1
GO:0009629	response to gravity	1	0.0130037	FOS
GO:0045793	positive regulation of cell size	1	0.0130037	CDK4
GO:0042090	interleukin-12 biosynthetic process	1	0.0130037	NFKB1
GO:0044271	cellular nitrogen compound biosynthetic process	6	0.0135366	NFKB1;FOS;HDAC1;NFKBIA;MAPK1;BTRC
GO:0045732	positive regulation of protein catabolic process	2	0.0135366	SKP1;BTRC
GO:0051091	positive regulation of sequence-specific DNA binding transcription factor activity	2	0.0136054	NFKB1;NFKBIA
GO:1901362	organic cyclic compound biosynthetic process	6	0.0139915	NFKB1;FOS;HDAC1;NFKBIA;MAPK1;BTRC
GO:0071560	cellular response to transforming growth factor beta stimulus	2	0.0139993	FOS;HDAC1
GO:0071559	response to transforming growth factor beta	2	0.0139993	FOS;HDAC1
GO:0031396	regulation of protein ubiquitination	2	0.0139993	SKP1;BTRC
GO:0072584	caveolin-mediated endocytosis	1	0.0139993	MAPK1
GO:0043122	regulation of I-kappaB kinase/NF-kappaB signaling	2	0.0140177	BTRC;NFKBIA
GO:0043170	macromolecule metabolic process	8	0.0140448	BTRC;NFKB1;CDK4;FOS;HDAC1;NFKBIA;MAPK1;SKP1
GO:0048519	negative regulation of biological process	6	0.014257	NFKB1;CDK4;HDAC1;NFKBIA;MAPK1;BTRC
GO:0008284	positive regulation of cell proliferation	3	0.014257	MAPK1;CDK4;HDAC1
GO:0006357	regulation of transcription from RNA polymerase II promoter	4	0.0145765	NFKB1;HDAC1;NFKBIA;FOS
GO:0007253	cytoplasmic sequestering of NF-kappaB	1	0.0149864	NFKBIA
GO:0061029	eyelid development in camera-type eye	1	0.0149864	HDAC1
GO:0016070	RNA metabolic process	6	0.0149864	NFKB1;FOS;HDAC1;NFKBIA;MAPK1;BTRC
GO:0051403	stress-activated MAPK cascade	2	0.0149864	FOS;MAPK1
GO:0044744	protein targeting to nucleus	2	0.0149864	NFKBIA;MAPK1
GO:1902593	single-organism nuclear import	2	0.0149864	NFKBIA;MAPK1
GO:0006606	protein import into nucleus	2	0.0149864	NFKBIA;MAPK1
GO:0031098	stress-activated protein kinase signaling cascade	2	0.0149864	FOS;MAPK1
GO:1903320	regulation of protein modification by small protein conjugation or removal	2	0.0149864	SKP1;BTRC
GO:0043066	negative regulation of apoptotic process	3	0.0149864	HDAC1;NFKB1;NFKBIA
GO:0051170	nuclear import	2	0.0149864	NFKBIA;MAPK1
GO:0009888	tissue development	4	0.0149864	FOS;MAPK1;BTRC;HDAC1
GO:1903047	mitotic cell cycle process	3	0.0149864	CDK4;SKP1;BTRC
GO:0042368	vitamin D biosynthetic process	1	0.0149864	NFKB1
GO:0032372	negative regulation of sterol transport	1	0.0149864	NFKB1
GO:0032375	negative regulation of cholesterol transport	1	0.0149864	NFKB1
GO:0032495	response to muramyl dipeptide	1	0.0149864	NFKBIA
GO:0032769	negative regulation of monooxygenase activity	1	0.0149864	NFKB1
GO:0043922	negative regulation by host of viral transcription	1	0.0149864	HDAC1
GO:0048313	Golgi inheritance	1	0.0149864	MAPK1
GO:0030213	hyaluronan biosynthetic process	1	0.0149864	NFKB1
GO:0030656	regulation of vitamin metabolic process	1	0.0149864	NFKB1
GO:0010288	response to lead ion	1	0.0149864	CDK4
GO:0010870	positive regulation of receptor biosynthetic process	1	0.0149864	HDAC1
GO:2000641	regulation of early endosome to late endosome transport	1	0.0149864	MAPK1
GO:0035518	histone H2A monoubiquitination	1	0.0149864	SKP1
GO:0043069	negative regulation of programmed cell death	3	0.0149864	HDAC1;NFKB1;NFKBIA
GO:0051235	maintenance of location	2	0.0149907	NFKB1;NFKBIA
GO:0023051	regulation of signaling	5	0.0150746	HDAC1;NFKBIA;BTRC;NFKB1;MAPK1
GO:0000082	G1/S transition of mitotic cell cycle	2	0.0150746	CDK4;SKP1
GO:0040029	regulation of gene expression, epigenetic	2	0.0150746	FOS;HDAC1
GO:0010646	regulation of cell communication	5	0.0152999	HDAC1;NFKBIA;BTRC;NFKB1;MAPK1
GO:0044843	cell cycle G1/S phase transition	2	0.0155675	CDK4;SKP1
GO:0048308	organelle inheritance	1	0.0157543	MAPK1
GO:0010745	negative regulation of macrophage derived foam cell differentiation	1	0.0157543	NFKBIA
GO:0031331	positive regulation of cellular catabolic process	2	0.0162538	SKP1;BTRC
GO:0048584	positive regulation of response to stimulus	4	0.0165082	NFKBIA;MAPK1;NFKB1;FOS
GO:0060766	negative regulation of androgen receptor signaling pathway	1	0.0167298	HDAC1
GO:0010875	positive regulation of cholesterol efflux	1	0.0167298	NFKBIA
GO:0051726	regulation of cell cycle	3	0.0167298	CDK4;BTRC;HDAC1
GO:0006366	transcription from RNA polymerase II promoter	4	0.0167298	NFKB1;HDAC1;NFKBIA;FOS
GO:0060548	negative regulation of cell death	3	0.0167607	HDAC1;NFKB1;NFKBIA
GO:0017038	protein import	2	0.0172474	NFKBIA;MAPK1
GO:0044707	single-multicellular organism process	7	0.0172474	CDK4;FOS;NFKB1;NFKBIA;MAPK1;BTRC;HDAC1
GO:0032695	negative regulation of interleukin-12 production	1	0.0172474	NFKB1
GO:1902751	positive regulation of cell cycle G2/M phase transition	1	0.0172474	CDK4
GO:0010744	positive regulation of macrophage derived foam cell differentiation	1	0.0172474	NFKB1
GO:0010586	miRNA metabolic process	1	0.0172474	NFKB1
GO:1902931	negative regulation of alcohol biosynthetic process	1	0.0172474	NFKB1
GO:0010971	positive regulation of G2/M transition of mitotic cell cycle	1	0.0172474	CDK4
GO:0031293	membrane protein intracellular domain proteolysis	1	0.0172474	NFKB1
GO:0006417	regulation of translation	2	0.0174002	CDK4;MAPK1
GO:0009887	organ morphogenesis	3	0.0174002	MAPK1;BTRC;HDAC1
GO:0007275	multicellular organismal development	6	0.0174503	CDK4;FOS;NFKBIA;MAPK1;BTRC;HDAC1
GO:1903050	regulation of proteolysis involved in cellular protein catabolic process	2	0.0177782	BTRC;SKP1
GO:0097305	response to alcohol	2	0.0178273	CDK4;FOS
GO:0032373	positive regulation of sterol transport	1	0.0178273	NFKBIA
GO:0032376	positive regulation of cholesterol transport	1	0.0178273	NFKBIA
GO:0042753	positive regulation of circadian rhythm	1	0.0178273	BTRC
GO:0071157	negative regulation of cell cycle arrest	1	0.0178273	CDK4
GO:0010888	negative regulation of lipid storage	1	0.0178273	NFKBIA
GO:0043010	camera-type eye development	2	0.0178804	CDK4;HDAC1
GO:0071496	cellular response to external stimulus	2	0.0181361	FOS;NFKB1
GO:0006869	lipid transport	2	0.0181361	NFKB1;NFKBIA
GO:0030522	intracellular receptor signaling pathway	2	0.0183253	HDAC1;NFKBIA
GO:0031401	positive regulation of protein modification process	3	0.0184272	MAPK1;SKP1;BTRC
GO:1903362	regulation of cellular protein catabolic process	2	0.0184272	BTRC;SKP1
GO:0042362	fat-soluble vitamin biosynthetic process	1	0.0184272	NFKB1
GO:0070933	histone H4 deacetylation	1	0.0184272	HDAC1
GO:0035902	response to immobilization stress	1	0.0184272	FOS
GO:0034504	protein localization to nucleus	2	0.0186035	NFKBIA;MAPK1
GO:1903706	regulation of hemopoiesis	2	0.0191619	FOS;NFKBIA
GO:0060788	ectodermal placode formation	1	0.0192192	HDAC1
GO:0071696	ectodermal placode development	1	0.0192192	HDAC1
GO:0071697	ectodermal placode morphogenesis	1	0.0192192	HDAC1
GO:0036211	protein modification process	5	0.0192295	CDK4;HDAC1;MAPK1;SKP1;BTRC
GO:0006464	cellular protein modification process	5	0.0192295	CDK4;HDAC1;MAPK1;SKP1;BTRC
GO:0033522	histone H2A ubiquitination	1	0.0200601	SKP1
GO:0044092	negative regulation of molecular function	3	0.0200601	NFKB1;NFKBIA;BTRC
GO:0009896	positive regulation of catabolic process	2	0.0200668	SKP1;BTRC
GO:0032501	multicellular organismal process	7	0.0201883	CDK4;FOS;NFKB1;NFKBIA;MAPK1;BTRC;HDAC1
GO:0051276	chromosome organization	3	0.0202127	HDAC1;SKP1;CDK4
GO:0045862	positive regulation of proteolysis	2	0.0202127	BTRC;SKP1
GO:0048856	anatomical structure development	6	0.0202127	CDK4;FOS;NFKBIA;MAPK1;BTRC;HDAC1
GO:0090304	nucleic acid metabolic process	6	0.0202127	NFKB1;FOS;HDAC1;NFKBIA;MAPK1;BTRC
GO:0042359	vitamin D metabolic process	1	0.0202127	NFKB1
GO:0042347	negative regulation of NF-kappaB import into nucleus	1	0.0202127	NFKBIA
GO:0036296	response to increased oxygen levels	1	0.0202127	CDK4
GO:0060716	labyrinthine layer blood vessel development	1	0.0202127	MAPK1
GO:0055093	response to hyperoxia	1	0.0202127	CDK4
GO:0010869	regulation of receptor biosynthetic process	1	0.0202127	HDAC1
GO:0010884	positive regulation of lipid storage	1	0.0202127	NFKB1
GO:0010874	regulation of cholesterol efflux	1	0.0202127	NFKBIA
GO:0010800	positive regulation of peptidyl-threonine phosphorylation	1	0.0202127	MAPK1
GO:0009611	response to wounding	3	0.0202257	NFKB1;HDAC1;MAPK1
GO:0010876	lipid localization	2	0.0202615	NFKB1;NFKBIA
GO:0050793	regulation of developmental process	4	0.02032	NFKB1;FOS;NFKBIA;MAPK1
GO:0007178	transmembrane receptor protein serine/threonine kinase signaling pathway	2	0.0203372	FOS;HDAC1
GO:0050673	epithelial cell proliferation	2	0.0203372	MAPK1;BTRC
GO:0046688	response to copper ion	1	0.0206287	NFKB1
GO:0043921	modulation by host of viral transcription	1	0.0206287	HDAC1
GO:0052472	modulation by host of symbiont transcription	1	0.0206287	HDAC1
GO:0010894	negative regulation of steroid biosynthetic process	1	0.0206287	NFKB1
GO:0001654	eye development	2	0.0206287	CDK4;HDAC1
GO:0009968	negative regulation of signal transduction	3	0.0206287	HDAC1;NFKBIA;BTRC
GO:0071375	cellular response to peptide hormone stimulus	2	0.020676	NFKB1;MAPK1
GO:0071407	cellular response to organic cyclic compound	2	0.0207417	BTRC;NFKB1
GO:0045892	negative regulation of transcription, DNA-templated	3	0.02103	NFKB1;HDAC1;BTRC
GO:0070932	histone H3 deacetylation	1	0.0211044	HDAC1
GO:0071354	cellular response to interleukin-6	1	0.0211044	NFKB1
GO:0043586	tongue development	1	0.0211044	HDAC1
GO:0052312	modulation of transcription in other organism involved in symbiotic interaction	1	0.0211044	HDAC1
GO:0045672	positive regulation of osteoclast differentiation	1	0.0211044	FOS
GO:0030099	myeloid cell differentiation	2	0.0214444	FOS;NFKBIA
GO:1901653	cellular response to peptide	2	0.0215098	NFKB1;MAPK1
GO:0042994	cytoplasmic sequestering of transcription factor	1	0.0216569	NFKBIA
GO:0060765	regulation of androgen receptor signaling pathway	1	0.0216569	HDAC1
GO:0010390	histone monoubiquitination	1	0.0216569	SKP1
GO:0045746	negative regulation of Notch signaling pathway	1	0.0216569	NFKBIA
GO:0045939	negative regulation of steroid metabolic process	1	0.0216569	NFKB1
GO:0006979	response to oxidative stress	2	0.0216582	FOS;NFKB1
GO:1903507	negative regulation of nucleic acid-templated transcription	3	0.0221371	NFKB1;HDAC1;BTRC
GO:0060397	JAK-STAT cascade involved in growth hormone signaling pathway	1	0.0221891	MAPK1
GO:0032897	negative regulation of viral transcription	1	0.0221891	HDAC1
GO:0032800	receptor biosynthetic process	1	0.0221891	HDAC1
GO:0051354	negative regulation of oxidoreductase activity	1	0.0221891	NFKB1
GO:0051412	response to corticosterone	1	0.0221891	FOS
GO:0060429	epithelium development	3	0.0222595	MAPK1;BTRC;HDAC1
GO:0001819	positive regulation of cytokine production	2	0.022301	NFKB1;NFKBIA
GO:1902679	negative regulation of RNA biosynthetic process	3	0.0225528	NFKB1;HDAC1;BTRC
GO:0009110	vitamin biosynthetic process	1	0.0228296	NFKB1
GO:0009605	response to external stimulus	4	0.0228296	FOS;NFKB1;NFKBIA;MAPK1
GO:0032369	negative regulation of lipid transport	1	0.0234873	NFKB1
GO:0060444	branching involved in mammary gland duct morphogenesis	1	0.0234873	BTRC
GO:0070741	response to interleukin-6	1	0.0234873	NFKB1
GO:0070849	response to epidermal growth factor	1	0.0234873	MAPK1
GO:0023057	negative regulation of signaling	3	0.024204	HDAC1;NFKBIA;BTRC
GO:0031648	protein destabilization	1	0.024204	BTRC
GO:0042036	negative regulation of cytokine biosynthetic process	1	0.024204	NFKB1
GO:0051253	negative regulation of RNA metabolic process	3	0.0243103	NFKB1;HDAC1;BTRC
GO:0043161	proteasome-mediated ubiquitin-dependent protein catabolic process	2	0.0243103	BTRC;SKP1
GO:0010648	negative regulation of cell communication	3	0.0244031	HDAC1;NFKBIA;BTRC
GO:0030154	cell differentiation	5	0.0247172	NFKB1;FOS;NFKBIA;MAPK1;HDAC1
GO:0033574	response to testosterone	1	0.0247875	CDK4
GO:1903649	regulation of cytoplasmic transport	2	0.0248176	NFKBIA;MAPK1
GO:0044238	primary metabolic process	8	0.0251239	BTRC;NFKB1;CDK4;FOS;HDAC1;NFKBIA;MAPK1;SKP1
GO:0030431	sleep	1	0.0254181	FOS
GO:0045879	negative regulation of smoothened signaling pathway	1	0.0254181	BTRC
GO:2000113	negative regulation of cellular macromolecule biosynthetic process	3	0.0260989	NFKB1;HDAC1;BTRC
GO:0006913	nucleocytoplasmic transport	2	0.0260989	NFKBIA;MAPK1
GO:0010799	regulation of peptidyl-threonine phosphorylation	1	0.0260989	MAPK1
GO:0010498	proteasomal protein catabolic process	2	0.0261483	BTRC;SKP1
GO:0042176	regulation of protein catabolic process	2	0.0262669	BTRC;SKP1
GO:0016570	histone modification	2	0.0262669	HDAC1;SKP1
GO:0051169	nuclear transport	2	0.0262669	NFKBIA;MAPK1
GO:0042493	response to drug	2	0.0262669	FOS;CDK4
GO:0048732	gland development	2	0.0262669	MAPK1;BTRC
GO:0044237	cellular metabolic process	8	0.0262669	BTRC;NFKB1;CDK4;FOS;HDAC1;NFKBIA;MAPK1;SKP1
GO:0060396	growth hormone receptor signaling pathway	1	0.0262669	MAPK1
GO:0060674	placenta blood vessel development	1	0.0262669	MAPK1
GO:0033144	negative regulation of intracellular steroid hormone receptor signaling pathway	1	0.0262669	HDAC1
GO:0051385	response to mineralocorticoid	1	0.0262669	FOS
GO:0016055	Wnt signaling pathway	2	0.0264716	BTRC;NFKB1
GO:0016569	covalent chromatin modification	2	0.026661	HDAC1;SKP1
GO:0051051	negative regulation of transport	2	0.0267247	NFKB1;NFKBIA
GO:0071378	cellular response to growth hormone stimulus	1	0.0267319	MAPK1
GO:0071312	cellular response to alkaloid	1	0.0267319	NFKB1
GO:0045022	early endosome to late endosome transport	1	0.0267319	MAPK1
GO:0070423	nucleotide-binding oligomerization domain containing signaling pathway	1	0.0274977	NFKBIA
GO:0006206	pyrimidine nucleobase metabolic process	1	0.0282597	MAPK1
GO:0045934	negative regulation of nucleobase-containing compound metabolic process	3	0.028688	NFKB1;HDAC1;BTRC
GO:0022402	cell cycle process	3	0.028688	CDK4;SKP1;BTRC
GO:1900034	regulation of cellular response to heat	1	0.028688	MAPK1
GO:0032885	regulation of polysaccharide biosynthetic process	1	0.028688	NFKB1
GO:0032570	response to progesterone	1	0.028688	FOS
GO:0030212	hyaluronan metabolic process	1	0.028688	NFKB1
GO:0043434	response to peptide hormone	2	0.0290103	NFKB1;MAPK1
GO:0010558	negative regulation of macromolecule biosynthetic process	3	0.0290276	NFKB1;HDAC1;BTRC
GO:0006139	nucleobase-containing compound metabolic process	6	0.0294939	NFKB1;FOS;HDAC1;NFKBIA;MAPK1;BTRC
GO:0048869	cellular developmental process	5	0.0295779	NFKB1;FOS;NFKBIA;MAPK1;HDAC1
GO:0051172	negative regulation of nitrogen compound metabolic process	3	0.0297405	NFKB1;HDAC1;BTRC
GO:0051220	cytoplasmic sequestering of protein	1	0.0298396	NFKBIA
GO:0010389	regulation of G2/M transition of mitotic cell cycle	1	0.0298396	CDK4
GO:0051240	positive regulation of multicellular organismal process	3	0.0299333	FOS;NFKB1;NFKBIA
GO:0050794	regulation of cellular process	8	0.0300788	NFKB1;CDK4;FOS;HDAC1;NFKBIA;MAPK1;BTRC;SKP1
GO:0060603	mammary gland duct morphogenesis	1	0.0303678	BTRC
GO:0035094	response to nicotine	1	0.0303678	NFKB1
GO:0071704	organic substance metabolic process	8	0.0304873	BTRC;NFKB1;CDK4;FOS;HDAC1;NFKBIA;MAPK1;SKP1
GO:0002376	immune system process	4	0.0306072	NFKB1;FOS;NFKBIA;MAPK1
GO:0016574	histone ubiquitination	1	0.0307512	SKP1
GO:0071277	cellular response to calcium ion	1	0.0307512	FOS
GO:0061647	histone H3-K9 modification	1	0.0307512	HDAC1
GO:1902749	regulation of cell cycle G2/M phase transition	1	0.0307512	CDK4
GO:0042992	negative regulation of transcription factor import into nucleus	1	0.0313956	NFKBIA
GO:0050853	B cell receptor signaling pathway	1	0.0313956	MAPK1
GO:0010629	negative regulation of gene expression	3	0.0314206	NFKB1;HDAC1;BTRC
GO:0031327	negative regulation of cellular biosynthetic process	3	0.0314206	NFKB1;HDAC1;BTRC
GO:0042345	regulation of NF-kappaB import into nucleus	1	0.0314206	NFKBIA
GO:0042348	NF-kappaB import into nucleus	1	0.0314206	NFKBIA
GO:0032881	regulation of polysaccharide metabolic process	1	0.0314206	NFKB1
GO:0060416	response to growth hormone	1	0.0314206	MAPK1
GO:0000060	protein import into nucleus, translocation	1	0.0314206	NFKBIA
GO:0051055	negative regulation of lipid biosynthetic process	1	0.0314206	NFKB1
GO:0038061	NIK/NF-kappaB signaling	1	0.0314206	NFKB1
GO:1902930	regulation of alcohol biosynthetic process	1	0.0314206	NFKB1
GO:0006775	fat-soluble vitamin metabolic process	1	0.0314206	NFKB1
GO:0033344	cholesterol efflux	1	0.0320214	NFKBIA
GO:0051851	modification by host of symbiont morphology or physiology	1	0.0320214	HDAC1
GO:0009890	negative regulation of biosynthetic process	3	0.0320214	NFKB1;HDAC1;BTRC
GO:0045786	negative regulation of cell cycle	2	0.0320906	CDK4;HDAC1
GO:0046483	heterocycle metabolic process	6	0.0325775	NFKB1;FOS;HDAC1;NFKBIA;MAPK1;BTRC
GO:0006725	cellular aromatic compound metabolic process	6	0.0329712	NFKB1;FOS;HDAC1;NFKBIA;MAPK1;BTRC
GO:0071417	cellular response to organonitrogen compound	2	0.0331828	NFKB1;MAPK1
GO:0043392	negative regulation of DNA binding	1	0.0337387	NFKBIA
GO:1901992	positive regulation of mitotic cell cycle phase transition	1	0.0337387	CDK4
GO:0051702	interaction with symbiont	1	0.0337387	HDAC1
GO:0032655	regulation of interleukin-12 production	1	0.0344094	NFKB1
GO:0032615	interleukin-12 production	1	0.034932	NFKB1
GO:0060711	labyrinthine layer development	1	0.034932	MAPK1
GO:0048146	positive regulation of fibroblast proliferation	1	0.034932	CDK4
GO:0007423	sensory organ development	2	0.0349816	CDK4;HDAC1
GO:0032386	regulation of intracellular transport	2	0.0351741	NFKBIA;MAPK1
GO:1901989	positive regulation of cell cycle phase transition	1	0.0353029	CDK4
GO:0002753	cytoplasmic pattern recognition receptor signaling pathway	1	0.0353029	NFKBIA
GO:0006513	protein monoubiquitination	1	0.0353029	SKP1
GO:0002763	positive regulation of myeloid leukocyte differentiation	1	0.0359572	FOS
GO:0001817	regulation of cytokine production	2	0.0362938	NFKB1;NFKBIA
GO:0006511	ubiquitin-dependent protein catabolic process	2	0.0362938	BTRC;SKP1
GO:0032370	positive regulation of lipid transport	1	0.0362938	NFKBIA
GO:0060395	SMAD protein signal transduction	1	0.0362938	FOS
GO:0071347	cellular response to interleukin-1	1	0.0362938	NFKB1
GO:0043085	positive regulation of catalytic activity	3	0.0362938	MAPK1;SKP1;BTRC
GO:0043124	negative regulation of I-kappaB kinase/NF-kappaB signaling	1	0.0368079	NFKBIA
GO:0035872	nucleotide-binding domain, leucine rich repeat containing receptor signaling pathway	1	0.0368079	NFKBIA
GO:0019941	modification-dependent protein catabolic process	2	0.0368796	BTRC;SKP1
GO:0050789	regulation of biological process	8	0.0371486	NFKB1;CDK4;FOS;HDAC1;NFKBIA;MAPK1;BTRC;SKP1
GO:0060443	mammary gland morphogenesis	1	0.0371486	BTRC
GO:0050810	regulation of steroid biosynthetic process	1	0.0371486	NFKB1
GO:0033619	membrane protein proteolysis	1	0.0371486	NFKB1
GO:1901699	cellular response to nitrogen compound	2	0.0371755	NFKB1;MAPK1
GO:0043632	modification-dependent macromolecule catabolic process	2	0.0372346	BTRC;SKP1
GO:1901360	organic cyclic compound metabolic process	6	0.0377826	NFKB1;FOS;HDAC1;NFKBIA;MAPK1;BTRC
GO:0032768	regulation of monooxygenase activity	1	0.0381064	NFKB1
GO:0008593	regulation of Notch signaling pathway	1	0.0381064	NFKBIA
GO:0031100	organ regeneration	1	0.0381064	CDK4
GO:0006508	proteolysis	3	0.0382369	BTRC;SKP1;NFKB1
GO:0033143	regulation of intracellular steroid hormone receptor signaling pathway	1	0.0399621	HDAC1
GO:0045670	regulation of osteoclast differentiation	1	0.0399621	FOS
GO:0007596	blood coagulation	2	0.0402561	HDAC1;MAPK1
GO:0006412	translation	2	0.0404498	CDK4;MAPK1
GO:0050817	coagulation	2	0.0405073	HDAC1;MAPK1
GO:0034641	cellular nitrogen compound metabolic process	6	0.0406221	NFKB1;FOS;HDAC1;NFKBIA;MAPK1;BTRC
GO:0007599	hemostasis	2	0.0406221	HDAC1;MAPK1
GO:0032922	circadian regulation of gene expression	1	0.0408677	HDAC1
GO:0051603	proteolysis involved in cellular protein catabolic process	2	0.0412818	BTRC;SKP1
GO:0071345	cellular response to cytokine stimulus	2	0.0414755	MAPK1;NFKB1
GO:0001816	cytokine production	2	0.0418312	NFKB1;NFKBIA
GO:0042308	negative regulation of protein import into nucleus	1	0.0418312	NFKBIA
GO:0042733	embryonic digit morphogenesis	1	0.0418312	HDAC1
GO:0030521	androgen receptor signaling pathway	1	0.0424268	HDAC1
GO:0072594	establishment of protein localization to organelle	2	0.0428565	NFKBIA;MAPK1
GO:0000186	activation of MAPKK activity	1	0.0428565	MAPK1
GO:0031503	protein complex localization	1	0.0428565	NFKBIA
GO:0016575	histone deacetylation	1	0.0433629	HDAC1
GO:0035914	skeletal muscle cell differentiation	1	0.0433629	FOS
GO:0044257	cellular protein catabolic process	2	0.043689	BTRC;SKP1
GO:0045913	positive regulation of carbohydrate metabolic process	1	0.0438652	NFKB1
GO:0016568	chromatin modification	2	0.0442154	HDAC1;SKP1
GO:0002088	lens development in camera-type eye	1	0.0442435	CDK4
GO:0032088	negative regulation of NF-kappaB transcription factor activity	1	0.0442435	NFKBIA
GO:0006954	inflammatory response	2	0.0442435	NFKB1;FOS
GO:1900181	negative regulation of protein localization to nucleus	1	0.0445684	NFKBIA
GO:0008306	associative learning	1	0.0445684	FOS
GO:0008589	regulation of smoothened signaling pathway	1	0.0445684	BTRC
GO:0006796	phosphate-containing compound metabolic process	4	0.0445684	CDK4;MAPK1;BTRC;FOS
GO:0033554	cellular response to stress	3	0.0446756	FOS;MAPK1;NFKBIA
GO:0034605	cellular response to heat	1	0.0449296	MAPK1
GO:0009112	nucleobase metabolic process	1	0.0449296	MAPK1
GO:0071260	cellular response to mechanical stimulus	1	0.0454131	NFKB1
GO:0051817	modification of morphology or physiology of other organism involved in symbiotic interaction	1	0.0454131	HDAC1
GO:0046823	negative regulation of nucleocytoplasmic transport	1	0.0459769	NFKBIA
GO:0006793	phosphorus metabolic process	4	0.0464064	CDK4;MAPK1;BTRC;FOS
GO:0018107	peptidyl-threonine phosphorylation	1	0.0464533	MAPK1
GO:0043044	ATP-dependent chromatin remodeling	1	0.0467556	HDAC1
GO:0000271	polysaccharide biosynthetic process	1	0.0467556	NFKB1
GO:0045833	negative regulation of lipid metabolic process	1	0.0467556	NFKB1
GO:0006476	protein deacetylation	1	0.0467556	HDAC1
GO:0051049	regulation of transport	3	0.0470588	NFKB1;NFKBIA;MAPK1
GO:0006605	protein targeting	2	0.0471698	NFKBIA;MAPK1
GO:0031329	regulation of cellular catabolic process	2	0.0473629	BTRC;SKP1
GO:0070555	response to interleukin-1	1	0.048062	NFKB1
GO:0048145	regulation of fibroblast proliferation	1	0.048062	CDK4
GO:0018210	peptidyl-threonine modification	1	0.048062	MAPK1
GO:0035601	protein deacylation	1	0.048062	HDAC1
GO:0065007	biological regulation	8	0.0482069	NFKB1;CDK4;FOS;HDAC1;NFKBIA;MAPK1;BTRC;SKP1
GO:0098732	macromolecule deacylation	1	0.0485185	HDAC1
GO:0045596	negative regulation of cell differentiation	2	0.0485739	NFKBIA;MAPK1
GO:0019218	regulation of steroid metabolic process	1	0.0488897	NFKB1
GO:0006807	nitrogen compound metabolic process	6	0.0488897	NFKB1;FOS;HDAC1;NFKBIA;MAPK1;BTRC
GO:0046782	regulation of viral transcription	1	0.0492464	HDAC1
GO:0048144	fibroblast proliferation	1	0.0492464	CDK4
GO:0045639	positive regulation of myeloid cell differentiation	1	0.0492464	FOS
GO:1902531	regulation of intracellular signal transduction	3	0.0496042	BTRC;NFKBIA;MAPK1
GO:0043255	regulation of carbohydrate biosynthetic process	1	0.0496042	NFKB1
GO:0072527	pyrimidine-containing compound metabolic process	1	0.0496042	MAPK1
GO:0000165	MAPK cascade	2	0.0500274	MAPK1;FOS
GO:0016567	protein ubiquitination	2	0.0503599	SKP1;BTRC
GO:0007030	Golgi organization	1	0.0504834	MAPK1
GO:0051101	regulation of DNA binding	1	0.0504834	NFKBIA
GO:0042475	odontogenesis of dentin-containing tooth	1	0.0507415	HDAC1
GO:0090317	negative regulation of intracellular protein transport	1	0.0507415	NFKBIA
GO:0051341	regulation of oxidoreductase activity	1	0.0507415	NFKB1
GO:1903901	negative regulation of viral life cycle	1	0.0507415	HDAC1
GO:0022404	molting cycle process	1	0.0509958	HDAC1
GO:0022405	hair cycle process	1	0.0509958	HDAC1
GO:0001942	hair follicle development	1	0.0509958	HDAC1
GO:0045638	negative regulation of myeloid cell differentiation	1	0.0509958	NFKBIA
GO:0042990	regulation of transcription factor import into nucleus	1	0.0510718	NFKBIA
GO:0098773	skin epidermis development	1	0.0510718	HDAC1
GO:0030316	osteoclast differentiation	1	0.0510718	FOS
GO:0048525	negative regulation of viral process	1	0.0510718	HDAC1
GO:0006305	DNA alkylation	1	0.0510718	FOS
GO:0006306	DNA methylation	1	0.0510718	FOS
GO:0000122	negative regulation of transcription from RNA polymerase II promoter	2	0.0511034	NFKB1;HDAC1
GO:0042991	transcription factor import into nucleus	1	0.0514933	NFKBIA
GO:0030162	regulation of proteolysis	2	0.0516232	BTRC;SKP1
GO:0035821	modification of morphology or physiology of other organism	1	0.0525042	HDAC1
GO:0023014	signal transduction by phosphorylation	2	0.0525617	MAPK1;FOS
GO:0042752	regulation of circadian rhythm	1	0.0533273	BTRC
GO:0001892	embryonic placenta development	1	0.0533273	MAPK1
GO:0019233	sensory perception of pain	1	0.0533273	MAPK1
GO:0050878	regulation of body fluid levels	2	0.053604	HDAC1;MAPK1
GO:0050728	negative regulation of inflammatory response	1	0.0536445	NFKB1
GO:1903650	negative regulation of cytoplasmic transport	1	0.0536445	NFKBIA
GO:0042060	wound healing	2	0.0537549	HDAC1;MAPK1
GO:0032446	protein modification by small protein conjugation	2	0.0538051	SKP1;BTRC
GO:0030097	hemopoiesis	2	0.0541352	FOS;NFKBIA
GO:0038096	Fc-gamma receptor signaling pathway involved in phagocytosis	1	0.054179	MAPK1
GO:0051591	response to cAMP	1	0.054179	FOS
GO:0002433	immune response-regulating cell surface receptor signaling pathway involved in phagocytosis	1	0.054179	MAPK1
GO:0042035	regulation of cytokine biosynthetic process	1	0.054179	NFKB1
GO:0030163	protein catabolic process	2	0.0542455	BTRC;SKP1
GO:0038094	Fc-gamma receptor signaling pathway	1	0.0545758	MAPK1
GO:0009894	regulation of catabolic process	2	0.0553243	BTRC;SKP1
GO:0045597	positive regulation of cell differentiation	2	0.0560767	NFKB1;FOS
GO:0045859	regulation of protein kinase activity	2	0.0562665	CDK4;MAPK1
GO:0044728	DNA methylation or demethylation	1	0.05641	FOS
GO:0002431	Fc receptor mediated stimulatory signaling pathway	1	0.05641	MAPK1
GO:0007631	feeding behavior	1	0.0567938	FOS
GO:0034614	cellular response to reactive oxygen species	1	0.0567938	FOS
GO:0048534	hematopoietic or lymphoid organ development	2	0.0580644	FOS;NFKBIA
GO:0051592	response to calcium ion	1	0.058305	FOS
GO:0033365	protein localization to organelle	2	0.0584436	NFKBIA;MAPK1
GO:0042303	molting cycle	1	0.0585844	HDAC1
GO:0042633	hair cycle	1	0.0585844	HDAC1
GO:0042089	cytokine biosynthetic process	1	0.0590507	NFKB1
GO:0002761	regulation of myeloid leukocyte differentiation	1	0.0595153	FOS
GO:0071248	cellular response to metal ion	1	0.0599782	FOS
GO:0008361	regulation of cell size	1	0.0604393	CDK4
GO:0042107	cytokine metabolic process	1	0.0608013	NFKB1
GO:0071156	regulation of cell cycle arrest	1	0.0608013	CDK4
GO:0043549	regulation of kinase activity	2	0.0611474	CDK4;MAPK1
GO:0051100	negative regulation of binding	1	0.0611608	NFKBIA
GO:0006024	glycosaminoglycan biosynthetic process	1	0.0616156	NFKB1
GO:0009408	response to heat	1	0.0616766	MAPK1
GO:0005976	polysaccharide metabolic process	1	0.0616766	NFKB1
GO:0006023	aminoglycan biosynthetic process	1	0.0616766	NFKB1
GO:1903828	negative regulation of cellular protein localization	1	0.0616766	NFKBIA
GO:0045931	positive regulation of mitotic cell cycle	1	0.0616766	CDK4
GO:0002520	immune system development	2	0.0617982	FOS;NFKBIA
GO:1990267	response to transition metal nanoparticle	1	0.0620281	NFKB1
GO:0043279	response to alkaloid	1	0.0624751	NFKB1
GO:0006304	DNA modification	1	0.0629206	FOS
GO:0032387	negative regulation of intracellular transport	1	0.0633644	NFKBIA
GO:0042476	odontogenesis	1	0.0643477	HDAC1
GO:0070647	protein modification by small protein conjugation or removal	2	0.064652	SKP1;BTRC
GO:0007259	JAK-STAT cascade	1	0.0646861	MAPK1
GO:0046890	regulation of lipid biosynthetic process	1	0.0650222	NFKB1
GO:0007612	learning	1	0.0650222	FOS
GO:0051093	negative regulation of developmental process	2	0.0651145	NFKBIA;MAPK1
GO:0071241	cellular response to inorganic substance	1	0.065356	FOS
GO:1902107	positive regulation of leukocyte differentiation	1	0.0657892	FOS
GO:0016310	phosphorylation	3	0.0658351	CDK4;MAPK1;FOS
GO:0007224	smoothened signaling pathway	1	0.0661186	BTRC
GO:0046683	response to organophosphorus	1	0.0663436	FOS
GO:0030518	intracellular steroid hormone receptor signaling pathway	1	0.0663436	HDAC1
GO:0045814	negative regulation of gene expression, epigenetic	1	0.0663436	HDAC1
GO:0008152	metabolic process	8	0.0665966	BTRC;NFKB1;CDK4;FOS;HDAC1;NFKBIA;MAPK1;SKP1
GO:0032507	maintenance of protein location in cell	1	0.0666684	NFKBIA
GO:1903707	negative regulation of hemopoiesis	1	0.0669943	NFKBIA
GO:0006996	organelle organization	4	0.0669943	HDAC1;SKP1;CDK4;MAPK1
GO:0022612	gland morphogenesis	1	0.0674138	BTRC
GO:0031099	regeneration	1	0.0677322	CDK4
GO:0031348	negative regulation of defense response	1	0.0677322	NFKB1
GO:0048010	vascular endothelial growth factor receptor signaling pathway	1	0.0680483	MAPK1
GO:1903510	mucopolysaccharide metabolic process	1	0.0680483	NFKB1
GO:0090263	positive regulation of canonical Wnt signaling pathway	1	0.0690879	NFKB1
GO:0051384	response to glucocorticoid	1	0.0690879	FOS
GO:0030326	embryonic limb morphogenesis	1	0.0690879	HDAC1
GO:0045185	maintenance of protein location	1	0.0690879	NFKBIA
GO:0035113	embryonic appendage morphogenesis	1	0.0690879	HDAC1
GO:0043112	receptor metabolic process	1	0.0700156	HDAC1
GO:0051651	maintenance of location in cell	1	0.0709396	NFKBIA
GO:0010605	negative regulation of macromolecule metabolic process	3	0.0712402	NFKB1;HDAC1;BTRC
GO:0006766	vitamin metabolic process	1	0.0712402	NFKB1
GO:0044710	single-organism metabolic process	5	0.0713002	NFKB1;HDAC1;MAPK1;SKP1;FOS
GO:0014074	response to purine-containing compound	1	0.0715387	FOS
GO:0051241	negative regulation of multicellular organismal process	2	0.0726602	NFKB1;NFKBIA
GO:0000187	activation of MAPK activity	1	0.0733614	MAPK1
GO:0046165	alcohol biosynthetic process	1	0.0737601	NFKB1
GO:0044265	cellular macromolecule catabolic process	2	0.0739383	BTRC;SKP1
GO:0043901	negative regulation of multi-organism process	1	0.0739383	HDAC1
GO:0031960	response to corticosteroid	1	0.0739383	FOS
GO:0001890	placenta development	1	0.0742239	MAPK1
GO:1903035	negative regulation of response to wounding	1	0.0742239	NFKB1
GO:0031324	negative regulation of cellular metabolic process	3	0.0758698	NFKB1;HDAC1;BTRC
GO:0007519	skeletal muscle tissue development	1	0.0760112	FOS
GO:0035107	appendage morphogenesis	1	0.0771729	HDAC1
GO:0035108	limb morphogenesis	1	0.0771729	HDAC1
GO:0006694	steroid biosynthetic process	1	0.0771729	NFKB1
GO:1903708	positive regulation of hemopoiesis	1	0.0779265	FOS
GO:0006109	regulation of carbohydrate metabolic process	1	0.0779265	NFKB1
GO:0032879	regulation of localization	3	0.0779265	NFKB1;NFKBIA;MAPK1
GO:0042306	regulation of protein import into nucleus	1	0.0791974	NFKBIA
GO:0060538	skeletal muscle organ development	1	0.0795757	FOS
GO:0044763	single-organism cellular process	8	0.0798724	NFKB1;CDK4;FOS;HDAC1;NFKBIA;MAPK1;SKP1;BTRC
GO:0006338	chromatin remodeling	1	0.0808196	HDAC1
GO:0006886	intracellular protein transport	2	0.0812211	NFKBIA;MAPK1
GO:0043627	response to estrogen	1	0.0815653	MAPK1
GO:0030177	positive regulation of Wnt signaling pathway	1	0.0819362	NFKB1
GO:0009790	embryo development	2	0.0840224	MAPK1;HDAC1
GO:0060173	limb development	1	0.0847389	HDAC1
GO:0048754	branching morphogenesis of an epithelial tube	1	0.0847389	BTRC
GO:0048736	appendage development	1	0.0847389	HDAC1
GO:0030203	glycosaminoglycan metabolic process	1	0.0847389	NFKB1
GO:0016482	cytoplasmic transport	2	0.085561	NFKBIA;MAPK1
GO:0051094	positive regulation of developmental process	2	0.085561	NFKB1;FOS
GO:1900180	regulation of protein localization to nucleus	1	0.0856977	NFKBIA
GO:1903900	regulation of viral life cycle	1	0.0856977	HDAC1
GO:0009913	epidermal cell differentiation	1	0.0860552	HDAC1
GO:0032872	regulation of stress-activated MAPK cascade	1	0.0864114	MAPK1
GO:0070302	regulation of stress-activated protein kinase signaling cascade	1	0.0866438	MAPK1
GO:0000302	response to reactive oxygen species	1	0.0866438	FOS
GO:0006022	aminoglycan metabolic process	1	0.0869973	NFKB1
GO:0051224	negative regulation of protein transport	1	0.0873496	NFKBIA
GO:0007565	female pregnancy	1	0.0877007	FOS
GO:0006470	protein dephosphorylation	1	0.0880506	BTRC
GO:0051239	regulation of multicellular organismal process	3	0.0882525	FOS;NFKB1;NFKBIA
GO:0008286	insulin receptor signaling pathway	1	0.0882754	MAPK1
GO:0050792	regulation of viral process	1	0.0895638	HDAC1
GO:0001932	regulation of protein phosphorylation	2	0.0897825	MAPK1;CDK4
GO:0034599	cellular response to oxidative stress	1	0.0897825	FOS
GO:0002573	myeloid leukocyte differentiation	1	0.0905933	FOS
GO:0070371	ERK1 and ERK2 cascade	1	0.0909342	MAPK1
GO:0019083	viral transcription	1	0.0917399	HDAC1
GO:0008543	fibroblast growth factor receptor signaling pathway	1	0.0925425	MAPK1
GO:0016051	carbohydrate biosynthetic process	1	0.0928783	NFKB1
GO:0046822	regulation of nucleocytoplasmic transport	1	0.0930839	NFKBIA
GO:0001818	negative regulation of cytokine production	1	0.0930839	NFKB1
GO:0000209	protein polyubiquitination	1	0.0934171	BTRC
GO:0060341	regulation of cellular localization	2	0.0934839	NFKBIA;MAPK1
GO:0043933	macromolecular complex subunit organization	3	0.0941717	HDAC1;SKP1;CDK4
GO:0019080	viral gene expression	1	0.095328	HDAC1
GO:0007611	learning or memory	1	0.095557	FOS
GO:0009892	negative regulation of metabolic process	3	0.095557	NFKB1;HDAC1;BTRC
GO:0061138	morphogenesis of a branching epithelium	1	0.0958496	BTRC
GO:0006367	transcription initiation from RNA polymerase II promoter	1	0.0961742	HDAC1
GO:0043903	regulation of symbiosis, encompassing mutualism through parasitism	1	0.0964978	HDAC1
GO:0043406	positive regulation of MAP kinase activity	1	0.0972742	MAPK1
GO:0009057	macromolecule catabolic process	2	0.0983664	BTRC;SKP1
GO:0018105	peptidyl-serine phosphorylation	1	0.0983664	MAPK1
GO:1902580	single-organism cellular localization	2	0.0984658	NFKBIA;MAPK1
GO:0044033	multi-organism metabolic process	1	0.0985501	HDAC1
GO:0006909	phagocytosis	1	0.099496	MAPK1
GO:0044344	cellular response to fibroblast growth factor stimulus	1	0.099496	MAPK1
GO:0001763	morphogenesis of a branching structure	1	0.099496	BTRC
GO:0071702	organic substance transport	3	0.0996747	NFKB1;NFKBIA;MAPK1
GO:0061136	regulation of proteasomal protein catabolic process	1	0.0996747	BTRC
GO:1901617	organic hydroxy compound biosynthetic process	1	0.0999866	NFKB1
KEGGID	Term	Count	p.adjust	Symbols
5220	Chronic myeloid leukemia	5	7.05161e-07	CDK4;HDAC1;NFKB1;NFKBIA;MAPK1
4660	T cell receptor signaling pathway	5	2.57737e-06	CDK4;FOS;NFKB1;NFKBIA;MAPK1
5200	Pathways in cancer	6	8.96193e-06	CDK4;FOS;HDAC1;NFKB1;NFKBIA;MAPK1
5131	Shigellosis	4	8.96193e-06	NFKB1;NFKBIA;MAPK1;BTRC
5140	Leishmaniasis	4	1.38087e-05	FOS;NFKB1;NFKBIA;MAPK1
4662	B cell receptor signaling pathway	4	1.38087e-05	FOS;NFKB1;NFKBIA;MAPK1
4620	Toll-like receptor signaling pathway	4	3.8558e-05	FOS;NFKB1;NFKBIA;MAPK1
5142	Chagas disease (American trypanosomiasis)	4	3.8558e-05	FOS;NFKB1;NFKBIA;MAPK1
4380	Osteoclast differentiation	4	7.84693e-05	FOS;NFKB1;NFKBIA;MAPK1
4621	NOD-like receptor signaling pathway	3	0.000247665	NFKB1;NFKBIA;MAPK1
5212	Pancreatic cancer	3	0.000396357	CDK4;NFKB1;MAPK1
5222	Small cell lung cancer	3	0.000649266	CDK4;NFKB1;NFKBIA
5215	Prostate cancer	3	0.000687317	NFKB1;NFKBIA;MAPK1
4114	Oocyte meiosis	3	0.00123509	MAPK1;SKP1;BTRC
4710	Circadian rhythm - mammal	2	0.00123509	SKP1;BTRC
4110	Cell cycle	3	0.00149094	CDK4;HDAC1;SKP1
4722	Neurotrophin signaling pathway	3	0.00150552	NFKB1;NFKBIA;MAPK1
5145	Toxoplasmosis	3	0.00157711	NFKB1;NFKBIA;MAPK1
5160	Hepatitis C	3	0.00157711	NFKB1;NFKBIA;MAPK1
5219	Bladder cancer	2	0.0034058	CDK4;MAPK1
4062	Chemokine signaling pathway	3	0.00388888	NFKB1;NFKBIA;MAPK1
5223	Non-small cell lung cancer	2	0.0051039	CDK4;MAPK1
4623	Cytosolic DNA-sensing pathway	2	0.00520734	NFKB1;NFKBIA
5221	Acute myeloid leukemia	2	0.00520734	NFKB1;MAPK1
5210	Colorectal cancer	2	0.00590285	FOS;MAPK1
5214	Glioma	2	0.00623031	CDK4;MAPK1
4920	Adipocytokine signaling pathway	2	0.00632301	NFKB1;NFKBIA
5120	Epithelial cell signaling in Helicobacter pylori infection	2	0.00632301	NFKB1;NFKBIA
4622	RIG-I-like receptor signaling pathway	2	0.00642455	NFKB1;NFKBIA
5218	Melanoma	2	0.00642455	CDK4;MAPK1
4010	MAPK signaling pathway	3	0.00716711	FOS;NFKB1;MAPK1
4350	TGF-beta signaling pathway	2	0.00837437	MAPK1;SKP1
4210	Apoptosis	2	0.00869675	NFKB1;NFKBIA
4120	Ubiquitin mediated proteolysis	2	0.0197484	SKP1;BTRC
4310	Wnt signaling pathway	2	0.0234593	SKP1;BTRC
4320	Dorso-ventral axis formation	1	0.0448178	MAPK1
5216	Thyroid cancer	1	0.0525346	MAPK1
5020	Prion diseases	1	0.0615153	MAPK1
4960	Aldosterone-regulated sodium reabsorption	1	0.0716267	MAPK1
4330	Notch signaling pathway	1	0.0775888	HDAC1
4930	Type II diabetes mellitus	1	0.0775888	MAPK1
4150	mTOR signaling pathway	1	0.0799548	MAPK1
5213	Endometrial cancer	1	0.0799548	MAPK1
4340	Hedgehog signaling pathway	1	0.0839486	BTRC
4115	p53 signaling pathway	1	0.0953952	CDK4
4720	Long-term potentiation	1	0.0953952	MAPK1
4730	Long-term depression	1	0.0953952	MAPK1
5211	Renal cell carcinoma	1	0.0953952	MAPK1
4520	Adherens junction	1	0.0972801	MAPK1
4370	VEGF signaling pathway	1	0.099076	MAPK1

## Sheet: CRC-22
Supplementary Table 3. The enrichment analysis of GO terms and KEGG pathway for CRC associated modules
GOBPID	Term	Count	p.adjust	Symbols
GO:0006614	SRP-dependent cotranslational protein targeting to membrane	6	7.37686e-12	RPL10A;RPS3A;RPS11;RPS25;RPS27;RPS27A
GO:0006613	cotranslational protein targeting to membrane	6	7.37686e-12	RPL10A;RPS3A;RPS11;RPS25;RPS27;RPS27A
GO:0045047	protein targeting to ER	6	7.37686e-12	RPL10A;RPS3A;RPS11;RPS25;RPS27;RPS27A
GO:0072599	establishment of protein localization to endoplasmic reticulum	6	7.37686e-12	RPL10A;RPS3A;RPS11;RPS25;RPS27;RPS27A
GO:0000184	nuclear-transcribed mRNA catabolic process, nonsense-mediated decay	6	7.37686e-12	RPL10A;RPS3A;RPS11;RPS25;RPS27;RPS27A
GO:0070972	protein localization to endoplasmic reticulum	6	1.33074e-11	RPL10A;RPS3A;RPS11;RPS25;RPS27;RPS27A
GO:0006415	translational termination	6	5.95273e-11	RPL10A;RPS3A;RPS11;RPS25;RPS27;RPS27A
GO:0006612	protein targeting to membrane	6	6.21055e-11	RPL10A;RPS3A;RPS11;RPS25;RPS27;RPS27A
GO:0000956	nuclear-transcribed mRNA catabolic process	6	6.21055e-11	RPL10A;RPS3A;RPS11;RPS25;RPS27;RPS27A
GO:0019083	viral transcription	6	6.21055e-11	RPL10A;RPS3A;RPS11;RPS25;RPS27;RPS27A
GO:0019080	viral gene expression	6	7.59941e-11	RPL10A;RPS3A;RPS11;RPS25;RPS27;RPS27A
GO:0006402	mRNA catabolic process	6	7.59941e-11	RPL10A;RPS3A;RPS11;RPS25;RPS27;RPS27A
GO:0006414	translational elongation	6	7.59941e-11	RPL10A;RPS3A;RPS11;RPS25;RPS27;RPS27A
GO:0044033	multi-organism metabolic process	6	8.17466e-11	RPL10A;RPS3A;RPS11;RPS25;RPS27;RPS27A
GO:0006401	RNA catabolic process	6	1.36424e-10	RPL10A;RPS3A;RPS11;RPS25;RPS27;RPS27A
GO:0006413	translational initiation	6	2.62732e-10	RPL10A;RPS3A;RPS11;RPS25;RPS27;RPS27A
GO:0043624	cellular protein complex disassembly	6	3.40149e-10	RPL10A;RPS3A;RPS11;RPS25;RPS27;RPS27A
GO:0043241	protein complex disassembly	6	5.3501e-10	RPL10A;RPS3A;RPS11;RPS25;RPS27;RPS27A
GO:0032984	macromolecular complex disassembly	6	6.19292e-10	RPL10A;RPS3A;RPS11;RPS25;RPS27;RPS27A
GO:0090150	establishment of protein localization to membrane	6	8.30382e-10	RPL10A;RPS3A;RPS11;RPS25;RPS27;RPS27A
GO:0034655	nucleobase-containing compound catabolic process	6	2.34325e-09	RPL10A;RPS3A;RPS11;RPS25;RPS27;RPS27A
GO:0019058	viral life cycle	6	2.45334e-09	RPL10A;RPS3A;RPS11;RPS25;RPS27;RPS27A
GO:0046700	heterocycle catabolic process	6	3.87348e-09	RPL10A;RPS3A;RPS11;RPS25;RPS27;RPS27A
GO:0044270	cellular nitrogen compound catabolic process	6	3.87348e-09	RPL10A;RPS3A;RPS11;RPS25;RPS27;RPS27A
GO:0072657	protein localization to membrane	6	3.87348e-09	RPL10A;RPS3A;RPS11;RPS25;RPS27;RPS27A
GO:0019439	aromatic compound catabolic process	6	3.87348e-09	RPL10A;RPS3A;RPS11;RPS25;RPS27;RPS27A
GO:1901361	organic cyclic compound catabolic process	6	6.00725e-09	RPL10A;RPS3A;RPS11;RPS25;RPS27;RPS27A
GO:0006412	translation	6	1.48344e-08	RPS3A;RPS11;RPS25;RPS27;RPS27A;RPL10A
GO:0072594	establishment of protein localization to organelle	6	1.84939e-08	RPL10A;RPS3A;RPS11;RPS25;RPS27;RPS27A
GO:0016071	mRNA metabolic process	6	2.40111e-08	RPL10A;RPS3A;RPS11;RPS25;RPS27;RPS27A
GO:0006605	protein targeting	6	2.79778e-08	RPL10A;RPS3A;RPS11;RPS25;RPS27;RPS27A
GO:0022411	cellular component disassembly	6	6.08657e-08	RPL10A;RPS3A;RPS11;RPS25;RPS27;RPS27A
GO:0033365	protein localization to organelle	6	7.5138e-08	RPL10A;RPS3A;RPS11;RPS25;RPS27;RPS27A
GO:0016032	viral process	6	7.5138e-08	RPL10A;RPS3A;RPS11;RPS25;RPS27;RPS27A
GO:0044764	multi-organism cellular process	6	7.90579e-08	RPL10A;RPS3A;RPS11;RPS25;RPS27;RPS27A
GO:0044802	single-organism membrane organization	6	9.63241e-08	RPL10A;RPS3A;RPS11;RPS25;RPS27;RPS27A
GO:0044419	interspecies interaction between organisms	6	1.09315e-07	RPL10A;RPS3A;RPS11;RPS25;RPS27;RPS27A
GO:0044403	symbiosis, encompassing mutualism through parasitism	6	1.09315e-07	RPL10A;RPS3A;RPS11;RPS25;RPS27;RPS27A
GO:0044265	cellular macromolecule catabolic process	6	1.91314e-07	RPL10A;RPS3A;RPS11;RPS25;RPS27;RPS27A
GO:0061024	membrane organization	6	2.48971e-07	RPL10A;RPS3A;RPS11;RPS25;RPS27;RPS27A
GO:0006886	intracellular protein transport	6	2.72291e-07	RPL10A;RPS3A;RPS11;RPS25;RPS27;RPS27A
GO:0016482	cytoplasmic transport	6	3.31925e-07	RPL10A;RPS3A;RPS11;RPS25;RPS27;RPS27A
GO:0009057	macromolecule catabolic process	6	6.09123e-07	RPL10A;RPS3A;RPS11;RPS25;RPS27;RPS27A
GO:1902580	single-organism cellular localization	6	6.09123e-07	RPL10A;RPS3A;RPS11;RPS25;RPS27;RPS27A
GO:1902582	single-organism intracellular transport	6	2.33062e-06	RPL10A;RPS3A;RPS11;RPS25;RPS27;RPS27A
GO:0034613	cellular protein localization	6	2.39066e-06	RPL10A;RPS3A;RPS11;RPS25;RPS27;RPS27A
GO:0070727	cellular macromolecule localization	6	2.411e-06	RPL10A;RPS3A;RPS11;RPS25;RPS27;RPS27A
GO:0071822	protein complex subunit organization	6	5.99489e-06	RPL10A;RPS3A;RPS11;RPS25;RPS27;RPS27A
GO:0046907	intracellular transport	6	6.29263e-06	RPL10A;RPS3A;RPS11;RPS25;RPS27;RPS27A
GO:0015031	protein transport	6	6.76967e-06	RPL10A;RPS3A;RPS11;RPS25;RPS27;RPS27A
GO:1901575	organic substance catabolic process	6	6.90109e-06	RPL10A;RPS3A;RPS11;RPS25;RPS27;RPS27A
GO:0044248	cellular catabolic process	6	7.83808e-06	RPL10A;RPS3A;RPS11;RPS25;RPS27;RPS27A
GO:0045184	establishment of protein localization	6	9.27038e-06	RPL10A;RPS3A;RPS11;RPS25;RPS27;RPS27A
GO:0009056	catabolic process	6	2.22988e-05	RPL10A;RPS3A;RPS11;RPS25;RPS27;RPS27A
GO:0008104	protein localization	6	2.94097e-05	RPL10A;RPS3A;RPS11;RPS25;RPS27;RPS27A
GO:0043933	macromolecular complex subunit organization	6	4.10529e-05	RPL10A;RPS3A;RPS11;RPS25;RPS27;RPS27A
GO:0051649	establishment of localization in cell	6	4.72492e-05	RPL10A;RPS3A;RPS11;RPS25;RPS27;RPS27A
GO:0071702	organic substance transport	6	4.80966e-05	RPL10A;RPS3A;RPS11;RPS25;RPS27;RPS27A
GO:0051704	multi-organism process	6	4.83573e-05	RPL10A;RPS3A;RPS11;RPS25;RPS27;RPS27A
GO:0033036	macromolecule localization	6	6.35381e-05	RPL10A;RPS3A;RPS11;RPS25;RPS27;RPS27A
GO:0051641	cellular localization	6	9.94189e-05	RPL10A;RPS3A;RPS11;RPS25;RPS27;RPS27A
GO:0032774	RNA biosynthetic process	6	0.000542805	RPL10A;RPS3A;RPS11;RPS25;RPS27;RPS27A
GO:0044765	single-organism transport	6	0.000542805	RPL10A;RPS3A;RPS11;RPS25;RPS27;RPS27A
GO:1902578	single-organism localization	6	0.000720697	RPL10A;RPS3A;RPS11;RPS25;RPS27;RPS27A
GO:0034654	nucleobase-containing compound biosynthetic process	6	0.000922629	RPL10A;RPS3A;RPS11;RPS25;RPS27;RPS27A
GO:0018130	heterocycle biosynthetic process	6	0.000996359	RPL10A;RPS3A;RPS11;RPS25;RPS27;RPS27A
GO:0019438	aromatic compound biosynthetic process	6	0.000996359	RPL10A;RPS3A;RPS11;RPS25;RPS27;RPS27A
GO:0044271	cellular nitrogen compound biosynthetic process	6	0.00111466	RPL10A;RPS3A;RPS11;RPS25;RPS27;RPS27A
GO:1901362	organic cyclic compound biosynthetic process	6	0.00115192	RPL10A;RPS3A;RPS11;RPS25;RPS27;RPS27A
GO:0044267	cellular protein metabolic process	6	0.00120555	RPS3A;RPS11;RPS25;RPS27;RPS27A;RPL10A
GO:0016070	RNA metabolic process	6	0.00129161	RPL10A;RPS3A;RPS11;RPS25;RPS27;RPS27A
GO:0006810	transport	6	0.00129702	RPL10A;RPS3A;RPS11;RPS25;RPS27;RPS27A
GO:0051234	establishment of localization	6	0.00147646	RPL10A;RPS3A;RPS11;RPS25;RPS27;RPS27A
GO:0034645	cellular macromolecule biosynthetic process	6	0.00188393	RPS3A;RPS11;RPS25;RPS27;RPS27A;RPL10A
GO:0010467	gene expression	6	0.00222536	RPS3A;RPS11;RPS25;RPS27;RPS27A;RPL10A
GO:0009059	macromolecule biosynthetic process	6	0.00226543	RPS3A;RPS11;RPS25;RPS27;RPS27A;RPL10A
GO:0090304	nucleic acid metabolic process	6	0.00226543	RPL10A;RPS3A;RPS11;RPS25;RPS27;RPS27A
GO:0019538	protein metabolic process	6	0.00254833	RPS3A;RPS11;RPS25;RPS27;RPS27A;RPL10A
GO:0051179	localization	6	0.00426681	RPL10A;RPS3A;RPS11;RPS25;RPS27;RPS27A
GO:0006139	nucleobase-containing compound metabolic process	6	0.00426681	RPL10A;RPS3A;RPS11;RPS25;RPS27;RPS27A
GO:0046483	heterocycle metabolic process	6	0.00511971	RPL10A;RPS3A;RPS11;RPS25;RPS27;RPS27A
GO:0006725	cellular aromatic compound metabolic process	6	0.00514039	RPL10A;RPS3A;RPS11;RPS25;RPS27;RPS27A
GO:0016043	cellular component organization	6	0.00517288	RPL10A;RPS3A;RPS11;RPS25;RPS27;RPS27A
GO:0044249	cellular biosynthetic process	6	0.00558783	RPS3A;RPS11;RPS25;RPS27;RPS27A;RPL10A
GO:0071840	cellular component organization or biogenesis	6	0.00571316	RPL10A;RPS3A;RPS11;RPS25;RPS27;RPS27A
GO:1901576	organic substance biosynthetic process	6	0.00609125	RPS3A;RPS11;RPS25;RPS27;RPS27A;RPL10A
GO:1901360	organic cyclic compound metabolic process	6	0.00609125	RPL10A;RPS3A;RPS11;RPS25;RPS27;RPS27A
GO:0009058	biosynthetic process	6	0.00652297	RPS3A;RPS11;RPS25;RPS27;RPS27A;RPL10A
GO:0034641	cellular nitrogen compound metabolic process	6	0.00663809	RPL10A;RPS3A;RPS11;RPS25;RPS27;RPS27A
GO:0006807	nitrogen compound metabolic process	6	0.00903652	RPL10A;RPS3A;RPS11;RPS25;RPS27;RPS27A
GO:0019082	viral protein processing	1	0.0136619	RPS27A
GO:0002181	cytoplasmic translation	1	0.023616	RPS3A
GO:0007220	Notch receptor processing	1	0.0244708	RPS27A
GO:0061418	regulation of transcription from RNA polymerase II promoter in response to hypoxia	1	0.0318796	RPS27A
GO:0044260	cellular macromolecule metabolic process	6	0.0322245	RPS3A;RPS11;RPS25;RPS27;RPS27A;RPL10A
GO:0070423	nucleotide-binding oligomerization domain containing signaling pathway	1	0.0354994	RPS27A
GO:0075733	intracellular transport of virus	1	0.0358232	RPS27A
GO:1902583	multi-organism intracellular transport	1	0.0358232	RPS27A
GO:0019068	virion assembly	1	0.0375358	RPS27A
GO:0046794	transport of virus	1	0.0381869	RPS27A
GO:0044766	multi-organism transport	1	0.0384441	RPS27A
GO:1902579	multi-organism localization	1	0.0384441	RPS27A
GO:0032480	negative regulation of type I interferon production	1	0.0410576	RPS27A
GO:0042059	negative regulation of epidermal growth factor receptor signaling pathway	1	0.0426334	RPS27A
GO:1901185	negative regulation of ERBB signaling pathway	1	0.0432028	RPS27A
GO:0002753	cytoplasmic pattern recognition receptor signaling pathway	1	0.0466571	RPS27A
GO:0009250	glucan biosynthetic process	1	0.0476866	RPS27A
GO:0005978	glycogen biosynthetic process	1	0.0476866	RPS27A
GO:0035872	nucleotide-binding domain, leucine rich repeat containing receptor signaling pathway	1	0.0479093	RPS27A
GO:0043170	macromolecule metabolic process	6	0.0479093	RPS3A;RPS11;RPS25;RPS27;RPS27A;RPL10A
GO:0043618	regulation of transcription from RNA polymerase II promoter in response to stress	1	0.0491591	RPS27A
GO:0043620	regulation of DNA-templated transcription in response to stress	1	0.0523652	RPS27A
GO:0033692	cellular polysaccharide biosynthetic process	1	0.0548514	RPS27A
GO:0034166	toll-like receptor 10 signaling pathway	1	0.0548514	RPS27A
GO:0006977	DNA damage response, signal transduction by p53 class mediator resulting in cell cycle arrest	1	0.0548514	RPS27A
GO:0034146	toll-like receptor 5 signaling pathway	1	0.0548514	RPS27A
GO:0051436	negative regulation of ubiquitin-protein ligase activity involved in mitotic cell cycle	1	0.0548514	RPS27A
GO:1902400	intracellular signal transduction involved in G1 DNA damage checkpoint	1	0.0548514	RPS27A
GO:0072431	signal transduction involved in mitotic G1 DNA damage checkpoint	1	0.0548514	RPS27A
GO:1902402	signal transduction involved in mitotic DNA damage checkpoint	1	0.0548514	RPS27A
GO:1902403	signal transduction involved in mitotic DNA integrity checkpoint	1	0.0548514	RPS27A
GO:0072413	signal transduction involved in mitotic cell cycle checkpoint	1	0.0548514	RPS27A
GO:0038123	toll-like receptor TLR1:TLR2 signaling pathway	1	0.0548514	RPS27A
GO:0038124	toll-like receptor TLR6:TLR2 signaling pathway	1	0.0548514	RPS27A
GO:0072422	signal transduction involved in DNA damage checkpoint	1	0.0548514	RPS27A
GO:0072401	signal transduction involved in DNA integrity checkpoint	1	0.0548514	RPS27A
GO:0000271	polysaccharide biosynthetic process	1	0.0548514	RPS27A
GO:0051437	positive regulation of ubiquitin-protein ligase activity involved in regulation of mitotic cell cycle transition	1	0.0548514	RPS27A
GO:0072395	signal transduction involved in cell cycle checkpoint	1	0.0548514	RPS27A
GO:0030512	negative regulation of transforming growth factor beta receptor signaling pathway	1	0.0548514	RPS27A
GO:1903845	negative regulation of cellular response to transforming growth factor beta stimulus	1	0.0548514	RPS27A
GO:0034637	cellular carbohydrate biosynthetic process	1	0.0548514	RPS27A
GO:0042058	regulation of epidermal growth factor receptor signaling pathway	1	0.0548514	RPS27A
GO:0051352	negative regulation of ligase activity	1	0.0548514	RPS27A
GO:0051444	negative regulation of ubiquitin-protein transferase activity	1	0.0548514	RPS27A
GO:0034162	toll-like receptor 9 signaling pathway	1	0.0548514	RPS27A
GO:0002479	antigen processing and presentation of exogenous peptide antigen via MHC class I, TAP-dependent	1	0.0548514	RPS27A
GO:1901184	regulation of ERBB signaling pathway	1	0.0548514	RPS27A
GO:0031571	mitotic G1 DNA damage checkpoint	1	0.0548514	RPS27A
GO:0032481	positive regulation of type I interferon production	1	0.0548514	RPS27A
GO:0044783	G1 DNA damage checkpoint	1	0.0548514	RPS27A
GO:0034134	toll-like receptor 2 signaling pathway	1	0.0548514	RPS27A
GO:0044819	mitotic G1/S transition checkpoint	1	0.0548514	RPS27A
GO:0035666	TRIF-dependent toll-like receptor signaling pathway	1	0.0548514	RPS27A
GO:0051439	regulation of ubiquitin-protein ligase activity involved in mitotic cell cycle	1	0.0551721	RPS27A
GO:0042590	antigen processing and presentation of exogenous peptide antigen via MHC class I	1	0.0554882	RPS27A
GO:0002756	MyD88-independent toll-like receptor signaling pathway	1	0.0557999	RPS27A
GO:0005977	glycogen metabolic process	1	0.0560338	RPS27A
GO:0044042	glucan metabolic process	1	0.0560338	RPS27A
GO:0006073	cellular glucan metabolic process	1	0.0560338	RPS27A
GO:0002755	MyD88-dependent toll-like receptor signaling pathway	1	0.057003	RPS27A
GO:0034138	toll-like receptor 3 signaling pathway	1	0.0572058	RPS27A
GO:0071158	positive regulation of cell cycle arrest	1	0.0572058	RPS27A
GO:2000060	positive regulation of protein ubiquitination involved in ubiquitin-dependent protein catabolic process	1	0.0572058	RPS27A
GO:0051443	positive regulation of ubiquitin-protein transferase activity	1	0.0587925	RPS27A
GO:0043066	negative regulation of apoptotic process	2	0.0588501	RPS3A;RPS27A
GO:0043069	negative regulation of programmed cell death	2	0.0596868	RPS3A;RPS27A
GO:0051351	positive regulation of ligase activity	1	0.0608699	RPS27A
GO:2000058	regulation of protein ubiquitination involved in ubiquitin-dependent protein catabolic process	1	0.0611213	RPS27A
GO:0044264	cellular polysaccharide metabolic process	1	0.0626287	RPS27A
GO:0017015	regulation of transforming growth factor beta receptor signaling pathway	1	0.0630168	RPS27A
GO:2000134	negative regulation of G1/S transition of mitotic cell cycle	1	0.0630168	RPS27A
GO:1903844	regulation of cellular response to transforming growth factor beta stimulus	1	0.0630168	RPS27A
GO:0090288	negative regulation of cellular response to growth factor stimulus	1	0.0630168	RPS27A
GO:0060548	negative regulation of cell death	2	0.0630168	RPS3A;RPS27A
GO:0044773	mitotic DNA damage checkpoint	1	0.0630168	RPS27A
GO:1902807	negative regulation of cell cycle G1/S phase transition	1	0.0630168	RPS27A
GO:0051438	regulation of ubiquitin-protein transferase activity	1	0.0637898	RPS27A
GO:0071156	regulation of cell cycle arrest	1	0.0637898	RPS27A
GO:0034142	toll-like receptor 4 signaling pathway	1	0.0637898	RPS27A
GO:0002474	antigen processing and presentation of peptide antigen via MHC class I	1	0.0637898	RPS27A
GO:0090101	negative regulation of transmembrane receptor protein serine/threonine kinase signaling pathway	1	0.0637898	RPS27A
GO:0044774	mitotic DNA integrity checkpoint	1	0.0637898	RPS27A
GO:0031145	anaphase-promoting complex-dependent proteasomal ubiquitin-dependent protein catabolic process	1	0.0637898	RPS27A
GO:0032479	regulation of type I interferon production	1	0.0637898	RPS27A
GO:0005976	polysaccharide metabolic process	1	0.0637898	RPS27A
GO:0051340	regulation of ligase activity	1	0.0638937	RPS27A
GO:0030330	DNA damage response, signal transduction by p53 class mediator	1	0.0638937	RPS27A
GO:0044238	primary metabolic process	6	0.0638937	RPS3A;RPS11;RPS25;RPS27;RPS27A;RPL10A
GO:0032606	type I interferon production	1	0.064044	RPS27A
GO:0050852	T cell receptor signaling pathway	1	0.0640895	RPS27A
GO:0071456	cellular response to hypoxia	1	0.0640895	RPS27A
GO:0031397	negative regulation of protein ubiquitination	1	0.0640895	RPS27A
GO:0036294	cellular response to decreased oxygen levels	1	0.0648299	RPS27A
GO:0044237	cellular metabolic process	6	0.0657536	RPS3A;RPS11;RPS25;RPS27;RPS27A;RPL10A
GO:0000278	mitotic cell cycle	2	0.0661174	RPS27;RPS27A
GO:1903321	negative regulation of protein modification by small protein conjugation or removal	1	0.0664652	RPS27A
GO:0071453	cellular response to oxygen levels	1	0.0678765	RPS27A
GO:0051092	positive regulation of NF-kappaB transcription factor activity	1	0.0678765	RPS27A
GO:0042770	signal transduction in response to DNA damage	1	0.0685701	RPS27A
GO:0090263	positive regulation of canonical Wnt signaling pathway	1	0.0692557	RPS27A
GO:2000045	regulation of G1/S transition of mitotic cell cycle	1	0.0714903	RPS27A
GO:0000187	activation of MAPK activity	1	0.0729553	RPS27A
GO:1902806	regulation of cell cycle G1/S phase transition	1	0.0729553	RPS27A
GO:0071704	organic substance metabolic process	6	0.0729553	RPS3A;RPS11;RPS25;RPS27;RPS27A;RPL10A
GO:0002224	toll-like receptor signaling pathway	1	0.0745975	RPS27A
GO:0050851	antigen receptor-mediated signaling pathway	1	0.0748468	RPS27A
GO:1903052	positive regulation of proteolysis involved in cellular protein catabolic process	1	0.0748468	RPS27A
GO:0042787	protein ubiquitination involved in ubiquitin-dependent protein catabolic process	1	0.0765775	RPS27A
GO:1903364	positive regulation of cellular protein catabolic process	1	0.0765775	RPS27A
GO:0090090	negative regulation of canonical Wnt signaling pathway	1	0.0768001	RPS27A
GO:1901991	negative regulation of mitotic cell cycle phase transition	1	0.0768001	RPS27A
GO:0000077	DNA damage checkpoint	1	0.0773971	RPS27A
GO:0031398	positive regulation of protein ubiquitination	1	0.0775028	RPS27A
GO:0030177	positive regulation of Wnt signaling pathway	1	0.0800178	RPS27A
GO:1901988	negative regulation of cell cycle phase transition	1	0.0801087	RPS27A
GO:0031570	DNA integrity checkpoint	1	0.0803752	RPS27A
GO:0007219	Notch signaling pathway	1	0.0803752	RPS27A
GO:0072331	signal transduction by p53 class mediator	1	0.0803752	RPS27A
GO:1903322	positive regulation of protein modification by small protein conjugation or removal	1	0.0812019	RPS27A
GO:0002478	antigen processing and presentation of exogenous peptide antigen	1	0.0812019	RPS27A
GO:0000086	G2/M transition of mitotic cell cycle	1	0.0812019	RPS27A
GO:0002221	pattern recognition receptor signaling pathway	1	0.0812019	RPS27A
GO:0043123	positive regulation of I-kappaB kinase/NF-kappaB signaling	1	0.0812019	RPS27A
GO:0044839	cell cycle G2/M phase transition	1	0.0812019	RPS27A
GO:0007093	mitotic cell cycle checkpoint	1	0.0812019	RPS27A
GO:0090287	regulation of cellular response to growth factor stimulus	1	0.0812019	RPS27A
GO:0006112	energy reserve metabolic process	1	0.0812019	RPS27A
GO:0002758	innate immune response-activating signal transduction	1	0.0812019	RPS27A
GO:0019884	antigen processing and presentation of exogenous antigen	1	0.0812797	RPS27A
GO:0007254	JNK cascade	1	0.0832017	RPS27A
GO:0002218	activation of innate immune response	1	0.0832017	RPS27A
GO:0030178	negative regulation of Wnt signaling pathway	1	0.0837083	RPS27A
GO:0038095	Fc-epsilon receptor signaling pathway	1	0.0837723	RPS27A
GO:0007623	circadian rhythm	1	0.084271	RPS27A
GO:0007179	transforming growth factor beta receptor signaling pathway	1	0.0847648	RPS27A
GO:0008543	fibroblast growth factor receptor signaling pathway	1	0.0848226	RPS27A
GO:0016051	carbohydrate biosynthetic process	1	0.0848798	RPS27A
GO:0001818	negative regulation of cytokine production	1	0.0849364	RPS27A
GO:0000209	protein polyubiquitination	1	0.0849923	RPS27A
GO:0048002	antigen processing and presentation of peptide antigen	1	0.0854707	RPS27A
GO:0001649	osteoblast differentiation	1	0.0855234	RPS11
GO:0006367	transcription initiation from RNA polymerase II promoter	1	0.0872512	RPS27A
GO:0090092	regulation of transmembrane receptor protein serine/threonine kinase signaling pathway	1	0.0877532	RPS27A
GO:0043406	positive regulation of MAP kinase activity	1	0.0877532	RPS27A
GO:0044344	cellular response to fibroblast growth factor stimulus	1	0.0902688	RPS27A
GO:0006006	glucose metabolic process	1	0.0902981	RPS27A
GO:0071774	response to fibroblast growth factor	1	0.0907353	RPS27A
GO:0045732	positive regulation of protein catabolic process	1	0.0907621	RPS27A
GO:0051091	positive regulation of sequence-specific DNA binding transcription factor activity	1	0.0907885	RPS27A
GO:0071560	cellular response to transforming growth factor beta stimulus	1	0.09094	RPS27A
GO:0071559	response to transforming growth factor beta	1	0.09094	RPS27A
GO:0045089	positive regulation of innate immune response	1	0.09094	RPS27A
GO:0031396	regulation of protein ubiquitination	1	0.09094	RPS27A
GO:0043122	regulation of I-kappaB kinase/NF-kappaB signaling	1	0.09094	RPS27A
GO:1901990	regulation of mitotic cell cycle phase transition	1	0.09094	RPS27A
GO:0060828	regulation of canonical Wnt signaling pathway	1	0.0909641	RPS27A
GO:0016197	endosomal transport	1	0.0917687	RPS27A
GO:0010948	negative regulation of cell cycle process	1	0.0917888	RPS27A
GO:0042981	regulation of apoptotic process	2	0.0918282	RPS3A;RPS27A
GO:0045930	negative regulation of mitotic cell cycle	1	0.0918282	RPS27A
GO:0090068	positive regulation of cell cycle process	1	0.0918474	RPS27A
GO:0043067	regulation of programmed cell death	2	0.0918852	RPS3A;RPS27A
GO:0019882	antigen processing and presentation	1	0.0918852	RPS27A
GO:0002429	immune response-activating cell surface receptor signaling pathway	1	0.0919036	RPS27A
GO:0007050	cell cycle arrest	1	0.0919218	RPS27A
GO:0051403	stress-activated MAPK cascade	1	0.0919398	RPS27A
GO:0007173	epidermal growth factor receptor signaling pathway	1	0.0919921	RPS27A
GO:1901987	regulation of cell cycle phase transition	1	0.0919921	RPS27A
GO:0031098	stress-activated protein kinase signaling cascade	1	0.0919921	RPS27A
GO:1903320	regulation of protein modification by small protein conjugation or removal	1	0.0920091	RPS27A
GO:0038093	Fc receptor signaling pathway	1	0.0924232	RPS27A
GO:0038127	ERBB signaling pathway	1	0.0924232	RPS27A
GO:0006352	DNA-templated transcription, initiation	1	0.0924232	RPS27A
GO:0000082	G1/S transition of mitotic cell cycle	1	0.0924799	RPS27A
GO:0007249	I-kappaB kinase/NF-kappaB signaling	1	0.0924799	RPS27A
GO:0000075	cell cycle checkpoint	1	0.0924799	RPS27A
GO:0019318	hexose metabolic process	1	0.0924799	RPS27A
GO:0044843	cell cycle G1/S phase transition	1	0.0932185	RPS27A
GO:0001666	response to hypoxia	1	0.0932185	RPS27A
GO:0010941	regulation of cell death	2	0.0937671	RPS3A;RPS27A
GO:0036293	response to decreased oxygen levels	1	0.0939446	RPS27A
GO:0031331	positive regulation of cellular catabolic process	1	0.0946541	RPS27A
GO:0009405	pathogenesis	1	0.0967543	RPS27A
GO:0032147	activation of protein kinase activity	1	0.0970864	RPS27A
GO:0060070	canonical Wnt signaling pathway	1	0.0970864	RPS27A
GO:0071902	positive regulation of protein serine/threonine kinase activity	1	0.0970864	RPS27A
GO:0070482	response to oxygen levels	1	0.097424	RPS27A
GO:1903050	regulation of proteolysis involved in cellular protein catabolic process	1	0.0997424	RPS27A
GO:0048011	neurotrophin TRK receptor signaling pathway	1	0.0997424	RPS27A
GO:0043405	regulation of MAP kinase activity	1	0.0997424	RPS27A
GO:0044262	cellular carbohydrate metabolic process	1	0.0997424	RPS27A
GO:0045088	regulation of innate immune response	1	0.0997424	RPS27A
KEGGID	Term	Count	p.adjust	Symbols
3010	Ribosome	6	1.17733e-11	RPL10A;RPS3A;RPS11;RPS25;RPS27;RPS27A

## Sheet: CRC-27
Supplementary Table 3. The enrichment analysis of GO terms and KEGG pathway for CRC associated modules
GOBPID	Term	Count	p.adjust	Symbols
GO:1901698	response to nitrogen compound	11	4.4811e-10	EGR1;JUN;JUNB;CCND1;CHUK;DUSP1;FOSL2;MAPK8;TIMP1;TICAM1;SMAD3
GO:0033993	response to lipid	9	1.98109e-07	JUN;JUNB;MAPK8;CCND1;CHUK;DUSP1;EGR1;FOSL2;TICAM1
GO:1901700	response to oxygen-containing compound	10	7.02968e-07	EGR1;JUN;JUNB;MAPK8;CCND1;CHUK;DUSP1;FOSL2;TIMP1;TICAM1
GO:0035666	TRIF-dependent toll-like receptor signaling pathway	5	7.02968e-07	CHUK;JUN;MAPK8;RIPK3;TICAM1
GO:0002756	MyD88-independent toll-like receptor signaling pathway	5	7.02968e-07	CHUK;JUN;MAPK8;RIPK3;TICAM1
GO:0034138	toll-like receptor 3 signaling pathway	5	7.97675e-07	CHUK;JUN;MAPK8;RIPK3;TICAM1
GO:0051591	response to cAMP	5	1.02213e-06	EGR1;JUN;JUNB;DUSP1;FOSL2
GO:0034142	toll-like receptor 4 signaling pathway	5	1.9e-06	CHUK;JUN;MAPK8;RIPK3;TICAM1
GO:0014070	response to organic cyclic compound	8	1.9e-06	EGR1;JUN;JUNB;CCND1;DUSP1;FOSL2;TICAM1;SMAD3
GO:0048522	positive regulation of cellular process	13	2.22657e-06	JUN;JUNB;CCND1;CHUK;EGR1;SMAD3;MMP1;TIMP1;RIPK3;DUSP1;FOSL2;TICAM1;MAPK8
GO:0010243	response to organonitrogen compound	8	2.22657e-06	EGR1;JUN;JUNB;CCND1;CHUK;DUSP1;FOSL2;TIMP1
GO:0046683	response to organophosphorus	5	2.48256e-06	EGR1;JUN;JUNB;DUSP1;FOSL2
GO:0014074	response to purine-containing compound	5	3.95634e-06	EGR1;JUN;JUNB;DUSP1;FOSL2
GO:0010033	response to organic substance	11	4.22134e-06	EGR1;JUN;JUNB;TIMP1;CHUK;SMAD3;MAPK8;CCND1;DUSP1;FOSL2;TICAM1
GO:0002224	toll-like receptor signaling pathway	5	4.54615e-06	CHUK;JUN;MAPK8;RIPK3;TICAM1
GO:0008283	cell proliferation	10	4.54615e-06	JUN;JUNB;TIMP1;CCND1;CHUK;FOSL2;SMAD3;TICAM1;EGR1;RIPK3
GO:0008219	cell death	10	5.05734e-06	DUSP1;EGR1;JUN;JUNB;MAPK8;RIPK3;SMAD3;TIMP1;TICAM1;FOSL2
GO:0016265	death	10	5.05734e-06	DUSP1;EGR1;JUN;JUNB;MAPK8;RIPK3;SMAD3;TIMP1;TICAM1;FOSL2
GO:0071310	cellular response to organic substance	10	5.55706e-06	EGR1;JUN;JUNB;CHUK;SMAD3;MAPK8;CCND1;DUSP1;FOSL2;TICAM1
GO:0009719	response to endogenous stimulus	9	6.96795e-06	EGR1;JUN;JUNB;TIMP1;SMAD3;CCND1;CHUK;DUSP1;FOSL2
GO:0042127	regulation of cell proliferation	9	7.4178e-06	JUN;JUNB;TIMP1;CCND1;FOSL2;SMAD3;TICAM1;EGR1;RIPK3
GO:0002221	pattern recognition receptor signaling pathway	5	8.02068e-06	CHUK;JUN;MAPK8;RIPK3;TICAM1
GO:0002758	innate immune response-activating signal transduction	5	8.12186e-06	CHUK;JUN;MAPK8;RIPK3;TICAM1
GO:0048518	positive regulation of biological process	13	8.51684e-06	JUN;JUNB;CCND1;CHUK;EGR1;SMAD3;MMP1;TIMP1;RIPK3;DUSP1;FOSL2;MAPK8;TICAM1
GO:0009612	response to mechanical stimulus	5	8.59161e-06	JUN;JUNB;EGR1;FOSL2;MAPK8
GO:0002218	activation of innate immune response	5	8.72597e-06	CHUK;JUN;MAPK8;RIPK3;TICAM1
GO:0009628	response to abiotic stimulus	8	9.41909e-06	JUN;JUNB;CCND1;MAPK8;DUSP1;EGR1;FOSL2;SMAD3
GO:0042493	response to drug	6	1.21057e-05	JUN;JUNB;CHUK;EGR1;FOSL2;CCND1
GO:0045089	positive regulation of innate immune response	5	2.04254e-05	CHUK;JUN;MAPK8;RIPK3;TICAM1
GO:0009314	response to radiation	6	2.51302e-05	JUN;JUNB;CCND1;MAPK8;DUSP1;EGR1
GO:0070887	cellular response to chemical stimulus	10	2.71459e-05	EGR1;JUN;JUNB;CHUK;SMAD3;MAPK8;CCND1;DUSP1;FOSL2;TICAM1
GO:0051412	response to corticosterone	3	2.80796e-05	CCND1;FOSL2;JUNB
GO:0051592	response to calcium ion	4	3.18516e-05	CCND1;DUSP1;JUN;JUNB
GO:0051240	positive regulation of multicellular organismal process	8	3.18516e-05	SMAD3;CCND1;JUN;MAPK8;TICAM1;EGR1;CHUK;RIPK3
GO:0032496	response to lipopolysaccharide	5	3.8381e-05	JUN;JUNB;MAPK8;CHUK;TICAM1
GO:0010038	response to metal ion	5	3.94692e-05	CCND1;DUSP1;JUN;JUNB;MAPK8
GO:0009725	response to hormone	7	4.07812e-05	EGR1;JUN;JUNB;TIMP1;CCND1;DUSP1;FOSL2
GO:0002237	response to molecule of bacterial origin	5	4.40934e-05	JUN;JUNB;MAPK8;CHUK;TICAM1
GO:0031399	regulation of protein modification process	8	4.40934e-05	CCND1;DUSP1;EGR1;JUN;RIPK3;TICAM1;SMAD3;MAPK8
GO:0097305	response to alcohol	5	4.63615e-05	CCND1;DUSP1;EGR1;FOSL2;JUNB
GO:0051385	response to mineralocorticoid	3	4.63615e-05	CCND1;FOSL2;JUNB
GO:0045088	regulation of innate immune response	5	4.63615e-05	CHUK;JUN;MAPK8;RIPK3;TICAM1
GO:1901654	response to ketone	4	4.63615e-05	CCND1;DUSP1;FOSL2;JUNB
GO:0009966	regulation of signal transduction	10	4.63615e-05	DUSP1;JUN;CCND1;EGR1;SMAD3;RIPK3;TIMP1;TICAM1;CHUK;MAPK8
GO:0031347	regulation of defense response	6	4.64771e-05	SMAD3;CHUK;JUN;MAPK8;RIPK3;TICAM1
GO:0043065	positive regulation of apoptotic process	6	5.00329e-05	DUSP1;EGR1;JUN;SMAD3;RIPK3;MAPK8
GO:0043068	positive regulation of programmed cell death	6	5.16062e-05	RIPK3;DUSP1;EGR1;JUN;SMAD3;MAPK8
GO:0006950	response to stress	11	5.42521e-05	CCND1;MAPK8;CHUK;DUSP1;EGR1;JUN;SMAD3;TICAM1;MMP1;TIMP1;RIPK3
GO:0031349	positive regulation of defense response	5	5.42521e-05	CHUK;JUN;MAPK8;RIPK3;TICAM1
GO:0032268	regulation of cellular protein metabolic process	9	5.42521e-05	CCND1;DUSP1;EGR1;TIMP1;JUN;SMAD3;RIPK3;TICAM1;MAPK8
GO:0051384	response to glucocorticoid	4	5.77275e-05	CCND1;DUSP1;FOSL2;JUNB
GO:0010942	positive regulation of cell death	6	5.84234e-05	RIPK3;DUSP1;EGR1;JUN;SMAD3;MAPK8
GO:0010941	regulation of cell death	8	6.05453e-05	DUSP1;EGR1;JUN;JUNB;MAPK8;RIPK3;SMAD3;TIMP1
GO:0031960	response to corticosteroid	4	7.75101e-05	CCND1;DUSP1;FOSL2;JUNB
GO:2000112	regulation of cellular macromolecule biosynthetic process	11	8.00495e-05	JUNB;JUN;CCND1;CHUK;EGR1;SMAD3;RIPK3;DUSP1;FOSL2;TICAM1;MAPK8
GO:0009605	response to external stimulus	9	8.08077e-05	JUN;JUNB;SMAD3;MAPK8;CCND1;CHUK;EGR1;FOSL2;TICAM1
GO:0051090	regulation of sequence-specific DNA binding transcription factor activity	5	9.10025e-05	RIPK3;TICAM1;CHUK;JUN;MAPK8
GO:0071495	cellular response to endogenous stimulus	7	9.28686e-05	EGR1;JUN;JUNB;SMAD3;DUSP1;FOSL2;CHUK
GO:0023051	regulation of signaling	10	9.62596e-05	EGR1;DUSP1;JUN;CCND1;SMAD3;RIPK3;TIMP1;TICAM1;CHUK;MAPK8
GO:0010646	regulation of cell communication	10	9.84307e-05	EGR1;DUSP1;JUN;CCND1;SMAD3;RIPK3;TIMP1;TICAM1;CHUK;MAPK8
GO:0010556	regulation of macromolecule biosynthetic process	11	9.881e-05	JUNB;JUN;CCND1;CHUK;EGR1;SMAD3;RIPK3;DUSP1;FOSL2;TICAM1;MAPK8
GO:0051246	regulation of protein metabolic process	9	9.881e-05	CCND1;DUSP1;EGR1;TIMP1;JUN;SMAD3;RIPK3;TICAM1;MAPK8
GO:0042221	response to chemical	11	0.000100901	EGR1;JUN;JUNB;TIMP1;CHUK;SMAD3;MAPK8;CCND1;DUSP1;FOSL2;TICAM1
GO:0019219	regulation of nucleobase-containing compound metabolic process	11	0.00010347	JUNB;JUN;CCND1;CHUK;EGR1;SMAD3;RIPK3;DUSP1;FOSL2;TICAM1;MAPK8
GO:0071363	cellular response to growth factor stimulus	6	0.00010695	JUN;SMAD3;EGR1;CHUK;JUNB;MAPK8
GO:0048545	response to steroid hormone	5	0.000107694	CCND1;DUSP1;EGR1;FOSL2;JUNB
GO:0070848	response to growth factor	6	0.000119937	JUN;SMAD3;EGR1;CHUK;JUNB;MAPK8
GO:0051239	regulation of multicellular organismal process	9	0.000120154	SMAD3;CCND1;JUN;MAPK8;TICAM1;TIMP1;EGR1;RIPK3;CHUK
GO:0002757	immune response-activating signal transduction	5	0.000120444	CHUK;JUN;MAPK8;RIPK3;TICAM1
GO:0051171	regulation of nitrogen compound metabolic process	11	0.00012371	JUNB;JUN;CCND1;CHUK;EGR1;SMAD3;RIPK3;DUSP1;FOSL2;TICAM1;MAPK8
GO:0032501	multicellular organismal process	13	0.000130081	DUSP1;EGR1;SMAD3;CCND1;CHUK;FOSL2;JUN;JUNB;MAPK8;TICAM1;TIMP1;RIPK3;MMP1
GO:0010035	response to inorganic substance	5	0.000130081	CCND1;DUSP1;JUN;JUNB;MAPK8
GO:0031326	regulation of cellular biosynthetic process	11	0.000130081	JUNB;JUN;CCND1;CHUK;EGR1;SMAD3;RIPK3;DUSP1;FOSL2;TICAM1;MAPK8
GO:0034654	nucleobase-containing compound biosynthetic process	11	0.000133111	JUNB;JUN;CCND1;CHUK;EGR1;SMAD3;RIPK3;DUSP1;FOSL2;TICAM1;MAPK8
GO:0048732	gland development	5	0.000138788	CCND1;CHUK;JUN;SMAD3;RIPK3
GO:0009889	regulation of biosynthetic process	11	0.000141683	JUNB;JUN;CCND1;CHUK;EGR1;SMAD3;RIPK3;DUSP1;FOSL2;TICAM1;MAPK8
GO:0043207	response to external biotic stimulus	6	0.000141683	JUN;JUNB;SMAD3;MAPK8;CHUK;TICAM1
GO:0051707	response to other organism	6	0.000141683	JUN;JUNB;SMAD3;MAPK8;CHUK;TICAM1
GO:0018130	heterocycle biosynthetic process	11	0.000148296	JUNB;JUN;CCND1;CHUK;EGR1;SMAD3;RIPK3;DUSP1;FOSL2;TICAM1;MAPK8
GO:0019438	aromatic compound biosynthetic process	11	0.000148332	JUNB;JUN;CCND1;CHUK;EGR1;SMAD3;RIPK3;DUSP1;FOSL2;TICAM1;MAPK8
GO:0002376	immune system process	9	0.000156032	CHUK;EGR1;JUN;JUNB;SMAD3;TICAM1;RIPK3;MMP1;MAPK8
GO:0080090	regulation of primary metabolic process	12	0.000168333	JUNB;JUN;CCND1;CHUK;DUSP1;EGR1;SMAD3;TIMP1;RIPK3;FOSL2;TICAM1;MAPK8
GO:0009607	response to biotic stimulus	6	0.000170664	JUN;JUNB;SMAD3;MAPK8;CHUK;TICAM1
GO:0060255	regulation of macromolecule metabolic process	12	0.000172253	JUNB;JUN;CCND1;CHUK;DUSP1;EGR1;SMAD3;TIMP1;RIPK3;FOSL2;TICAM1;MAPK8
GO:0044271	cellular nitrogen compound biosynthetic process	11	0.000172253	JUNB;JUN;CCND1;CHUK;EGR1;SMAD3;RIPK3;DUSP1;FOSL2;TICAM1;MAPK8
GO:0051704	multi-organism process	9	0.000172253	JUN;JUNB;SMAD3;MAPK8;CHUK;FOSL2;MMP1;TICAM1;TIMP1
GO:0002253	activation of immune response	5	0.000176103	CHUK;JUN;MAPK8;RIPK3;TICAM1
GO:0010604	positive regulation of macromolecule metabolic process	9	0.000177979	JUNB;JUN;CCND1;CHUK;EGR1;SMAD3;RIPK3;TICAM1;MAPK8
GO:0002521	leukocyte differentiation	5	0.000178028	CHUK;EGR1;JUN;JUNB;RIPK3
GO:1901362	organic cyclic compound biosynthetic process	11	0.000178055	JUNB;JUN;CCND1;CHUK;EGR1;SMAD3;RIPK3;DUSP1;FOSL2;TICAM1;MAPK8
GO:0006915	apoptotic process	8	0.000178055	DUSP1;EGR1;MAPK8;JUN;SMAD3;TIMP1;RIPK3;TICAM1
GO:0008284	positive regulation of cell proliferation	6	0.000184151	TIMP1;CCND1;FOSL2;JUN;TICAM1;EGR1
GO:0002520	immune system development	6	0.00018486	CHUK;EGR1;JUN;JUNB;SMAD3;RIPK3
GO:0012501	programmed cell death	8	0.000185966	DUSP1;EGR1;MAPK8;RIPK3;JUN;SMAD3;TIMP1;TICAM1
GO:0044267	cellular protein metabolic process	11	0.000187538	DUSP1;CCND1;CHUK;EGR1;MAPK8;TIMP1;RIPK3;JUN;SMAD3;TICAM1;MMP1
GO:0034166	toll-like receptor 10 signaling pathway	3	0.000198231	CHUK;JUN;MAPK8
GO:0034146	toll-like receptor 5 signaling pathway	3	0.000205435	CHUK;JUN;MAPK8
GO:0050776	regulation of immune response	6	0.000210004	SMAD3;RIPK3;CHUK;JUN;MAPK8;TICAM1
GO:0009617	response to bacterium	5	0.000212064	JUN;JUNB;MAPK8;CHUK;TICAM1
GO:0043066	negative regulation of apoptotic process	6	0.000216208	EGR1;MAPK8;DUSP1;JUN;SMAD3;TIMP1
GO:0043069	negative regulation of programmed cell death	6	0.000225844	EGR1;MAPK8;DUSP1;JUN;SMAD3;TIMP1
GO:0048583	regulation of response to stimulus	10	0.000225844	DUSP1;JUN;CCND1;EGR1;SMAD3;RIPK3;TIMP1;TICAM1;CHUK;MAPK8
GO:0065009	regulation of molecular function	9	0.0002326	CCND1;DUSP1;JUN;MAPK8;TIMP1;RIPK3;SMAD3;TICAM1;CHUK
GO:0038123	toll-like receptor TLR1:TLR2 signaling pathway	3	0.000235859	CHUK;JUN;MAPK8
GO:0038124	toll-like receptor TLR6:TLR2 signaling pathway	3	0.000235859	CHUK;JUN;MAPK8
GO:0031323	regulation of cellular metabolic process	12	0.000235859	JUNB;JUN;CCND1;CHUK;DUSP1;EGR1;SMAD3;TIMP1;RIPK3;FOSL2;TICAM1;MAPK8
GO:0006355	regulation of transcription, DNA-templated	10	0.000235859	JUNB;JUN;CCND1;CHUK;EGR1;SMAD3;RIPK3;FOSL2;TICAM1;MAPK8
GO:1903506	regulation of nucleic acid-templated transcription	10	0.000250238	JUNB;JUN;CCND1;CHUK;EGR1;SMAD3;RIPK3;FOSL2;TICAM1;MAPK8
GO:0034162	toll-like receptor 9 signaling pathway	3	0.000257084	CHUK;JUN;MAPK8
GO:0002764	immune response-regulating signaling pathway	5	0.000257084	CHUK;JUN;MAPK8;RIPK3;TICAM1
GO:2001141	regulation of RNA biosynthetic process	10	0.000257084	JUNB;JUN;CCND1;CHUK;EGR1;SMAD3;RIPK3;FOSL2;TICAM1;MAPK8
GO:0051098	regulation of binding	4	0.000273605	JUN;MAPK8;SMAD3;TICAM1
GO:0042981	regulation of apoptotic process	7	0.000275602	DUSP1;EGR1;MAPK8;JUN;SMAD3;TIMP1;RIPK3
GO:0032481	positive regulation of type I interferon production	3	0.000275602	TICAM1;CHUK;RIPK3
GO:0034134	toll-like receptor 2 signaling pathway	3	0.000275602	CHUK;JUN;MAPK8
GO:0060548	negative regulation of cell death	6	0.000275864	EGR1;MAPK8;DUSP1;JUN;SMAD3;TIMP1
GO:0043067	regulation of programmed cell death	7	0.000282395	DUSP1;EGR1;MAPK8;RIPK3;JUN;SMAD3;TIMP1
GO:0006351	transcription, DNA-templated	10	0.000282603	JUNB;JUN;CCND1;CHUK;EGR1;SMAD3;RIPK3;FOSL2;TICAM1;MAPK8
GO:0097659	nucleic acid-templated transcription	10	0.000296283	JUNB;JUN;CCND1;CHUK;EGR1;SMAD3;RIPK3;FOSL2;TICAM1;MAPK8
GO:0051252	regulation of RNA metabolic process	10	0.000312169	JUNB;JUN;CCND1;CHUK;EGR1;SMAD3;RIPK3;FOSL2;TICAM1;MAPK8
GO:0001775	cell activation	6	0.000316453	EGR1;JUN;SMAD3;TICAM1;RIPK3;TIMP1
GO:0002755	MyD88-dependent toll-like receptor signaling pathway	3	0.000337311	CHUK;JUN;MAPK8
GO:0034645	cellular macromolecule biosynthetic process	11	0.000344378	JUNB;JUN;CCND1;CHUK;EGR1;SMAD3;RIPK3;DUSP1;FOSL2;TICAM1;MAPK8
GO:0045087	innate immune response	6	0.000362884	CHUK;EGR1;JUN;MAPK8;RIPK3;TICAM1
GO:0032774	RNA biosynthetic process	10	0.000388092	JUNB;JUN;CCND1;CHUK;EGR1;SMAD3;RIPK3;FOSL2;TICAM1;MAPK8
GO:0006955	immune response	7	0.000395558	SMAD3;TICAM1;RIPK3;CHUK;EGR1;JUN;MAPK8
GO:0006468	protein phosphorylation	7	0.000414196	CCND1;CHUK;DUSP1;MAPK8;RIPK3;JUN;SMAD3
GO:0032870	cellular response to hormone stimulus	5	0.000415176	EGR1;JUN;JUNB;DUSP1;FOSL2
GO:0050778	positive regulation of immune response	5	0.000422663	CHUK;JUN;MAPK8;RIPK3;TICAM1
GO:0009059	macromolecule biosynthetic process	11	0.000470499	JUNB;JUN;CCND1;CHUK;EGR1;SMAD3;RIPK3;DUSP1;FOSL2;TICAM1;MAPK8
GO:0090304	nucleic acid metabolic process	11	0.000475029	JUNB;JUN;CCND1;CHUK;EGR1;SMAD3;RIPK3;DUSP1;FOSL2;TICAM1;MAPK8
GO:0044260	cellular macromolecule metabolic process	13	0.000475436	DUSP1;JUNB;JUN;CCND1;CHUK;EGR1;SMAD3;MAPK8;TIMP1;RIPK3;FOSL2;TICAM1;MMP1
GO:0042542	response to hydrogen peroxide	3	0.000475928	DUSP1;JUN;MAPK8
GO:0051094	positive regulation of developmental process	6	0.000498233	JUN;JUNB;SMAD3;CCND1;MAPK8;EGR1
GO:0050896	response to stimulus	13	0.000518624	EGR1;JUN;JUNB;TIMP1;CCND1;CHUK;DUSP1;SMAD3;MAPK8;FOSL2;RIPK3;TICAM1;MMP1
GO:0006952	defense response	7	0.000543026	SMAD3;TICAM1;CHUK;EGR1;JUN;MAPK8;RIPK3
GO:0019538	protein metabolic process	11	0.000567949	DUSP1;CCND1;CHUK;EGR1;MMP1;MAPK8;TIMP1;RIPK3;JUN;SMAD3;TICAM1
GO:0097190	apoptotic signaling pathway	5	0.000584642	JUN;SMAD3;RIPK3;TICAM1;MAPK8
GO:0080134	regulation of response to stress	6	0.000646887	SMAD3;CHUK;JUN;MAPK8;RIPK3;TICAM1
GO:0032479	regulation of type I interferon production	3	0.000653215	TICAM1;CHUK;RIPK3
GO:0001889	liver development	3	0.000653215	CCND1;JUN;SMAD3
GO:0061008	hepaticobiliary system development	3	0.000684351	CCND1;JUN;SMAD3
GO:0032606	type I interferon production	3	0.000697778	TICAM1;CHUK;RIPK3
GO:0007178	transmembrane receptor protein serine/threonine kinase signaling pathway	4	0.000713067	JUN;SMAD3;EGR1;JUNB
GO:0050673	epithelial cell proliferation	4	0.000713067	CCND1;CHUK;JUN;SMAD3
GO:0044093	positive regulation of molecular function	7	0.000731449	CCND1;JUN;RIPK3;SMAD3;TICAM1;MAPK8;CHUK
GO:0060749	mammary gland alveolus development	2	0.000758809	CCND1;CHUK
GO:0061377	mammary gland lobule development	2	0.000758809	CCND1;CHUK
GO:0042177	negative regulation of protein catabolic process	3	0.000758809	TIMP1;SMAD3;DUSP1
GO:0007167	enzyme linked receptor protein signaling pathway	6	0.000758809	JUN;SMAD3;EGR1;CHUK;JUNB;MAPK8
GO:0071241	cellular response to inorganic substance	3	0.000770681	JUN;JUNB;MAPK8
GO:0006357	regulation of transcription from RNA polymerase II promoter	7	0.000780897	JUNB;JUN;CCND1;CHUK;EGR1;SMAD3;FOSL2
GO:0044707	single-multicellular organism process	12	0.000780897	DUSP1;EGR1;SMAD3;CCND1;CHUK;JUN;JUNB;MAPK8;TICAM1;TIMP1;RIPK3;MMP1
GO:0010468	regulation of gene expression	10	0.000783092	JUNB;JUN;CCND1;CHUK;EGR1;SMAD3;RIPK3;FOSL2;TICAM1;MAPK8
GO:0051716	cellular response to stimulus	12	0.000787196	EGR1;JUN;JUNB;CCND1;CHUK;DUSP1;SMAD3;MAPK8;FOSL2;RIPK3;TICAM1;TIMP1
GO:0034097	response to cytokine	5	0.000787196	JUN;JUNB;TIMP1;CHUK;EGR1
GO:0009416	response to light stimulus	4	0.000787196	CCND1;MAPK8;DUSP1;JUNB
GO:0019222	regulation of metabolic process	12	0.000787196	JUNB;JUN;CCND1;CHUK;DUSP1;EGR1;SMAD3;TIMP1;RIPK3;FOSL2;TICAM1;MAPK8
GO:0045321	leukocyte activation	5	0.000787196	EGR1;JUN;SMAD3;TICAM1;RIPK3
GO:0006979	response to oxidative stress	4	0.000822483	CHUK;DUSP1;JUN;MAPK8
GO:0000122	negative regulation of transcription from RNA polymerase II promoter	5	0.000822483	JUNB;CCND1;SMAD3;EGR1;JUN
GO:0051092	positive regulation of NF-kappaB transcription factor activity	3	0.000851191	RIPK3;TICAM1;CHUK
GO:0036211	protein modification process	9	0.000851324	DUSP1;CCND1;CHUK;EGR1;MAPK8;RIPK3;JUN;TICAM1;SMAD3
GO:0006464	cellular protein modification process	9	0.000851324	DUSP1;CCND1;CHUK;EGR1;MAPK8;RIPK3;JUN;TICAM1;SMAD3
GO:2000113	negative regulation of cellular macromolecule biosynthetic process	6	0.000874765	JUNB;CCND1;JUN;SMAD3;DUSP1;EGR1
GO:0009888	tissue development	7	0.000874765	DUSP1;EGR1;SMAD3;CCND1;CHUK;JUN;JUNB
GO:0001819	positive regulation of cytokine production	4	0.000874765	SMAD3;TICAM1;CHUK;RIPK3
GO:0009893	positive regulation of metabolic process	9	0.000891024	JUNB;JUN;CCND1;CHUK;EGR1;SMAD3;RIPK3;TICAM1;MAPK8
GO:0030097	hemopoiesis	5	0.000961987	CHUK;EGR1;JUN;JUNB;RIPK3
GO:0065008	regulation of biological quality	9	0.000965272	EGR1;JUN;SMAD3;CCND1;CHUK;RIPK3;MMP1;MAPK8;TIMP1
GO:0033687	osteoblast proliferation	2	0.00105926	JUNB;SMAD3
GO:0010922	positive regulation of phosphatase activity	2	0.00105926	SMAD3;RIPK3
GO:0007165	signal transduction	11	0.00110298	DUSP1;JUN;SMAD3;MAPK8;CCND1;CHUK;EGR1;RIPK3;TICAM1;TIMP1;JUNB
GO:0006139	nucleobase-containing compound metabolic process	11	0.00111963	JUNB;JUN;CCND1;CHUK;EGR1;SMAD3;RIPK3;DUSP1;FOSL2;TICAM1;MAPK8
GO:0006366	transcription from RNA polymerase II promoter	7	0.00111963	JUNB;JUN;CCND1;CHUK;EGR1;SMAD3;FOSL2
GO:0045934	negative regulation of nucleobase-containing compound metabolic process	6	0.00112945	JUNB;CCND1;JUN;SMAD3;DUSP1;EGR1
GO:0030198	extracellular matrix organization	4	0.00113589	SMAD3;RIPK3;MMP1;TIMP1
GO:0043412	macromolecule modification	9	0.00113589	DUSP1;CCND1;CHUK;EGR1;MAPK8;RIPK3;JUN;TICAM1;SMAD3
GO:0043170	macromolecule metabolic process	13	0.00113589	DUSP1;JUNB;JUN;CCND1;CHUK;EGR1;SMAD3;MMP1;MAPK8;TIMP1;RIPK3;FOSL2;TICAM1
GO:0043062	extracellular structure organization	4	0.00113589	SMAD3;RIPK3;MMP1;TIMP1
GO:0048534	hematopoietic or lymphoid organ development	5	0.00113812	CHUK;EGR1;JUN;JUNB;RIPK3
GO:0010558	negative regulation of macromolecule biosynthetic process	6	0.00113812	JUNB;CCND1;JUN;SMAD3;DUSP1;EGR1
GO:0002682	regulation of immune system process	6	0.00114226	JUN;SMAD3;TICAM1;RIPK3;CHUK;MAPK8
GO:0014072	response to isoquinoline alkaloid	2	0.00116492	EGR1;FOSL2
GO:0051172	negative regulation of nitrogen compound metabolic process	6	0.00118886	JUNB;CCND1;JUN;SMAD3;DUSP1;EGR1
GO:0016070	RNA metabolic process	10	0.00118886	JUNB;JUN;CCND1;CHUK;EGR1;SMAD3;RIPK3;FOSL2;TICAM1;MAPK8
GO:0033598	mammary gland epithelial cell proliferation	2	0.00123738	CCND1;CHUK
GO:0031325	positive regulation of cellular metabolic process	8	0.00127723	JUNB;JUN;CCND1;CHUK;EGR1;SMAD3;RIPK3;TICAM1
GO:0031327	negative regulation of cellular biosynthetic process	6	0.00142413	JUNB;CCND1;JUN;SMAD3;DUSP1;EGR1
GO:0046483	heterocycle metabolic process	11	0.00142754	JUNB;JUN;CCND1;CHUK;EGR1;SMAD3;RIPK3;DUSP1;FOSL2;TICAM1;MAPK8
GO:0007166	cell surface receptor signaling pathway	9	0.00142933	JUN;SMAD3;CCND1;EGR1;TICAM1;TIMP1;CHUK;JUNB;MAPK8
GO:0006725	cellular aromatic compound metabolic process	11	0.00145202	JUNB;JUN;CCND1;CHUK;EGR1;SMAD3;RIPK3;DUSP1;FOSL2;TICAM1;MAPK8
GO:0009890	negative regulation of biosynthetic process	6	0.00150665	JUNB;CCND1;JUN;SMAD3;DUSP1;EGR1
GO:0002684	positive regulation of immune system process	5	0.00153409	JUN;TICAM1;CHUK;MAPK8;RIPK3
GO:0090311	regulation of protein deacetylation	2	0.00156919	RIPK3;MAPK8
GO:0016310	phosphorylation	7	0.00158965	CCND1;CHUK;DUSP1;MAPK8;RIPK3;JUN;SMAD3
GO:0097300	programmed necrotic cell death	2	0.00165607	RIPK3;MAPK8
GO:0044249	cellular biosynthetic process	11	0.00168748	JUNB;JUN;CCND1;CHUK;EGR1;SMAD3;RIPK3;DUSP1;FOSL2;TICAM1;MAPK8
GO:2001235	positive regulation of apoptotic signaling pathway	3	0.00176674	SMAD3;RIPK3;MAPK8
GO:0000302	response to reactive oxygen species	3	0.00181827	DUSP1;JUN;MAPK8
GO:0050793	regulation of developmental process	7	0.00184512	JUN;JUNB;SMAD3;CCND1;MAPK8;TIMP1;EGR1
GO:0007275	multicellular organismal development	10	0.00184512	DUSP1;EGR1;SMAD3;CCND1;CHUK;JUN;JUNB;MAPK8;TIMP1;RIPK3
GO:0007565	female pregnancy	3	0.00188307	FOSL2;JUNB;TIMP1
GO:0032570	response to progesterone	2	0.00191587	FOSL2;JUNB
GO:1901576	organic substance biosynthetic process	11	0.0019773	JUNB;JUN;CCND1;CHUK;EGR1;SMAD3;RIPK3;DUSP1;FOSL2;TICAM1;MAPK8
GO:1901360	organic cyclic compound metabolic process	11	0.00198851	JUNB;JUN;CCND1;CHUK;EGR1;SMAD3;RIPK3;DUSP1;FOSL2;TICAM1;MAPK8
GO:0010605	negative regulation of macromolecule metabolic process	7	0.00199152	JUNB;CCND1;DUSP1;JUN;SMAD3;TIMP1;EGR1
GO:0023056	positive regulation of signaling	6	0.00199876	EGR1;SMAD3;RIPK3;TICAM1;CHUK;MAPK8
GO:0009895	negative regulation of catabolic process	3	0.00204165	TIMP1;SMAD3;DUSP1
GO:0010647	positive regulation of cell communication	6	0.00204165	EGR1;SMAD3;RIPK3;TICAM1;CHUK;MAPK8
GO:0051726	regulation of cell cycle	5	0.00204165	JUN;JUNB;CCND1;SMAD3;DUSP1
GO:0038095	Fc-epsilon receptor signaling pathway	3	0.00204165	CHUK;JUN;MAPK8
GO:0002573	myeloid leukocyte differentiation	3	0.00204165	CHUK;JUN;JUNB
GO:0007623	circadian rhythm	3	0.0020968	EGR1;JUN;MAPK8
GO:0044700	single organism signaling	11	0.00212312	EGR1;DUSP1;JUN;SMAD3;MAPK8;CCND1;CHUK;RIPK3;TICAM1;TIMP1;JUNB
GO:0023052	signaling	11	0.00212312	EGR1;DUSP1;JUN;SMAD3;MAPK8;CCND1;CHUK;RIPK3;TICAM1;TIMP1;JUNB
GO:0070265	necrotic cell death	2	0.00212312	RIPK3;MAPK8
GO:0007179	transforming growth factor beta receptor signaling pathway	3	0.00212312	JUN;SMAD3;JUNB
GO:0009058	biosynthetic process	11	0.00213836	JUNB;JUN;CCND1;CHUK;EGR1;SMAD3;RIPK3;DUSP1;FOSL2;TICAM1;MAPK8
GO:2000026	regulation of multicellular organismal development	6	0.00218363	SMAD3;CCND1;JUN;MAPK8;TIMP1;EGR1
GO:0071277	cellular response to calcium ion	2	0.0021985	JUN;JUNB
GO:0034641	cellular nitrogen compound metabolic process	11	0.00220448	JUNB;JUN;CCND1;CHUK;EGR1;SMAD3;RIPK3;DUSP1;FOSL2;TICAM1;MAPK8
GO:0010557	positive regulation of macromolecule biosynthetic process	6	0.00220448	JUNB;JUN;CHUK;EGR1;SMAD3;TICAM1
GO:0031324	negative regulation of cellular metabolic process	7	0.00224875	JUNB;CCND1;DUSP1;JUN;SMAD3;TIMP1;EGR1
GO:0007595	lactation	2	0.00227205	CCND1;CHUK
GO:0035306	positive regulation of dephosphorylation	2	0.00237382	SMAD3;RIPK3
GO:0007154	cell communication	11	0.00237382	EGR1;DUSP1;JUN;SMAD3;MAPK8;CCND1;CHUK;RIPK3;TICAM1;TIMP1;JUNB
GO:0010467	gene expression	10	0.00238335	JUNB;JUN;CCND1;CHUK;EGR1;SMAD3;RIPK3;FOSL2;TICAM1;MAPK8
GO:0045944	positive regulation of transcription from RNA polymerase II promoter	5	0.00244888	JUNB;JUN;CHUK;EGR1;SMAD3
GO:0010628	positive regulation of gene expression	6	0.00244888	JUNB;JUN;CHUK;EGR1;SMAD3;MAPK8
GO:0050790	regulation of catalytic activity	7	0.00248011	CCND1;DUSP1;JUN;TIMP1;SMAD3;RIPK3;MAPK8
GO:0001817	regulation of cytokine production	4	0.00264789	SMAD3;TICAM1;RIPK3;CHUK
GO:0051091	positive regulation of sequence-specific DNA binding transcription factor activity	3	0.00292859	RIPK3;TICAM1;CHUK
GO:0042116	macrophage activation	2	0.0030054	JUN;TICAM1
GO:0048146	positive regulation of fibroblast proliferation	2	0.0030054	FOSL2;JUN
GO:0071560	cellular response to transforming growth factor beta stimulus	3	0.00306375	JUN;SMAD3;JUNB
GO:0071559	response to transforming growth factor beta	3	0.00306375	JUN;SMAD3;JUNB
GO:0044706	multi-multicellular organism process	3	0.00306375	FOSL2;JUNB;TIMP1
GO:0043525	positive regulation of neuron apoptotic process	2	0.0030822	EGR1;JUN
GO:0051173	positive regulation of nitrogen compound metabolic process	6	0.00315439	JUNB;JUN;CHUK;EGR1;SMAD3;TICAM1
GO:0031328	positive regulation of cellular biosynthetic process	6	0.00315439	JUNB;JUN;CHUK;EGR1;SMAD3;TICAM1
GO:0060395	SMAD protein signal transduction	2	0.00330279	JUN;SMAD3
GO:0045930	negative regulation of mitotic cell cycle	3	0.00332625	CCND1;SMAD3;DUSP1
GO:0009891	positive regulation of biosynthetic process	6	0.00340981	JUNB;JUN;CHUK;EGR1;SMAD3;TICAM1
GO:0006807	nitrogen compound metabolic process	11	0.00341598	JUNB;JUN;CCND1;CHUK;EGR1;SMAD3;RIPK3;DUSP1;FOSL2;TICAM1;MAPK8
GO:0007050	cell cycle arrest	3	0.00349758	CCND1;SMAD3;DUSP1
GO:0045892	negative regulation of transcription, DNA-templated	5	0.00356374	JUNB;CCND1;JUN;SMAD3;EGR1
GO:0035556	intracellular signal transduction	7	0.00360318	DUSP1;SMAD3;MAPK8;CHUK;RIPK3;TICAM1;JUN
GO:0046649	lymphocyte activation	4	0.00360318	EGR1;SMAD3;TICAM1;RIPK3
GO:0032916	positive regulation of transforming growth factor beta3 production	1	0.00360689	SMAD3
GO:0051365	cellular response to potassium ion starvation	1	0.00360689	JUN
GO:0072303	positive regulation of glomerular metanephric mesangial cell proliferation	1	0.00360689	EGR1
GO:0001816	cytokine production	4	0.00364144	SMAD3;TICAM1;RIPK3;CHUK
GO:0001932	regulation of protein phosphorylation	5	0.00374831	CCND1;DUSP1;JUN;SMAD3;RIPK3
GO:0038093	Fc receptor signaling pathway	3	0.00374831	CHUK;JUN;MAPK8
GO:0006352	DNA-templated transcription, initiation	3	0.00374831	JUN;JUNB;SMAD3
GO:0007249	I-kappaB kinase/NF-kappaB signaling	3	0.00391394	RIPK3;TICAM1;CHUK
GO:1903507	negative regulation of nucleic acid-templated transcription	5	0.00394916	JUNB;CCND1;JUN;SMAD3;EGR1
GO:1901216	positive regulation of neuron death	2	0.00413998	EGR1;JUN
GO:0009892	negative regulation of metabolic process	7	0.00413998	JUNB;CCND1;DUSP1;JUN;SMAD3;TIMP1;EGR1
GO:1902679	negative regulation of RNA biosynthetic process	5	0.00416516	JUNB;CCND1;JUN;SMAD3;EGR1
GO:0044238	primary metabolic process	13	0.0041694	DUSP1;JUNB;JUN;CCND1;CHUK;EGR1;SMAD3;MMP1;MAPK8;TIMP1;RIPK3;FOSL2;TICAM1
GO:0044237	cellular metabolic process	13	0.00474749	DUSP1;JUNB;JUN;CCND1;CHUK;EGR1;SMAD3;MAPK8;TIMP1;RIPK3;FOSL2;TICAM1;MMP1
GO:0050678	regulation of epithelial cell proliferation	3	0.00476855	CCND1;JUN;SMAD3
GO:0051253	negative regulation of RNA metabolic process	5	0.00483539	JUNB;CCND1;JUN;SMAD3;EGR1
GO:0060070	canonical Wnt signaling pathway	3	0.00483539	CCND1;EGR1;SMAD3
GO:0043331	response to dsRNA	2	0.00504886	TICAM1;SMAD3
GO:0001101	response to acid chemical	3	0.00506026	CHUK;DUSP1;EGR1
GO:0044767	single-organism developmental process	10	0.00546029	DUSP1;EGR1;JUN;JUNB;SMAD3;CCND1;CHUK;MAPK8;TIMP1;RIPK3
GO:0060359	response to ammonium ion	2	0.00546069	EGR1;FOSL2
GO:0071260	cellular response to mechanical stimulus	2	0.00557984	EGR1;MAPK8
GO:0051817	modification of morphology or physiology of other organism involved in symbiotic interaction	2	0.00557984	JUN;SMAD3
GO:0071496	cellular response to external stimulus	3	0.00559761	EGR1;JUN;MAPK8
GO:0001933	negative regulation of protein phosphorylation	3	0.00559761	DUSP1;JUN;SMAD3
GO:0048584	positive regulation of response to stimulus	6	0.00578282	SMAD3;RIPK3;TICAM1;CHUK;JUN;MAPK8
GO:0030111	regulation of Wnt signaling pathway	3	0.00578282	CCND1;EGR1;SMAD3
GO:0044089	positive regulation of cellular component biogenesis	3	0.00587656	JUN;SMAD3;MMP1
GO:0048511	rhythmic process	3	0.00589769	EGR1;JUN;MAPK8
GO:0061180	mammary gland epithelium development	2	0.00589769	CCND1;CHUK
GO:0006476	protein deacetylation	2	0.00589769	RIPK3;MAPK8
GO:0032502	developmental process	10	0.00601633	DUSP1;EGR1;JUN;JUNB;SMAD3;CCND1;CHUK;MAPK8;TIMP1;RIPK3
GO:0050794	regulation of cellular process	13	0.00601633	DUSP1;EGR1;JUN;JUNB;CCND1;CHUK;SMAD3;MMP1;MAPK8;TIMP1;RIPK3;FOSL2;TICAM1
GO:0071704	organic substance metabolic process	13	0.00611853	DUSP1;JUNB;JUN;CCND1;CHUK;EGR1;SMAD3;MMP1;MAPK8;TIMP1;RIPK3;FOSL2;TICAM1
GO:0048145	regulation of fibroblast proliferation	2	0.00611853	FOSL2;JUN
GO:2000379	positive regulation of reactive oxygen species metabolic process	2	0.00611853	RIPK3;TICAM1
GO:0035601	protein deacylation	2	0.00611853	RIPK3;MAPK8
GO:0051336	regulation of hydrolase activity	5	0.00611853	JUN;TIMP1;SMAD3;MAPK8;RIPK3
GO:1990441	negative regulation of transcription from RNA polymerase II promoter in response to endoplasmic reticulum stress	1	0.00611853	JUN
GO:0032910	regulation of transforming growth factor beta3 production	1	0.00611853	SMAD3
GO:0060545	positive regulation of necroptotic process	1	0.00611853	RIPK3
GO:0032907	transforming growth factor beta3 production	1	0.00611853	SMAD3
GO:0071505	response to mycophenolic acid	1	0.00611853	EGR1
GO:0071506	cellular response to mycophenolic acid	1	0.00611853	EGR1
GO:0072301	regulation of metanephric glomerular mesangial cell proliferation	1	0.00611853	EGR1
GO:0035026	leading edge cell differentiation	1	0.00611853	JUN
GO:2000452	regulation of CD8-positive, alpha-beta cytotoxic T cell extravasation	1	0.00611853	RIPK3
GO:0035698	CD8-positive, alpha-beta cytotoxic T cell extravasation	1	0.00611853	RIPK3
GO:0098732	macromolecule deacylation	2	0.00616779	RIPK3;MAPK8
GO:0048144	fibroblast proliferation	2	0.00647137	FOSL2;JUN
GO:0050878	regulation of body fluid levels	4	0.00657056	CCND1;CHUK;MMP1;TIMP1
GO:0007492	endoderm development	2	0.00657056	DUSP1;SMAD3
GO:0032941	secretion by tissue	2	0.00657056	CCND1;CHUK
GO:0045893	positive regulation of transcription, DNA-templated	5	0.00686565	JUNB;JUN;CHUK;EGR1;SMAD3
GO:1903508	positive regulation of nucleic acid-templated transcription	5	0.00686565	JUNB;JUN;CHUK;EGR1;SMAD3
GO:0030316	osteoclast differentiation	2	0.00734467	CHUK;JUNB
GO:0042325	regulation of phosphorylation	5	0.00738516	CCND1;DUSP1;JUN;SMAD3;RIPK3
GO:1902680	positive regulation of RNA biosynthetic process	5	0.00754719	JUNB;JUN;CHUK;EGR1;SMAD3
GO:0009967	positive regulation of signal transduction	5	0.00754947	SMAD3;RIPK3;TICAM1;CHUK;MAPK8
GO:0051247	positive regulation of protein metabolic process	5	0.0075518	CCND1;SMAD3;RIPK3;TICAM1;MAPK8
GO:0035821	modification of morphology or physiology of other organism	2	0.00774439	JUN;SMAD3
GO:0030099	myeloid cell differentiation	3	0.0078028	CHUK;JUN;JUNB
GO:0010629	negative regulation of gene expression	5	0.0078028	JUNB;CCND1;JUN;SMAD3;EGR1
GO:0007589	body fluid secretion	2	0.00802177	CCND1;CHUK
GO:0071396	cellular response to lipid	3	0.0082754	MAPK8;EGR1;TICAM1
GO:0051254	positive regulation of RNA metabolic process	5	0.00833274	JUNB;JUN;CHUK;EGR1;SMAD3
GO:0097296	activation of cysteine-type endopeptidase activity involved in apoptotic signaling pathway	1	0.00833274	SMAD3
GO:0000320	re-entry into mitotic cell cycle	1	0.00833274	CCND1
GO:0051832	avoidance of defenses of other organism involved in symbiotic interaction	1	0.00833274	SMAD3
GO:0051834	evasion or tolerance of defenses of other organism involved in symbiotic interaction	1	0.00833274	SMAD3
GO:0044413	avoidance of host defenses	1	0.00833274	SMAD3
GO:0044415	evasion or tolerance of host defenses	1	0.00833274	SMAD3
GO:0072126	positive regulation of glomerular mesangial cell proliferation	1	0.00833274	EGR1
GO:2000017	positive regulation of determination of dorsal identity	1	0.00833274	MAPK8
GO:2000449	regulation of CD8-positive, alpha-beta T cell extravasation	1	0.00833274	RIPK3
GO:2000407	regulation of T cell extravasation	1	0.00833274	RIPK3
GO:0019049	evasion or tolerance of host defenses by virus	1	0.00833274	SMAD3
GO:0035697	CD8-positive, alpha-beta T cell extravasation	1	0.00833274	RIPK3
GO:0042326	negative regulation of phosphorylation	3	0.00866265	DUSP1;JUN;SMAD3
GO:0050789	regulation of biological process	13	0.00867911	DUSP1;EGR1;JUN;JUNB;CCND1;CHUK;SMAD3;MMP1;MAPK8;TIMP1;RIPK3;FOSL2;TICAM1
GO:0002768	immune response-regulating cell surface receptor signaling pathway	3	0.00867911	CHUK;JUN;MAPK8
GO:0001503	ossification	3	0.00872199	JUNB;SMAD3;MAPK8
GO:0032269	negative regulation of cellular protein metabolic process	4	0.00897951	DUSP1;TIMP1;JUN;SMAD3
GO:0006796	phosphate-containing compound metabolic process	7	0.00902729	DUSP1;CCND1;CHUK;MAPK8;RIPK3;JUN;SMAD3
GO:2001233	regulation of apoptotic signaling pathway	3	0.00956517	SMAD3;RIPK3;MAPK8
GO:0006793	phosphorus metabolic process	7	0.00985863	DUSP1;CCND1;CHUK;MAPK8;RIPK3;JUN;SMAD3
GO:0010921	regulation of phosphatase activity	2	0.00996132	SMAD3;RIPK3
GO:0009855	determination of bilateral symmetry	2	0.010122	SMAD3;MAPK8
GO:0071248	cellular response to metal ion	2	0.0102229	JUN;JUNB
GO:0009799	specification of symmetry	2	0.0102229	SMAD3;MAPK8
GO:0045471	response to ethanol	2	0.0102229	CCND1;EGR1
GO:0043085	positive regulation of catalytic activity	5	0.0102528	CCND1;JUN;SMAD3;RIPK3;MAPK8
GO:0051345	positive regulation of hydrolase activity	4	0.0103198	JUN;SMAD3;MAPK8;RIPK3
GO:0007258	JUN phosphorylation	1	0.0103468	MAPK8
GO:0071317	cellular response to isoquinoline alkaloid	1	0.0103468	EGR1
GO:1901164	negative regulation of trophoblast cell migration	1	0.0103468	TIMP1
GO:1901203	positive regulation of extracellular matrix assembly	1	0.0103468	SMAD3
GO:0034465	response to carbon monoxide	1	0.0103468	EGR1
GO:0072262	metanephric glomerular mesangial cell proliferation involved in metanephros development	1	0.0103468	EGR1
GO:0072683	T cell extravasation	1	0.0103468	RIPK3
GO:2000015	regulation of determination of dorsal identity	1	0.0103468	MAPK8
GO:1990000	amyloid fibril formation	1	0.0103468	RIPK3
GO:0051100	negative regulation of binding	2	0.0104354	JUN;MAPK8
GO:0048513	organ development	7	0.0106726	EGR1;SMAD3;CCND1;CHUK;JUN;JUNB;RIPK3
GO:0042176	regulation of protein catabolic process	3	0.0109321	TIMP1;SMAD3;DUSP1
GO:0016311	dephosphorylation	3	0.0109791	DUSP1;SMAD3;RIPK3
GO:0043279	response to alkaloid	2	0.0110805	EGR1;FOSL2
GO:0016055	Wnt signaling pathway	3	0.0111515	CCND1;EGR1;SMAD3
GO:0031667	response to nutrient levels	3	0.0113567	CCND1;EGR1;JUN
GO:0001704	formation of primary germ layer	2	0.0113656	DUSP1;SMAD3
GO:0051248	negative regulation of protein metabolic process	4	0.0113656	DUSP1;TIMP1;JUN;SMAD3
GO:0042110	T cell activation	3	0.0116276	EGR1;SMAD3;RIPK3
GO:0070489	T cell aggregation	3	0.0116276	EGR1;SMAD3;RIPK3
GO:0071593	lymphocyte aggregation	3	0.011756	EGR1;SMAD3;RIPK3
GO:0007346	regulation of mitotic cell cycle	3	0.0118851	CCND1;SMAD3;DUSP1
GO:0072358	cardiovascular system development	4	0.0119495	JUN;JUNB;SMAD3;EGR1
GO:0072359	circulatory system development	4	0.0119495	JUN;JUNB;SMAD3;EGR1
GO:0097285	cell-type specific apoptotic process	3	0.0119495	EGR1;JUN;RIPK3
GO:0008637	apoptotic mitochondrial changes	2	0.0119502	JUN;MAPK8
GO:0009411	response to UV	2	0.0119502	CCND1;MAPK8
GO:0070486	leukocyte aggregation	3	0.0119502	EGR1;SMAD3;RIPK3
GO:0051130	positive regulation of cellular component organization	4	0.0119502	JUN;SMAD3;MMP1;MAPK8
GO:0019220	regulation of phosphate metabolic process	5	0.0119502	CCND1;DUSP1;JUN;SMAD3;RIPK3
GO:0070235	regulation of activation-induced cell death of T cells	1	0.0119502	RIPK3
GO:1901724	positive regulation of cell proliferation involved in kidney development	1	0.0119502	EGR1
GO:0033601	positive regulation of mammary gland epithelial cell proliferation	1	0.0119502	CCND1
GO:0071504	cellular response to heparin	1	0.0119502	EGR1
GO:0072300	positive regulation of metanephric glomerulus development	1	0.0119502	EGR1
GO:0072223	metanephric glomerular mesangium development	1	0.0119502	EGR1
GO:0010940	positive regulation of necrotic cell death	1	0.0119502	RIPK3
GO:0048523	negative regulation of cellular process	8	0.0119502	EGR1;JUNB;CCND1;DUSP1;JUN;SMAD3;MAPK8;TIMP1
GO:0051174	regulation of phosphorus metabolic process	5	0.0122586	CCND1;DUSP1;JUN;SMAD3;RIPK3
GO:0043434	response to peptide hormone	3	0.0125206	EGR1;JUNB;TIMP1
GO:0071222	cellular response to lipopolysaccharide	2	0.0127665	MAPK8;TICAM1
GO:0009991	response to extracellular stimulus	3	0.0127851	CCND1;EGR1;JUN
GO:0031099	regeneration	2	0.0128993	CCND1;JUN
GO:0010212	response to ionizing radiation	2	0.0130659	CCND1;EGR1
GO:0022617	extracellular matrix disassembly	2	0.0131989	MMP1;TIMP1
GO:0035303	regulation of dephosphorylation	2	0.0131989	SMAD3;RIPK3
GO:0031400	negative regulation of protein modification process	3	0.013203	DUSP1;JUN;SMAD3
GO:2000377	regulation of reactive oxygen species metabolic process	2	0.0133096	RIPK3;TICAM1
GO:0065007	biological regulation	13	0.0133096	DUSP1;EGR1;JUN;JUNB;CCND1;CHUK;SMAD3;MMP1;MAPK8;TIMP1;RIPK3;FOSL2;TICAM1
GO:0045935	positive regulation of nucleobase-containing compound metabolic process	5	0.0133096	JUNB;JUN;CHUK;EGR1;SMAD3
GO:0071219	cellular response to molecule of bacterial origin	2	0.0133096	MAPK8;TICAM1
GO:2001269	positive regulation of cysteine-type endopeptidase activity involved in apoptotic signaling pathway	1	0.0133096	SMAD3
GO:0070141	response to UV-A	1	0.0133096	CCND1
GO:0097201	negative regulation of transcription from RNA polymerase II promoter in response to stress	1	0.0133096	JUN
GO:0060136	embryonic process involved in female pregnancy	1	0.0133096	JUNB
GO:0060290	transdifferentiation	1	0.0133096	SMAD3
GO:0090045	positive regulation of deacetylase activity	1	0.0133096	MAPK8
GO:0051045	negative regulation of membrane protein ectodomain proteolysis	1	0.0133096	TIMP1
GO:1901201	regulation of extracellular matrix assembly	1	0.0133096	SMAD3
GO:0071873	response to norepinephrine	1	0.0133096	EGR1
GO:0071503	response to heparin	1	0.0133096	EGR1
GO:0048553	negative regulation of metalloenzyme activity	1	0.0133096	TIMP1
GO:0072124	regulation of glomerular mesangial cell proliferation	1	0.0133096	EGR1
GO:0072298	regulation of metanephric glomerulus development	1	0.0133096	EGR1
GO:0010694	positive regulation of alkaline phosphatase activity	1	0.0133096	SMAD3
GO:0031053	primary miRNA processing	1	0.0133096	SMAD3
GO:0045657	positive regulation of monocyte differentiation	1	0.0133096	JUN
GO:0007159	leukocyte cell-cell adhesion	3	0.0133427	EGR1;SMAD3;RIPK3
GO:0030879	mammary gland development	2	0.013624	CCND1;CHUK
GO:1901652	response to peptide	3	0.0139503	EGR1;JUNB;TIMP1
GO:0010563	negative regulation of phosphorus metabolic process	3	0.0147482	DUSP1;JUN;SMAD3
GO:0045936	negative regulation of phosphate metabolic process	3	0.0147482	DUSP1;JUN;SMAD3
GO:0045786	negative regulation of cell cycle	3	0.0148266	CCND1;SMAD3;DUSP1
GO:0043393	regulation of protein binding	2	0.0148266	MAPK8;TICAM1
GO:0031330	negative regulation of cellular catabolic process	2	0.0148266	TIMP1;DUSP1
GO:0043901	negative regulation of multi-organism process	2	0.014973	JUN;TIMP1
GO:0036295	cellular response to increased oxygen levels	1	0.014973	EGR1
GO:1901163	regulation of trophoblast cell migration	1	0.014973	TIMP1
GO:0071455	cellular response to hyperoxia	1	0.014973	EGR1
GO:0061450	trophoblast cell migration	1	0.014973	TIMP1
GO:0072110	glomerular mesangial cell proliferation	1	0.014973	EGR1
GO:0045359	positive regulation of interferon-beta biosynthetic process	1	0.014973	TICAM1
GO:0044092	negative regulation of molecular function	4	0.0152581	DUSP1;JUN;MAPK8;TIMP1
GO:0043933	macromolecular complex subunit organization	6	0.0152581	JUN;SMAD3;MMP1;RIPK3;MAPK8;CCND1
GO:0034109	homotypic cell-cell adhesion	3	0.0152581	EGR1;SMAD3;RIPK3
GO:0050679	positive regulation of epithelial cell proliferation	2	0.015627	CCND1;JUN
GO:0002274	myeloid leukocyte activation	2	0.015627	JUN;TICAM1
GO:0071216	cellular response to biotic stimulus	2	0.0159678	MAPK8;TICAM1
GO:0009636	response to toxic substance	2	0.0159678	CHUK;EGR1
GO:0009611	response to wounding	4	0.0161192	JUN;SMAD3;MMP1;TIMP1
GO:0007049	cell cycle	5	0.0162935	JUN;JUNB;CCND1;SMAD3;DUSP1
GO:1901991	negative regulation of mitotic cell cycle phase transition	2	0.0162985	CCND1;DUSP1
GO:0032906	transforming growth factor beta2 production	1	0.0162985	SMAD3
GO:0032909	regulation of transforming growth factor beta2 production	1	0.0162985	SMAD3
GO:0090193	positive regulation of glomerulus development	1	0.0162985	EGR1
GO:0071372	cellular response to follicle-stimulating hormone stimulus	1	0.0162985	EGR1
GO:0075136	response to host	1	0.0162985	SMAD3
GO:0033689	negative regulation of osteoblast proliferation	1	0.0162985	SMAD3
GO:0052173	response to defenses of other organism involved in symbiotic interaction	1	0.0162985	SMAD3
GO:0052200	response to host defenses	1	0.0162985	SMAD3
GO:0045350	interferon-beta biosynthetic process	1	0.0162985	TICAM1
GO:0045357	regulation of interferon-beta biosynthetic process	1	0.0162985	TICAM1
GO:0002281	macrophage activation involved in immune response	1	0.0162985	TICAM1
GO:1902531	regulation of intracellular signal transduction	5	0.0163715	DUSP1;JUN;RIPK3;TICAM1;CHUK
GO:0009968	negative regulation of signal transduction	4	0.0165519	DUSP1;CCND1;EGR1;SMAD3
GO:0031334	positive regulation of protein complex assembly	2	0.0172109	JUN;MMP1
GO:0048519	negative regulation of biological process	8	0.0177695	EGR1;JUNB;CCND1;DUSP1;JUN;SMAD3;MAPK8;TIMP1
GO:0043627	response to estrogen	2	0.0177695	CCND1;DUSP1
GO:0048646	anatomical structure formation involved in morphogenesis	4	0.0178089	DUSP1;JUN;JUNB;SMAD3
GO:0048340	paraxial mesoderm morphogenesis	1	0.0178089	SMAD3
GO:0048262	determination of dorsal/ventral asymmetry	1	0.0178089	MAPK8
GO:0048263	determination of dorsal identity	1	0.0178089	MAPK8
GO:0072239	metanephric glomerulus vasculature development	1	0.0178089	EGR1
GO:0045080	positive regulation of chemokine biosynthetic process	1	0.0178089	TICAM1
GO:1903055	positive regulation of extracellular matrix organization	1	0.0178089	SMAD3
GO:0035970	peptidyl-threonine dephosphorylation	1	0.0178089	DUSP1
GO:1901988	negative regulation of cell cycle phase transition	2	0.017842	CCND1;DUSP1
GO:1901699	cellular response to nitrogen compound	3	0.0182761	EGR1;MAPK8;SMAD3
GO:0060429	epithelium development	4	0.0191207	CCND1;CHUK;JUN;SMAD3
GO:0007369	gastrulation	2	0.0192259	DUSP1;SMAD3
GO:2001267	regulation of cysteine-type endopeptidase activity involved in apoptotic signaling pathway	1	0.0194408	SMAD3
GO:1901722	regulation of cell proliferation involved in kidney development	1	0.0194408	EGR1
GO:0010692	regulation of alkaline phosphatase activity	1	0.0194408	SMAD3
GO:0031953	negative regulation of protein autophosphorylation	1	0.0194408	JUN
GO:0061061	muscle structure development	3	0.0195601	EGR1;CHUK;SMAD3
GO:0043123	positive regulation of I-kappaB kinase/NF-kappaB signaling	2	0.0200707	TICAM1;CHUK
GO:0007093	mitotic cell cycle checkpoint	2	0.0202059	CCND1;DUSP1
GO:0050670	regulation of lymphocyte proliferation	2	0.0202059	TICAM1;RIPK3
GO:0001568	blood vessel development	3	0.020297	JUN;JUNB;EGR1
GO:0032944	regulation of mononuclear cell proliferation	2	0.0203412	TICAM1;RIPK3
GO:0034976	response to endoplasmic reticulum stress	2	0.0205196	CCND1;JUN
GO:0016477	cell migration	4	0.020582	SMAD3;TIMP1;RIPK3;MMP1
GO:0006924	activation-induced cell death of T cells	1	0.020582	RIPK3
GO:0032354	response to follicle-stimulating hormone	1	0.020582	EGR1
GO:0090192	regulation of glomerulus development	1	0.020582	EGR1
GO:0090266	regulation of mitotic cell cycle spindle assembly checkpoint	1	0.020582	DUSP1
GO:0071732	cellular response to nitric oxide	1	0.020582	MAPK8
GO:0048617	embryonic foregut morphogenesis	1	0.020582	SMAD3
GO:0072109	glomerular mesangium development	1	0.020582	EGR1
GO:0072203	cell proliferation involved in metanephros development	1	0.020582	EGR1
GO:0035413	positive regulation of catenin import into nucleus	1	0.020582	SMAD3
GO:1903504	regulation of mitotic spindle checkpoint	1	0.020582	DUSP1
GO:0023057	negative regulation of signaling	4	0.0209119	DUSP1;CCND1;EGR1;SMAD3
GO:0030334	regulation of cell migration	3	0.0209774	SMAD3;TIMP1;RIPK3
GO:0070663	regulation of leukocyte proliferation	2	0.0210213	TICAM1;RIPK3
GO:0044087	regulation of cellular component biogenesis	3	0.0211989	JUN;SMAD3;MMP1
GO:0010648	negative regulation of cell communication	4	0.0212073	DUSP1;CCND1;EGR1;SMAD3
GO:0030178	negative regulation of Wnt signaling pathway	2	0.0213339	CCND1;EGR1
GO:0030855	epithelial cell differentiation	3	0.0213777	CCND1;JUN;SMAD3
GO:0001944	vasculature development	3	0.0214374	JUN;JUNB;EGR1
GO:0043523	regulation of neuron apoptotic process	2	0.0215542	EGR1;JUN
GO:2001044	regulation of integrin-mediated signaling pathway	1	0.0215542	TIMP1
GO:0007440	foregut morphogenesis	1	0.0215542	SMAD3
GO:0060544	regulation of necroptotic process	1	0.0215542	RIPK3
GO:0033327	Leydig cell differentiation	1	0.0215542	CCND1
GO:0033197	response to vitamin E	1	0.0215542	CCND1
GO:0043922	negative regulation by host of viral transcription	1	0.0215542	JUN
GO:0043923	positive regulation by host of viral transcription	1	0.0215542	JUN
GO:0048552	regulation of metalloenzyme activity	1	0.0215542	TIMP1
GO:0001774	microglial cell activation	1	0.0215542	JUN
GO:0045073	regulation of chemokine biosynthetic process	1	0.0215542	TICAM1
GO:0045351	type I interferon biosynthetic process	1	0.0215542	TICAM1
GO:0072594	establishment of protein localization to organelle	3	0.0218031	JUN;SMAD3;MAPK8
GO:0030154	cell differentiation	7	0.0222863	EGR1;JUN;JUNB;SMAD3;CCND1;CHUK;RIPK3
GO:0008152	metabolic process	13	0.0223212	DUSP1;JUNB;JUN;CCND1;CHUK;EGR1;SMAD3;MMP1;MAPK8;TIMP1;RIPK3;FOSL2;TICAM1
GO:0030217	T cell differentiation	2	0.0223212	EGR1;RIPK3
GO:0007183	SMAD protein complex assembly	1	0.0228867	SMAD3
GO:0007252	I-kappaB phosphorylation	1	0.0228867	CHUK
GO:0071636	positive regulation of transforming growth factor beta production	1	0.0228867	SMAD3
GO:0045655	regulation of monocyte differentiation	1	0.0228867	JUN
GO:0002691	regulation of cellular extravasation	1	0.0228867	RIPK3
GO:0042033	chemokine biosynthetic process	1	0.0228867	TICAM1
GO:0001649	osteoblast differentiation	2	0.0228867	JUNB;SMAD3
GO:2000145	regulation of cell motility	3	0.0228867	SMAD3;TIMP1;RIPK3
GO:0006954	inflammatory response	3	0.0229477	SMAD3;TICAM1;CHUK
GO:0032270	positive regulation of cellular protein metabolic process	4	0.02329	CCND1;SMAD3;RIPK3;TICAM1
GO:0007611	learning or memory	2	0.0233926	EGR1;JUN
GO:0006367	transcription initiation from RNA polymerase II promoter	2	0.0237968	JUNB;SMAD3
GO:0033044	regulation of chromosome organization	2	0.023986	MAPK8;DUSP1
GO:0006461	protein complex assembly	4	0.023986	JUN;SMAD3;MMP1;RIPK3
GO:0071236	cellular response to antibiotic	1	0.023986	EGR1
GO:0071731	response to nitric oxide	1	0.023986	MAPK8
GO:0071850	mitotic cell cycle arrest	1	0.023986	DUSP1
GO:0038092	nodal signaling pathway	1	0.023986	SMAD3
GO:1902170	cellular response to reactive nitrogen species	1	0.023986	MAPK8
GO:0072216	positive regulation of metanephros development	1	0.023986	EGR1
GO:0022414	reproductive process	4	0.0239933	CCND1;FOSL2;JUNB;TIMP1
GO:0070271	protein complex biogenesis	4	0.024019	JUN;SMAD3;MMP1;RIPK3
GO:0051674	localization of cell	4	0.0241417	SMAD3;TIMP1;RIPK3;MMP1
GO:0048870	cell motility	4	0.0241417	SMAD3;TIMP1;RIPK3;MMP1
GO:0003007	heart morphogenesis	2	0.0250725	JUN;SMAD3
GO:0051402	neuron apoptotic process	2	0.0250725	EGR1;JUN
GO:0070498	interleukin-1-mediated signaling pathway	1	0.0250725	EGR1
GO:0033194	response to hydroperoxide	1	0.0250725	CHUK
GO:0071480	cellular response to gamma radiation	1	0.0250725	EGR1
GO:0033599	regulation of mammary gland epithelial cell proliferation	1	0.0250725	CCND1
GO:1902751	positive regulation of cell cycle G2/M phase transition	1	0.0250725	CCND1
GO:0010971	positive regulation of G2/M transition of mitotic cell cycle	1	0.0250725	CCND1
GO:0032026	response to magnesium ion	1	0.0250725	CCND1
GO:0050755	chemokine metabolic process	1	0.026538	TICAM1
GO:0090231	regulation of spindle checkpoint	1	0.026538	DUSP1
GO:0071157	negative regulation of cell cycle arrest	1	0.026538	CCND1
GO:0048339	paraxial mesoderm development	1	0.026538	SMAD3
GO:0046777	protein autophosphorylation	2	0.0266779	RIPK3;JUN
GO:0072593	reactive oxygen species metabolic process	2	0.0270924	RIPK3;TICAM1
GO:0043122	regulation of I-kappaB kinase/NF-kappaB signaling	2	0.0272258	TICAM1;CHUK
GO:1901990	regulation of mitotic cell cycle phase transition	2	0.0272258	CCND1;DUSP1
GO:0060828	regulation of canonical Wnt signaling pathway	2	0.0273393	EGR1;SMAD3
GO:0007610	behavior	3	0.0273393	EGR1;JUN;SMAD3
GO:0040012	regulation of locomotion	3	0.0273393	SMAD3;TIMP1;RIPK3
GO:0061448	connective tissue development	2	0.0273824	SMAD3;EGR1
GO:0060039	pericardium development	1	0.0273824	SMAD3
GO:0046697	decidualization	1	0.0273824	JUNB
GO:0090312	positive regulation of protein deacetylation	1	0.0273824	RIPK3
GO:0048535	lymph node development	1	0.0273824	RIPK3
GO:0072111	cell proliferation involved in kidney development	1	0.0273824	EGR1
GO:0072224	metanephric glomerulus development	1	0.0273824	EGR1
GO:0010939	regulation of necrotic cell death	1	0.0273824	RIPK3
GO:2000144	positive regulation of DNA-templated transcription, initiation	1	0.0273824	JUN
GO:0048585	negative regulation of response to stimulus	4	0.0275943	DUSP1;CCND1;EGR1;SMAD3
GO:0010948	negative regulation of cell cycle process	2	0.0276582	CCND1;DUSP1
GO:0000165	MAPK cascade	3	0.0276582	DUSP1;MAPK8;JUN
GO:1901214	regulation of neuron death	2	0.0278261	EGR1;JUN
GO:0050890	cognition	2	0.028008	EGR1;JUN
GO:0048869	cellular developmental process	7	0.028076	EGR1;JUN;JUNB;SMAD3;CCND1;CHUK;RIPK3
GO:0051270	regulation of cellular component movement	3	0.0281455	SMAD3;TIMP1;RIPK3
GO:0032332	positive regulation of chondrocyte differentiation	1	0.0282769	SMAD3
GO:0043496	regulation of protein homodimerization activity	1	0.0282769	TICAM1
GO:0071371	cellular response to gonadotropin stimulus	1	0.0282769	EGR1
GO:0051447	negative regulation of meiotic cell cycle	1	0.0282769	DUSP1
GO:0030878	thyroid gland development	1	0.0282769	SMAD3
GO:0001829	trophectodermal cell differentiation	1	0.0282769	JUNB
GO:2000279	negative regulation of DNA biosynthetic process	1	0.0282769	DUSP1
GO:0051128	regulation of cellular component organization	5	0.028802	JUN;SMAD3;MMP1;MAPK8;DUSP1
GO:0007568	aging	2	0.028802	JUN;TIMP1
GO:0051403	stress-activated MAPK cascade	2	0.028802	MAPK8;JUN
GO:0044763	single-organism cellular process	13	0.0288127	DUSP1;EGR1;JUN;JUNB;CCND1;SMAD3;MAPK8;RIPK3;CHUK;TIMP1;TICAM1;FOSL2;MMP1
GO:0044744	protein targeting to nucleus	2	0.0288346	JUN;SMAD3
GO:1902593	single-organism nuclear import	2	0.0288346	JUN;SMAD3
GO:0006606	protein import into nucleus	2	0.0288346	JUN;SMAD3
GO:0016337	single organismal cell-cell adhesion	3	0.0290093	EGR1;SMAD3;RIPK3
GO:1901987	regulation of cell cycle phase transition	2	0.0290323	CCND1;DUSP1
GO:0031098	stress-activated protein kinase signaling cascade	2	0.0290323	MAPK8;JUN
GO:0097435	fibril organization	1	0.0290323	RIPK3
GO:0097237	cellular response to toxic substance	1	0.0290323	EGR1
GO:0033233	regulation of protein sumoylation	1	0.0290323	EGR1
GO:0051894	positive regulation of focal adhesion assembly	1	0.0290323	SMAD3
GO:0002076	osteoblast development	1	0.0290323	SMAD3
GO:0030162	regulation of proteolysis	3	0.0290323	TIMP1;SMAD3;DUSP1
GO:1903320	regulation of protein modification by small protein conjugation or removal	2	0.0290323	EGR1;TICAM1
GO:0048856	anatomical structure development	8	0.0291636	DUSP1;EGR1;SMAD3;CCND1;CHUK;JUN;JUNB;RIPK3
GO:0051170	nuclear import	2	0.0291636	JUN;SMAD3
GO:0046651	lymphocyte proliferation	2	0.0295744	TICAM1;RIPK3
GO:0023014	signal transduction by phosphorylation	3	0.0297406	DUSP1;MAPK8;JUN
GO:0032943	mononuclear cell proliferation	2	0.0297406	TICAM1;RIPK3
GO:0071214	cellular response to abiotic stimulus	2	0.0297406	EGR1;MAPK8
GO:0032461	positive regulation of protein oligomerization	1	0.0297406	MMP1
GO:0036296	response to increased oxygen levels	1	0.0297406	EGR1
GO:0032816	positive regulation of natural killer cell activation	1	0.0297406	TICAM1
GO:0007184	SMAD protein import into nucleus	1	0.0297406	JUN
GO:0060716	labyrinthine layer blood vessel development	1	0.0297406	JUNB
GO:0055093	response to hyperoxia	1	0.0297406	EGR1
GO:0072012	glomerulus vasculature development	1	0.0297406	EGR1
GO:1903393	positive regulation of adherens junction organization	1	0.0297406	SMAD3
GO:0035196	production of miRNAs involved in gene silencing by miRNA	1	0.0297406	SMAD3
GO:0000075	cell cycle checkpoint	2	0.0300805	CCND1;DUSP1
GO:0042060	wound healing	3	0.0306103	SMAD3;MMP1;TIMP1
GO:0001666	response to hypoxia	2	0.0307103	EGR1;SMAD3
GO:0070918	production of small RNA involved in gene silencing by RNA	1	0.0307103	SMAD3
GO:0051043	regulation of membrane protein ectodomain proteolysis	1	0.0307103	TIMP1
GO:0033688	regulation of osteoblast proliferation	1	0.0307103	SMAD3
GO:0043921	modulation by host of viral transcription	1	0.0307103	JUN
GO:0052472	modulation by host of symbiont transcription	1	0.0307103	JUN
GO:0031050	dsRNA fragmentation	1	0.0307103	SMAD3
GO:0045737	positive regulation of cyclin-dependent protein serine/threonine kinase activity	1	0.0307103	CCND1
GO:0036293	response to decreased oxygen levels	2	0.0313745	EGR1;SMAD3
GO:0070661	leukocyte proliferation	2	0.0313745	TICAM1;RIPK3
GO:0001822	kidney development	2	0.0314957	SMAD3;EGR1
GO:0098602	single organism cell adhesion	3	0.0314957	EGR1;SMAD3;RIPK3
GO:0085029	extracellular matrix assembly	1	0.0314957	SMAD3
GO:0023019	signal transduction involved in regulation of gene expression	1	0.0314957	SMAD3
GO:0061440	kidney vasculature development	1	0.0314957	EGR1
GO:1901890	positive regulation of cell junction assembly	1	0.0314957	SMAD3
GO:0061437	renal system vasculature development	1	0.0314957	EGR1
GO:0071634	regulation of transforming growth factor beta production	1	0.0314957	SMAD3
GO:0052312	modulation of transcription in other organism involved in symbiotic interaction	1	0.0314957	JUN
GO:2000404	regulation of T cell migration	1	0.0314957	RIPK3
GO:0019048	modulation by virus of host morphology or physiology	1	0.0314957	SMAD3
GO:0009894	regulation of catabolic process	3	0.0314957	TIMP1;SMAD3;DUSP1
GO:0070997	neuron death	2	0.0316422	EGR1;JUN
GO:0045597	positive regulation of cell differentiation	3	0.0321004	JUN;JUNB;SMAD3
GO:0045859	regulation of protein kinase activity	3	0.0322861	CCND1;DUSP1;RIPK3
GO:0071604	transforming growth factor beta production	1	0.0324026	SMAD3
GO:0072215	regulation of metanephros development	1	0.0324026	EGR1
GO:0031063	regulation of histone deacetylation	1	0.0324026	MAPK8
GO:1903053	regulation of extracellular matrix organization	1	0.0324026	SMAD3
GO:2000142	regulation of DNA-templated transcription, initiation	1	0.0324026	JUN
GO:0035412	regulation of catenin import into nucleus	1	0.0324026	SMAD3
GO:0065003	macromolecular complex assembly	4	0.033626	JUN;SMAD3;MMP1;RIPK3
GO:0032897	negative regulation of viral transcription	1	0.0336413	JUN
GO:0010039	response to iron ion	1	0.0336413	CCND1
GO:0070482	response to oxygen levels	2	0.0337567	EGR1;SMAD3
GO:0017038	protein import	2	0.0337567	JUN;SMAD3
GO:0051052	regulation of DNA metabolic process	2	0.0338856	DUSP1;JUN
GO:0072001	renal system development	2	0.0338856	SMAD3;EGR1
GO:0033365	protein localization to organelle	3	0.0339552	JUN;SMAD3;MAPK8
GO:0016032	viral process	3	0.0341446	JUN;SMAD3;MMP1
GO:1903829	positive regulation of cellular protein localization	2	0.0341955	SMAD3;MAPK8
GO:0032728	positive regulation of interferon-beta production	1	0.034336	TICAM1
GO:0032731	positive regulation of interleukin-1 beta production	1	0.034336	SMAD3
GO:0070266	necroptotic process	1	0.034336	RIPK3
GO:0043278	response to morphine	1	0.034336	FOSL2
GO:0050927	positive regulation of positive chemotaxis	1	0.034336	SMAD3
GO:0035411	catenin import into nucleus	1	0.034336	SMAD3
GO:0045595	regulation of cell differentiation	4	0.0346199	JUN;JUNB;SMAD3;CCND1
GO:0044764	multi-organism cellular process	3	0.0348842	JUN;SMAD3;MMP1
GO:0048011	neurotrophin TRK receptor signaling pathway	2	0.0352133	CHUK;MAPK8
GO:0070306	lens fiber cell differentiation	1	0.0352133	SMAD3
GO:1900740	positive regulation of protein insertion into mitochondrial membrane involved in apoptotic signaling pathway	1	0.0352133	MAPK8
GO:1900739	regulation of protein insertion into mitochondrial membrane involved in apoptotic signaling pathway	1	0.0352133	MAPK8
GO:0050926	regulation of positive chemotaxis	1	0.0352133	SMAD3
GO:0071867	response to monoamine	1	0.0352133	EGR1
GO:0071869	response to catecholamine	1	0.0352133	EGR1
GO:0030098	lymphocyte differentiation	2	0.0354555	EGR1;RIPK3
GO:0048731	system development	7	0.0356156	EGR1;SMAD3;CCND1;CHUK;JUN;JUNB;RIPK3
GO:0038179	neurotrophin signaling pathway	2	0.0358178	CHUK;MAPK8
GO:0043549	regulation of kinase activity	3	0.0358892	CCND1;DUSP1;RIPK3
GO:0097193	intrinsic apoptotic signaling pathway	2	0.0359455	RIPK3;MAPK8
GO:0032814	regulation of natural killer cell activation	1	0.0359594	TICAM1
GO:0061036	positive regulation of cartilage development	1	0.0359594	SMAD3
GO:0010165	response to X-ray	1	0.0359594	CCND1
GO:0034698	response to gonadotropin	1	0.0359594	EGR1
GO:0001893	maternal placenta development	1	0.0359594	JUNB
GO:0001914	regulation of T cell mediated cytotoxicity	1	0.0359594	RIPK3
GO:0009615	response to virus	2	0.0367441	TICAM1;CHUK
GO:1902533	positive regulation of intracellular signal transduction	3	0.0367878	RIPK3;TICAM1;CHUK
GO:0034504	protein localization to nucleus	2	0.0367878	JUN;SMAD3
GO:0033574	response to testosterone	1	0.0367878	DUSP1
GO:0044003	modification by symbiont of host morphology or physiology	1	0.0367878	SMAD3
GO:0048169	regulation of long-term neuronal synaptic plasticity	1	0.0367878	EGR1
GO:0030224	monocyte differentiation	1	0.0367878	JUN
GO:0001844	protein insertion into mitochondrial membrane involved in apoptotic signaling pathway	1	0.0367878	MAPK8
GO:0031103	axon regeneration	1	0.0367878	JUN
GO:0043254	regulation of protein complex assembly	2	0.037433	JUN;MMP1
GO:0032732	positive regulation of interleukin-1 production	1	0.0377024	SMAD3
GO:0000188	inactivation of MAPK activity	1	0.0377024	DUSP1
GO:0051204	protein insertion into mitochondrial membrane	1	0.0377024	MAPK8
GO:0010718	positive regulation of epithelial to mesenchymal transition	1	0.0377024	SMAD3
GO:0001825	blastocyst formation	1	0.0377024	JUNB
GO:0001975	response to amphetamine	1	0.0377024	EGR1
GO:0032388	positive regulation of intracellular transport	2	0.0379935	SMAD3;MAPK8
GO:0003009	skeletal muscle contraction	1	0.0387642	CHUK
GO:1901976	regulation of cell cycle checkpoint	1	0.0387642	DUSP1
GO:0072132	mesenchyme morphogenesis	1	0.0387642	SMAD3
GO:0051093	negative regulation of developmental process	3	0.0392416	CCND1;SMAD3;TIMP1
GO:0044419	interspecies interaction between organisms	3	0.0392416	JUN;SMAD3;MMP1
GO:0044403	symbiosis, encompassing mutualism through parasitism	3	0.0392416	JUN;SMAD3;MMP1
GO:0060674	placenta blood vessel development	1	0.0397561	JUNB
GO:0071359	cellular response to dsRNA	1	0.0397561	SMAD3
GO:0001655	urogenital system development	2	0.040105	SMAD3;EGR1
GO:0014706	striated muscle tissue development	2	0.0402875	EGR1;SMAD3
GO:0032459	regulation of protein oligomerization	1	0.0407058	MMP1
GO:0070232	regulation of T cell apoptotic process	1	0.0407058	RIPK3
GO:0071312	cellular response to alkaloid	1	0.0407058	EGR1
GO:1901701	cellular response to oxygen-containing compound	3	0.0407058	EGR1;MAPK8;TICAM1
GO:0045861	negative regulation of proteolysis	2	0.0414426	TIMP1;DUSP1
GO:0050900	leukocyte migration	2	0.04152	RIPK3;MMP1
GO:0070423	nucleotide-binding oligomerization domain containing signaling pathway	1	0.04152	CHUK
GO:1901030	positive regulation of mitochondrial outer membrane permeabilization involved in apoptotic signaling pathway	1	0.04152	MAPK8
GO:0030501	positive regulation of bone mineralization	1	0.04152	SMAD3
GO:0031952	regulation of protein autophosphorylation	1	0.04152	JUN
GO:0046006	regulation of activated T cell proliferation	1	0.04152	RIPK3
GO:0030857	negative regulation of epithelial cell differentiation	1	0.0426431	CCND1
GO:2000401	regulation of lymphocyte migration	1	0.0426431	RIPK3
GO:0060537	muscle tissue development	2	0.0430343	EGR1;SMAD3
GO:0071407	cellular response to organic cyclic compound	2	0.0430343	EGR1;SMAD3
GO:0001913	T cell mediated cytotoxicity	1	0.0436375	RIPK3
GO:0031102	neuron projection regeneration	1	0.0436375	JUN
GO:0010955	negative regulation of protein processing	2	0.0443174	TIMP1;DUSP1
GO:0033554	cellular response to stress	4	0.0443174	CCND1;MAPK8;EGR1;JUN
GO:0007517	muscle organ development	2	0.0443748	EGR1;SMAD3
GO:0042220	response to cocaine	1	0.0443748	EGR1
GO:0070169	positive regulation of biomineral tissue development	1	0.0443748	SMAD3
GO:0048536	spleen development	1	0.0443748	RIPK3
GO:0072678	T cell migration	1	0.0443748	RIPK3
GO:2000242	negative regulation of reproductive process	1	0.0443748	TIMP1
GO:0060291	long-term synaptic potentiation	1	0.0451566	EGR1
GO:0032648	regulation of interferon-beta production	1	0.0451566	TICAM1
GO:0043029	T cell homeostasis	1	0.0451566	RIPK3
GO:0051445	regulation of meiotic cell cycle	1	0.0451566	DUSP1
GO:0010389	regulation of G2/M transition of mitotic cell cycle	1	0.0451566	CCND1
GO:0045429	positive regulation of nitric oxide biosynthetic process	1	0.0451566	TICAM1
GO:0035195	gene silencing by miRNA	1	0.0451566	SMAD3
GO:0043900	regulation of multi-organism process	2	0.0457895	JUN;TIMP1
GO:0040011	locomotion	4	0.0457895	SMAD3;TIMP1;RIPK3;MMP1
GO:0070373	negative regulation of ERK1 and ERK2 cascade	1	0.0457895	DUSP1
GO:0046686	response to cadmium ion	1	0.0457895	MAPK8
GO:0032651	regulation of interleukin-1 beta production	1	0.0457895	SMAD3
GO:0030890	positive regulation of B cell proliferation	1	0.0457895	TICAM1
GO:2000278	regulation of DNA biosynthetic process	1	0.0457895	DUSP1
GO:0045668	negative regulation of osteoblast differentiation	1	0.0457895	SMAD3
GO:0003002	regionalization	2	0.0457895	SMAD3;MAPK8
GO:0051249	regulation of lymphocyte activation	2	0.0457895	TICAM1;RIPK3
GO:0044703	multi-organism reproductive process	3	0.0460308	FOSL2;JUNB;TIMP1
GO:0051179	localization	8	0.0461804	JUN;SMAD3;MAPK8;CCND1;CHUK;TIMP1;RIPK3;MMP1
GO:0032608	interferon-beta production	1	0.0461804	TICAM1
GO:0032924	activin receptor signaling pathway	1	0.0461804	SMAD3
GO:0090184	positive regulation of kidney development	1	0.0461804	EGR1
GO:0051496	positive regulation of stress fiber assembly	1	0.0461804	SMAD3
GO:0051602	response to electrical stimulus	1	0.0461804	EGR1
GO:1902749	regulation of cell cycle G2/M phase transition	1	0.0461804	CCND1
GO:0001954	positive regulation of cell-matrix adhesion	1	0.0461804	SMAD3
GO:0045123	cellular extravasation	1	0.0461804	RIPK3
GO:1903428	positive regulation of reactive oxygen species biosynthetic process	1	0.0461804	TICAM1
GO:0006509	membrane protein ectodomain proteolysis	1	0.0461804	TIMP1
GO:0051338	regulation of transferase activity	3	0.0465781	CCND1;DUSP1;RIPK3
GO:0009887	organ morphogenesis	3	0.0465781	CHUK;JUN;SMAD3
GO:0051205	protein insertion into membrane	1	0.0470365	MAPK8
GO:0014075	response to amine	1	0.0470365	EGR1
GO:0035194	posttranscriptional gene silencing by RNA	1	0.0470365	SMAD3
GO:0001701	in utero embryonic development	2	0.0474476	JUNB;SMAD3
GO:0007094	mitotic spindle assembly checkpoint	1	0.0474476	DUSP1
GO:0032722	positive regulation of chemokine production	1	0.0474476	TICAM1
GO:0016441	posttranscriptional gene silencing	1	0.0474476	SMAD3
GO:0050798	activated T cell proliferation	1	0.0474476	RIPK3
GO:0050881	musculoskeletal movement	1	0.0474476	CHUK
GO:0050879	multicellular organismal movement	1	0.0474476	CHUK
GO:0043330	response to exogenous dsRNA	1	0.0474476	TICAM1
GO:0090109	regulation of cell-substrate junction assembly	1	0.0474476	SMAD3
GO:0051893	regulation of focal adhesion assembly	1	0.0474476	SMAD3
GO:0038061	NIK/NF-kappaB signaling	1	0.0474476	RIPK3
GO:0048538	thymus development	1	0.0474476	RIPK3
GO:0052548	regulation of endopeptidase activity	2	0.0480286	TIMP1;SMAD3
GO:0032330	regulation of chondrocyte differentiation	1	0.0480286	SMAD3
GO:1901028	regulation of mitochondrial outer membrane permeabilization involved in apoptotic signaling pathway	1	0.0480286	MAPK8
GO:0016925	protein sumoylation	1	0.0480286	EGR1
GO:0071173	spindle assembly checkpoint	1	0.0480286	DUSP1
GO:0051851	modification by host of symbiont morphology or physiology	1	0.0480286	JUN
GO:0048701	embryonic cranial skeleton morphogenesis	1	0.0480286	SMAD3
GO:0002011	morphogenesis of an epithelial sheet	1	0.0480286	CHUK
GO:1903391	regulation of adherens junction organization	1	0.0480286	SMAD3
GO:0032233	positive regulation of actin filament bundle assembly	1	0.0488423	SMAD3
GO:0032652	regulation of interleukin-1 production	1	0.0488423	SMAD3
GO:0071320	cellular response to cAMP	1	0.0488423	EGR1
GO:0051353	positive regulation of oxidoreductase activity	1	0.0488423	RIPK3
GO:0072210	metanephric nephron development	1	0.0488423	EGR1
GO:0070613	regulation of protein processing	2	0.0489244	TIMP1;DUSP1
GO:0031401	positive regulation of protein modification process	3	0.0489954	CCND1;RIPK3;TICAM1
GO:0033046	negative regulation of sister chromatid segregation	1	0.0493984	DUSP1
GO:0033048	negative regulation of mitotic sister chromatid segregation	1	0.0493984	DUSP1
GO:0071174	mitotic spindle checkpoint	1	0.0493984	DUSP1
GO:0010332	response to gamma radiation	1	0.0493984	EGR1
GO:0045841	negative regulation of mitotic metaphase/anaphase transition	1	0.0493984	DUSP1
GO:2000816	negative regulation of mitotic sister chromatid separation	1	0.0493984	DUSP1
GO:0009653	anatomical structure morphogenesis	5	0.0493984	DUSP1;SMAD3;CHUK;JUN;JUNB
GO:0071822	protein complex subunit organization	4	0.0495473	JUN;SMAD3;MMP1;RIPK3
GO:0044708	single-organism behavior	2	0.0497604	EGR1;JUN
GO:0032760	positive regulation of tumor necrosis factor production	1	0.0498741	TICAM1
GO:0032611	interleukin-1 beta production	1	0.0498741	SMAD3
GO:0042993	positive regulation of transcription factor import into nucleus	1	0.0498741	SMAD3
GO:0043392	negative regulation of DNA binding	1	0.0498741	JUN
GO:1901992	positive regulation of mitotic cell cycle phase transition	1	0.0498741	CCND1
GO:0051702	interaction with symbiont	1	0.0498741	JUN
GO:1902100	negative regulation of metaphase/anaphase transition of cell cycle	1	0.0498741	DUSP1
GO:2000738	positive regulation of stem cell differentiation	1	0.0498741	SMAD3
GO:0052547	regulation of peptidase activity	2	0.0504127	TIMP1;SMAD3
GO:0046677	response to antibiotic	1	0.0507751	EGR1
GO:0031663	lipopolysaccharide-mediated signaling pathway	1	0.0507751	TICAM1
GO:0000278	mitotic cell cycle	3	0.0512374	CCND1;SMAD3;DUSP1
GO:0070231	T cell apoptotic process	1	0.0514786	RIPK3
GO:0060711	labyrinthine layer development	1	0.0514786	JUNB
GO:0007566	embryo implantation	1	0.0514786	TIMP1
GO:0051985	negative regulation of chromosome segregation	1	0.0514786	DUSP1
GO:1903557	positive regulation of tumor necrosis factor superfamily cytokine production	1	0.0514786	TICAM1
GO:0010562	positive regulation of phosphorus metabolic process	3	0.0521404	CCND1;SMAD3;RIPK3
GO:0045937	positive regulation of phosphate metabolic process	3	0.0521404	CCND1;SMAD3;RIPK3
GO:1901989	positive regulation of cell cycle phase transition	1	0.0521404	CCND1
GO:0048168	regulation of neuronal synaptic plasticity	1	0.0521404	EGR1
GO:0045428	regulation of nitric oxide biosynthetic process	1	0.0521404	TICAM1
GO:0002753	cytoplasmic pattern recognition receptor signaling pathway	1	0.0521404	CHUK
GO:0006913	nucleocytoplasmic transport	2	0.0521404	JUN;SMAD3
GO:0006928	movement of cell or subcellular component	4	0.0521642	SMAD3;TIMP1;RIPK3;MMP1
GO:0002694	regulation of leukocyte activation	2	0.0528527	TICAM1;RIPK3
GO:0071479	cellular response to ionizing radiation	1	0.0528527	EGR1
GO:0048661	positive regulation of smooth muscle cell proliferation	1	0.0528527	JUN
GO:0002763	positive regulation of myeloid leukocyte differentiation	1	0.0528527	JUN
GO:0051169	nuclear transport	2	0.0529754	JUN;SMAD3
GO:0009790	embryo development	3	0.0534597	DUSP1;JUNB;SMAD3
GO:0097345	mitochondrial outer membrane permeabilization	1	0.0534597	MAPK8
GO:0071347	cellular response to interleukin-1	1	0.0534597	EGR1
GO:0048678	response to axon injury	1	0.0534597	JUN
GO:0001910	regulation of leukocyte mediated cytotoxicity	1	0.0534597	RIPK3
GO:0002709	regulation of T cell mediated immunity	1	0.0534597	RIPK3
GO:0070228	regulation of lymphocyte apoptotic process	1	0.0541845	RIPK3
GO:0032612	interleukin-1 production	1	0.0541845	SMAD3
GO:1902110	positive regulation of mitochondrial membrane permeability involved in apoptotic process	1	0.0541845	MAPK8
GO:1902686	mitochondrial outer membrane permeabilization involved in programmed cell death	1	0.0541845	MAPK8
GO:0035872	nucleotide-binding domain, leucine rich repeat containing receptor signaling pathway	1	0.0541845	CHUK
GO:0060135	maternal process involved in female pregnancy	1	0.0550956	JUNB
GO:0033619	membrane protein proteolysis	1	0.0550956	TIMP1
GO:0046903	secretion	3	0.0554448	CCND1;CHUK;TIMP1
GO:2001244	positive regulation of intrinsic apoptotic signaling pathway	1	0.0556718	RIPK3
GO:0050918	positive chemotaxis	1	0.0556718	SMAD3
GO:0043618	regulation of transcription from RNA polymerase II promoter in response to stress	1	0.0556718	JUN
GO:0048546	digestive tract morphogenesis	1	0.0556718	SMAD3
GO:0035794	positive regulation of mitochondrial membrane permeability	1	0.0556718	MAPK8
GO:0031577	spindle checkpoint	1	0.0556718	DUSP1
GO:0048608	reproductive structure development	2	0.0560126	CCND1;JUNB
GO:0090183	regulation of kidney development	1	0.0563695	EGR1
GO:0061045	negative regulation of wound healing	1	0.0563695	SMAD3
GO:0030071	regulation of mitotic metaphase/anaphase transition	1	0.0563695	DUSP1
GO:0031100	organ regeneration	1	0.0563695	CCND1
GO:0061458	reproductive system development	2	0.0566638	CCND1;JUNB
GO:0048568	embryonic organ development	2	0.0567281	JUNB;SMAD3
GO:0070301	cellular response to hydrogen peroxide	1	0.0567281	MAPK8
GO:0032835	glomerulus development	1	0.0567281	EGR1
GO:0032642	regulation of chemokine production	1	0.0567281	TICAM1
GO:1902099	regulation of metaphase/anaphase transition of cell cycle	1	0.0567281	DUSP1
GO:0030888	regulation of B cell proliferation	1	0.0567281	TICAM1
GO:1902108	regulation of mitochondrial membrane permeability involved in apoptotic process	1	0.0567281	MAPK8
GO:1903426	regulation of reactive oxygen species biosynthetic process	1	0.0567281	TICAM1
GO:0045839	negative regulation of mitotic nuclear division	1	0.0567281	DUSP1
GO:0033043	regulation of organelle organization	3	0.0568206	SMAD3;MAPK8;DUSP1
GO:0051259	protein oligomerization	2	0.0570779	MMP1;RIPK3
GO:0032755	positive regulation of interleukin-6 production	1	0.0570779	TICAM1
GO:0050434	positive regulation of viral transcription	1	0.0570779	JUN
GO:0051492	regulation of stress fiber assembly	1	0.0570779	SMAD3
GO:0010717	regulation of epithelial to mesenchymal transition	1	0.0570779	SMAD3
GO:0001706	endoderm formation	1	0.0570779	DUSP1
GO:0072676	lymphocyte migration	1	0.0570779	RIPK3
GO:0001947	heart looping	1	0.0570779	SMAD3
GO:0035690	cellular response to drug	1	0.0570779	EGR1
GO:0050865	regulation of cell activation	2	0.0573009	TICAM1;RIPK3
GO:1903827	regulation of cellular protein localization	2	0.0577221	SMAD3;MAPK8
GO:0043620	regulation of DNA-templated transcription in response to stress	1	0.0577455	JUN
GO:0010965	regulation of mitotic sister chromatid separation	1	0.0577455	DUSP1
GO:0031341	regulation of cell killing	1	0.0577455	RIPK3
GO:0033045	regulation of sister chromatid segregation	1	0.058346	DUSP1
GO:0033047	regulation of mitotic sister chromatid segregation	1	0.058346	DUSP1
GO:0061035	regulation of cartilage development	1	0.058346	SMAD3
GO:1901888	regulation of cell junction assembly	1	0.058346	SMAD3
GO:0032092	positive regulation of protein binding	1	0.058346	TICAM1
GO:0071900	regulation of protein serine/threonine kinase activity	2	0.058346	CCND1;DUSP1
GO:0044702	single organism reproductive process	3	0.0584078	CCND1;JUNB;TIMP1
GO:0042108	positive regulation of cytokine biosynthetic process	1	0.0589899	TICAM1
GO:0061371	determination of heart left/right asymmetry	1	0.0589899	SMAD3
GO:0001836	release of cytochrome c from mitochondria	1	0.0589899	JUN
GO:0006809	nitric oxide biosynthetic process	1	0.0589899	TICAM1
GO:0007389	pattern specification process	2	0.0595662	SMAD3;MAPK8
GO:0003151	outflow tract morphogenesis	1	0.0595662	JUN
GO:0045740	positive regulation of DNA replication	1	0.0595662	JUN
GO:0002260	lymphocyte homeostasis	1	0.0595662	RIPK3
GO:0002275	myeloid cell activation involved in immune response	1	0.0595662	TICAM1
GO:0032091	negative regulation of protein binding	1	0.0595662	MAPK8
GO:0007507	heart development	2	0.0597404	JUN;SMAD3
GO:0007045	cell-substrate adherens junction assembly	1	0.0603349	SMAD3
GO:0048041	focal adhesion assembly	1	0.0603349	SMAD3
GO:0032231	regulation of actin filament bundle assembly	1	0.0609102	SMAD3
GO:0003143	embryonic heart tube morphogenesis	1	0.0609102	SMAD3
GO:0046902	regulation of mitochondrial membrane permeability	1	0.0609102	MAPK8
GO:0050871	positive regulation of B cell activation	1	0.0609102	TICAM1
GO:0031281	positive regulation of cyclase activity	1	0.0609102	MAPK8
GO:0010638	positive regulation of organelle organization	2	0.0609102	SMAD3;MAPK8
GO:0044765	single-organism transport	6	0.0612179	JUN;SMAD3;CCND1;CHUK;MAPK8;TIMP1
GO:0032602	chemokine production	1	0.0617184	TICAM1
GO:0016575	histone deacetylation	1	0.0624685	MAPK8
GO:0031047	gene silencing by RNA	1	0.0624685	SMAD3
GO:0035914	skeletal muscle cell differentiation	1	0.0624685	EGR1
GO:0002009	morphogenesis of an epithelium	2	0.0630749	CHUK;SMAD3
GO:0090559	regulation of membrane permeability	1	0.0630749	MAPK8
GO:0030279	negative regulation of ossification	1	0.0630749	SMAD3
GO:0030500	regulation of bone mineralization	1	0.0630749	SMAD3
GO:0009880	embryonic pattern specification	1	0.0630749	SMAD3
GO:0070227	lymphocyte apoptotic process	1	0.063674	RIPK3
GO:0051784	negative regulation of nuclear division	1	0.063674	DUSP1
GO:0001707	mesoderm formation	1	0.063674	SMAD3
GO:0001938	positive regulation of endothelial cell proliferation	1	0.063674	JUN
GO:0002088	lens development in camera-type eye	1	0.063674	SMAD3
GO:0032435	negative regulation of proteasomal ubiquitin-dependent protein catabolic process	1	0.064475	DUSP1
GO:0043149	stress fiber assembly	1	0.064475	SMAD3
GO:0001756	somitogenesis	1	0.0652719	SMAD3
GO:0001824	blastocyst development	1	0.0652719	JUNB
GO:1902580	single-organism cellular localization	3	0.065566	JUN;SMAD3;MAPK8
GO:0044699	single-organism process	13	0.066594	DUSP1;EGR1;JUN;JUNB;CCND1;SMAD3;MAPK8;TIMP1;RIPK3;CHUK;FOSL2;TICAM1;MMP1
GO:0048332	mesoderm morphogenesis	1	0.0669253	SMAD3
GO:0048514	blood vessel morphogenesis	2	0.0671941	JUN;JUNB
GO:0010564	regulation of cell cycle process	2	0.0673709	CCND1;DUSP1
GO:0045860	positive regulation of protein kinase activity	2	0.0674203	CCND1;RIPK3
GO:1901799	negative regulation of proteasomal protein catabolic process	1	0.0674203	DUSP1
GO:0034333	adherens junction assembly	1	0.0674203	SMAD3
GO:0018107	peptidyl-threonine phosphorylation	1	0.0674203	MAPK8
GO:0070167	regulation of biomineral tissue development	1	0.0681259	SMAD3
GO:0030512	negative regulation of transforming growth factor beta receptor signaling pathway	1	0.0681259	SMAD3
GO:1903845	negative regulation of cellular response to transforming growth factor beta stimulus	1	0.0681259	SMAD3
GO:0030101	natural killer cell activation	1	0.0688997	TICAM1
GO:0002456	T cell mediated immunity	1	0.0688997	RIPK3
GO:0033077	T cell differentiation in thymus	1	0.0694478	RIPK3
GO:0043407	negative regulation of MAP kinase activity	1	0.0694478	DUSP1
GO:0033273	response to vitamin	1	0.0694478	CCND1
GO:0001776	leukocyte homeostasis	1	0.0694478	RIPK3
GO:0001570	vasculogenesis	1	0.0694478	JUNB
GO:0032386	regulation of intracellular transport	2	0.0699896	SMAD3;MAPK8
GO:0046209	nitric oxide metabolic process	1	0.0699896	TICAM1
GO:0070555	response to interleukin-1	1	0.0699896	EGR1
GO:0048709	oligodendrocyte differentiation	1	0.0699896	EGR1
GO:0018210	peptidyl-threonine modification	1	0.0699896	MAPK8
GO:0035050	embryonic heart tube development	1	0.070599	SMAD3
GO:2000106	regulation of leukocyte apoptotic process	1	0.070599	RIPK3
GO:1903409	reactive oxygen species biosynthetic process	1	0.070599	TICAM1
GO:0031571	mitotic G1 DNA damage checkpoint	1	0.070599	CCND1
GO:0044783	G1 DNA damage checkpoint	1	0.0712027	CCND1
GO:0051983	regulation of chromosome segregation	1	0.0712027	DUSP1
GO:0044819	mitotic G1/S transition checkpoint	1	0.0712027	CCND1
GO:0030574	collagen catabolic process	1	0.0712027	MMP1
GO:0007044	cell-substrate junction assembly	1	0.0716189	SMAD3
GO:0046782	regulation of viral transcription	1	0.0716189	JUN
GO:1903051	negative regulation of proteolysis involved in cellular protein catabolic process	1	0.0716189	DUSP1
GO:0045639	positive regulation of myeloid cell differentiation	1	0.0716189	JUN
GO:2001057	reactive nitrogen species metabolic process	1	0.0716189	TICAM1
GO:0033674	positive regulation of kinase activity	2	0.0716189	CCND1;RIPK3
GO:1902578	single-organism localization	6	0.0716189	JUN;SMAD3;CCND1;CHUK;MAPK8;TIMP1
GO:0060337	type I interferon signaling pathway	1	0.073131	EGR1
GO:0071357	cellular response to type I interferon	1	0.073131	EGR1
GO:0051782	negative regulation of cell division	1	0.073131	DUSP1
GO:0007266	Rho protein signal transduction	1	0.073713	CHUK
GO:0051101	regulation of DNA binding	1	0.073713	JUN
GO:0034340	response to type I interferon	1	0.073713	EGR1
GO:0048660	regulation of smooth muscle cell proliferation	1	0.073713	JUN
GO:0042475	odontogenesis of dentin-containing tooth	1	0.0741372	CHUK
GO:0061053	somite development	1	0.0741372	SMAD3
GO:0051341	regulation of oxidoreductase activity	1	0.0741372	RIPK3
GO:0001952	regulation of cell-matrix adhesion	1	0.0741372	SMAD3
GO:0001909	leukocyte mediated cytotoxicity	1	0.0741372	RIPK3
GO:1903901	negative regulation of viral life cycle	1	0.0741372	JUN
GO:0032680	regulation of tumor necrosis factor production	1	0.0747841	TICAM1
GO:1903363	negative regulation of cellular protein catabolic process	1	0.0747841	DUSP1
GO:0045778	positive regulation of ossification	1	0.0747841	SMAD3
GO:0007006	mitochondrial membrane organization	1	0.0751967	MAPK8
GO:0042990	regulation of transcription factor import into nucleus	1	0.0751967	SMAD3
GO:0032640	tumor necrosis factor production	1	0.0751967	TICAM1
GO:0044243	multicellular organismal catabolic process	1	0.0751967	MMP1
GO:0048525	negative regulation of viral process	1	0.0751967	JUN
GO:0048659	smooth muscle cell proliferation	1	0.0751967	JUN
GO:0042991	transcription factor import into nucleus	1	0.0759101	SMAD3
GO:0032649	regulation of interferon-gamma production	1	0.0759101	RIPK3
GO:0022402	cell cycle process	3	0.0761147	CCND1;SMAD3;DUSP1
GO:0042100	B cell proliferation	1	0.0764653	TICAM1
GO:0043200	response to amino acid	1	0.0764653	CHUK
GO:1903555	regulation of tumor necrosis factor superfamily cytokine production	1	0.0764653	TICAM1
GO:0051053	negative regulation of DNA metabolic process	1	0.0771705	DUSP1
GO:0002576	platelet degranulation	1	0.0771705	TIMP1
GO:0007229	integrin-mediated signaling pathway	1	0.0778723	TIMP1
GO:2000241	regulation of reproductive process	1	0.0778723	TIMP1
GO:0042307	positive regulation of protein import into nucleus	1	0.0781785	SMAD3
GO:0042752	regulation of circadian rhythm	1	0.0781785	MAPK8
GO:0032675	regulation of interleukin-6 production	1	0.0781785	TICAM1
GO:0050806	positive regulation of synaptic transmission	1	0.0781785	EGR1
GO:0071706	tumor necrosis factor superfamily cytokine production	1	0.0781785	TICAM1
GO:0001892	embryonic placenta development	1	0.0781785	JUNB
GO:0031279	regulation of cyclase activity	1	0.0781785	MAPK8
GO:0006919	activation of cysteine-type endopeptidase activity involved in apoptotic process	1	0.0787922	SMAD3
GO:0050728	negative regulation of inflammatory response	1	0.0787922	SMAD3
GO:0002062	chondrocyte differentiation	1	0.0787922	SMAD3
GO:0007596	blood coagulation	2	0.0788216	MMP1;TIMP1
GO:0001936	regulation of endothelial cell proliferation	1	0.0794173	JUN
GO:0050817	coagulation	2	0.0794173	MMP1;TIMP1
GO:0016485	protein processing	2	0.0797619	TIMP1;SMAD3
GO:0007599	hemostasis	2	0.0797619	MMP1;TIMP1
GO:0071897	DNA biosynthetic process	1	0.0799278	DUSP1
GO:0042035	regulation of cytokine biosynthetic process	1	0.0799278	TICAM1
GO:0032635	interleukin-6 production	1	0.0805285	TICAM1
GO:0001837	epithelial to mesenchymal transition	1	0.0805285	SMAD3
GO:1903749	positive regulation of establishment of protein localization to mitochondrion	1	0.0805285	MAPK8
GO:0022607	cellular component assembly	4	0.0809221	JUN;SMAD3;MMP1;RIPK3
GO:0051351	positive regulation of ligase activity	1	0.0811374	RIPK3
GO:0071345	cellular response to cytokine stimulus	2	0.0811374	CHUK;EGR1
GO:0007368	determination of left/right symmetry	1	0.0813984	SMAD3
GO:0016202	regulation of striated muscle tissue development	1	0.0813984	SMAD3
GO:0000079	regulation of cyclin-dependent protein serine/threonine kinase activity	1	0.0813984	CCND1
GO:0071887	leukocyte apoptotic process	1	0.0813984	RIPK3
GO:0048704	embryonic skeletal system morphogenesis	1	0.0813984	SMAD3
GO:0001656	metanephros development	1	0.0813984	EGR1
GO:1903902	positive regulation of viral life cycle	1	0.0813984	JUN
GO:0030155	regulation of cell adhesion	2	0.0817468	SMAD3;RIPK3
GO:0097202	activation of cysteine-type endopeptidase activity	1	0.0817468	SMAD3
GO:0032609	interferon-gamma production	1	0.0817468	RIPK3
GO:1901861	regulation of muscle tissue development	1	0.0817468	SMAD3
GO:0010811	positive regulation of cell-substrate adhesion	1	0.0817468	SMAD3
GO:0035282	segmentation	1	0.0817468	SMAD3
GO:0048598	embryonic morphogenesis	2	0.0822492	DUSP1;SMAD3
GO:0032355	response to estradiol	1	0.0822492	DUSP1
GO:1900182	positive regulation of protein localization to nucleus	1	0.0822492	SMAD3
GO:0048634	regulation of muscle organ development	1	0.0822492	SMAD3
GO:0032879	regulation of localization	4	0.0826463	SMAD3;MAPK8;TIMP1;RIPK3
GO:2001251	negative regulation of chromosome organization	1	0.0827471	DUSP1
GO:0030282	bone mineralization	1	0.0827471	SMAD3
GO:0034614	cellular response to reactive oxygen species	1	0.0827471	MAPK8
GO:0050864	regulation of B cell activation	1	0.0833205	TICAM1
GO:0035335	peptidyl-tyrosine dephosphorylation	1	0.0833205	DUSP1
GO:2000736	regulation of stem cell differentiation	1	0.0833205	SMAD3
GO:0048524	positive regulation of viral process	1	0.0838899	JUN
GO:0001657	ureteric bud development	1	0.0838899	SMAD3
GO:1903747	regulation of establishment of protein localization to mitochondrion	1	0.0838899	MAPK8
GO:0048729	tissue morphogenesis	2	0.0839748	CHUK;SMAD3
GO:0017015	regulation of transforming growth factor beta receptor signaling pathway	1	0.0839748	SMAD3
GO:0051099	positive regulation of binding	1	0.0839748	TICAM1
GO:0051017	actin filament bundle assembly	1	0.0839748	SMAD3
GO:0061572	actin filament bundle organization	1	0.0839748	SMAD3
GO:0072163	mesonephric epithelium development	1	0.0839748	SMAD3
GO:0072164	mesonephric tubule development	1	0.0839748	SMAD3
GO:2000134	negative regulation of G1/S transition of mitotic cell cycle	1	0.0839748	CCND1
GO:1903844	regulation of cellular response to transforming growth factor beta stimulus	1	0.0839748	SMAD3
GO:0050821	protein stabilization	1	0.0846148	SMAD3
GO:0090288	negative regulation of cellular response to growth factor stimulus	1	0.0846148	SMAD3
GO:0044773	mitotic DNA damage checkpoint	1	0.0851713	CCND1
GO:1902807	negative regulation of cell cycle G1/S phase transition	1	0.0851713	CCND1
GO:0042089	cytokine biosynthetic process	1	0.0851713	TICAM1
GO:0046824	positive regulation of nucleocytoplasmic transport	1	0.0857241	SMAD3
GO:0002761	regulation of myeloid leukocyte differentiation	1	0.0857241	JUN
GO:0002706	regulation of lymphocyte mediated immunity	1	0.0857241	RIPK3
GO:0001823	mesonephros development	1	0.0863543	SMAD3
GO:0002822	regulation of adaptive immune response based on somatic recombination of immune receptors built from immunoglobulin superfamily domains	1	0.0863543	RIPK3
GO:0003006	developmental process involved in reproduction	2	0.0863704	CCND1;JUNB
GO:0031056	regulation of histone modification	1	0.0867374	MAPK8
GO:0001935	endothelial cell proliferation	1	0.0867374	JUN
GO:0001906	cell killing	1	0.0867374	RIPK3
GO:0009953	dorsal/ventral pattern formation	1	0.0867374	MAPK8
GO:0042107	cytokine metabolic process	1	0.0871976	TICAM1
GO:0050921	positive regulation of chemotaxis	1	0.0871976	SMAD3
GO:0071156	regulation of cell cycle arrest	1	0.0871976	CCND1
GO:0045667	regulation of osteoblast differentiation	1	0.0871976	SMAD3
GO:0051347	positive regulation of transferase activity	2	0.0873827	CCND1;RIPK3
GO:0043009	chordate embryonic development	2	0.0875501	JUNB;SMAD3
GO:0051291	protein heterooligomerization	1	0.0877352	RIPK3
GO:0008285	negative regulation of cell proliferation	2	0.0881876	JUN;SMAD3
GO:0071356	cellular response to tumor necrosis factor	1	0.0881876	CHUK
GO:0090101	negative regulation of transmembrane receptor protein serine/threonine kinase signaling pathway	1	0.0881876	SMAD3
GO:0044774	mitotic DNA integrity checkpoint	1	0.0881876	CCND1
GO:0009792	embryo development ending in birth or egg hatching	2	0.0885532	JUNB;SMAD3
GO:0032526	response to retinoic acid	1	0.0885543	DUSP1
GO:0034332	adherens junction organization	1	0.0885543	SMAD3
GO:0030968	endoplasmic reticulum unfolded protein response	1	0.0885543	CCND1
GO:0045931	positive regulation of mitotic cell cycle	1	0.0885543	CCND1
GO:1990267	response to transition metal nanoparticle	1	0.0891625	CCND1
GO:0051340	regulation of ligase activity	1	0.0891625	RIPK3
GO:0030856	regulation of epithelial cell differentiation	1	0.0898504	CCND1
GO:0061041	regulation of wound healing	1	0.0904535	SMAD3
GO:0034620	cellular response to unfolded protein	1	0.0904535	CCND1
GO:0006605	protein targeting	2	0.0904676	JUN;SMAD3
GO:0031329	regulation of cellular catabolic process	2	0.0908829	TIMP1;DUSP1
GO:0050852	T cell receptor signaling pathway	1	0.0908872	CHUK
GO:0002819	regulation of adaptive immune response	1	0.0908872	RIPK3
GO:0071456	cellular response to hypoxia	1	0.0915465	EGR1
GO:0002252	immune effector process	2	0.0915465	TICAM1;RIPK3
GO:0007155	cell adhesion	3	0.0919413	EGR1;SMAD3;RIPK3
GO:0042476	odontogenesis	1	0.0920779	CHUK
GO:0036294	cellular response to decreased oxygen levels	1	0.092585	EGR1
GO:0032963	collagen metabolic process	1	0.092585	MMP1
GO:0050671	positive regulation of lymphocyte proliferation	1	0.092585	TICAM1
GO:0022610	biological adhesion	3	0.092637	EGR1;SMAD3;RIPK3
GO:0006941	striated muscle contraction	1	0.0928666	CHUK
GO:0032946	positive regulation of mononuclear cell proliferation	1	0.0928666	TICAM1
GO:0007612	learning	1	0.0928666	JUN
GO:0031638	zymogen activation	1	0.0928666	SMAD3
GO:0045596	negative regulation of cell differentiation	2	0.0928666	CCND1;SMAD3
GO:1903308	regulation of chromatin modification	1	0.0935048	MAPK8
GO:0044085	cellular component biogenesis	4	0.0937134	JUN;SMAD3;MMP1;RIPK3
GO:0043280	positive regulation of cysteine-type endopeptidase activity involved in apoptotic process	1	0.0939172	SMAD3
GO:1902107	positive regulation of leukocyte differentiation	1	0.0939172	JUN
GO:0006275	regulation of DNA replication	1	0.0939172	JUN
GO:1902582	single-organism intracellular transport	3	0.094423	JUN;SMAD3;MAPK8
GO:0035967	cellular response to topologically incorrect protein	1	0.0944955	CCND1
GO:1904018	positive regulation of vasculature development	1	0.0950712	EGR1
GO:0070665	positive regulation of leukocyte proliferation	1	0.0950712	TICAM1
GO:0007005	mitochondrion organization	2	0.0952576	JUN;MAPK8
GO:0007498	mesoderm development	1	0.0955588	SMAD3
GO:0044259	multicellular organismal macromolecule metabolic process	1	0.0955588	MMP1
GO:0034613	cellular protein localization	3	0.0955889	JUN;SMAD3;MAPK8
GO:0048520	positive regulation of behavior	1	0.0960432	SMAD3
GO:0002685	regulation of leukocyte migration	1	0.0960432	RIPK3
GO:0070727	cellular macromolecule localization	3	0.0964388	JUN;SMAD3;MAPK8
GO:0046546	development of primary male sexual characteristics	1	0.0964388	CCND1
GO:0008584	male gonad development	1	0.0964388	CCND1
GO:1902275	regulation of chromatin organization	1	0.0964388	MAPK8
GO:0071453	cellular response to oxygen levels	1	0.0968311	EGR1
GO:0051054	positive regulation of DNA metabolic process	1	0.0968311	JUN
GO:0048167	regulation of synaptic plasticity	1	0.0968311	EGR1
GO:0031348	negative regulation of defense response	1	0.0968311	SMAD3
GO:0071901	negative regulation of protein serine/threonine kinase activity	1	0.0973918	DUSP1
GO:0048706	embryonic skeletal system development	1	0.0973918	SMAD3
GO:0006508	proteolysis	3	0.0978466	MMP1;TIMP1;SMAD3
GO:0031214	biomineral tissue development	1	0.09795	SMAD3
GO:0033002	muscle cell proliferation	1	0.0985056	JUN
GO:2001056	positive regulation of cysteine-type endopeptidase activity	1	0.0985056	SMAD3
GO:0090263	positive regulation of canonical Wnt signaling pathway	1	0.0990588	SMAD3
GO:0048565	digestive tract development	1	0.0990588	SMAD3
GO:0006810	transport	6	0.0992068	JUN;SMAD3;CCND1;CHUK;MAPK8;TIMP1
GO:0043524	negative regulation of neuron apoptotic process	1	0.0994351	JUN
GO:0030509	BMP signaling pathway	1	0.0994351	EGR1
GO:0034612	response to tumor necrosis factor	1	0.0994351	CHUK
GO:0042129	regulation of T cell proliferation	1	0.0999827	RIPK3
GO:0071383	cellular response to steroid hormone stimulus	1	0.0999827	EGR1
KEGGID	Term	Count	p.adjust	Symbols
5142	Chagas disease (American trypanosomiasis)	5	3.64374e-05	CHUK;JUN;SMAD3;MAPK8;TICAM1
4380	Osteoclast differentiation	5	5.11601e-05	CHUK;FOSL2;JUN;JUNB;MAPK8
5210	Colorectal cancer	4	5.59717e-05	CCND1;JUN;SMAD3;MAPK8
5212	Pancreatic cancer	4	6.83944e-05	CCND1;CHUK;SMAD3;MAPK8
5200	Pathways in cancer	6	0.000124802	CCND1;CHUK;JUN;SMAD3;MMP1;MAPK8
4620	Toll-like receptor signaling pathway	4	0.000204015	CHUK;JUN;MAPK8;TICAM1
4310	Wnt signaling pathway	4	0.000790658	CCND1;JUN;SMAD3;MAPK8
5120	Epithelial cell signaling in Helicobacter pylori infection	3	0.001215	CHUK;JUN;MAPK8
5220	Chronic myeloid leukemia	3	0.0013326	CCND1;CHUK;SMAD3
4010	MAPK signaling pathway	4	0.00503444	CHUK;DUSP1;JUN;MAPK8
5160	Hepatitis C	3	0.00640455	CHUK;MAPK8;TICAM1
5219	Bladder cancer	2	0.00840905	CCND1;MMP1
4623	Cytosolic DNA-sensing pathway	2	0.0126827	CHUK;RIPK3
5221	Acute myeloid leukemia	2	0.0126827	CCND1;CHUK
4621	NOD-like receptor signaling pathway	2	0.0126827	CHUK;MAPK8
5131	Shigellosis	2	0.0128571	CHUK;MAPK8
4510	Focal adhesion	3	0.0128571	CCND1;JUN;MAPK8
4920	Adipocytokine signaling pathway	2	0.0144006	CHUK;MAPK8
4622	RIG-I-like receptor signaling pathway	2	0.0148317	CHUK;MAPK8
4662	B cell receptor signaling pathway	2	0.0156631	CHUK;JUN
5222	Small cell lung cancer	2	0.0189147	CCND1;CHUK
4012	ErbB signaling pathway	2	0.0189147	JUN;MAPK8
5215	Prostate cancer	2	0.0189147	CCND1;CHUK
5323	Rheumatoid arthritis	2	0.0189147	JUN;MMP1
4912	GnRH signaling pathway	2	0.0221401	JUN;MAPK8
4660	T cell receptor signaling pathway	2	0.0241647	CHUK;JUN
4110	Cell cycle	2	0.0301598	CCND1;SMAD3
4722	Neurotrophin signaling pathway	2	0.0304091	JUN;MAPK8
5145	Toxoplasmosis	2	0.031548	CHUK;MAPK8
5216	Thyroid cancer	1	0.0616129	CCND1
5020	Prion diseases	1	0.0715604	EGR1
4930	Type II diabetes mellitus	1	0.0939304	MAPK8

## Sheet: UC-1
Supplementary Table 3. The enrichment analysis of GO terms and KEGG pathway for UC associated modules
GOBPID	Term	Count	p.adjust	Symbols
GO:0006614	SRP-dependent cotranslational protein targeting to membrane	49	1.90955e-104	FAU;RPL3;RPL4;RPL5;RPL6;RPL7A;RPL9;RPL11;RPL12;RPL22;RPL27;RPL30;RPL27A;RPL28;RPL29;RPL31;RPL34;RPL35A;RPL37;RPL37A;RPL38;RPLP0;RPLP1;RPLP2;RPS5;RPS6;RPS7;RPS8;RPS9;RPS10;RPS13;RPS14;RPS15;RPS15A;RPS16;RPS17;RPS19;RPS20;RPS21;RPS23;RPS24;RPS28;RPS29;SRP14;UBA52;RPL23;RPL35;RPL36;SPCS1
GO:0006613	cotranslational protein targeting to membrane	49	3.12591e-104	FAU;RPL3;RPL4;RPL5;RPL6;RPL7A;RPL9;RPL11;RPL12;RPL22;RPL27;RPL30;RPL27A;RPL28;RPL29;RPL31;RPL34;RPL35A;RPL37;RPL37A;RPL38;RPLP0;RPLP1;RPLP2;RPS5;RPS6;RPS7;RPS8;RPS9;RPS10;RPS13;RPS14;RPS15;RPS15A;RPS16;RPS17;RPS19;RPS20;RPS21;RPS23;RPS24;RPS28;RPS29;SRP14;UBA52;RPL23;RPL35;RPL36;SPCS1
GO:0045047	protein targeting to ER	49	6.62876e-104	SPCS1;SRP14;FAU;RPL3;RPL4;RPL5;RPL6;RPL7A;RPL9;RPL11;RPL12;RPL22;RPL27;RPL30;RPL27A;RPL28;RPL29;RPL31;RPL34;RPL35A;RPL37;RPL37A;RPL38;RPLP0;RPLP1;RPLP2;RPS5;RPS6;RPS7;RPS8;RPS9;RPS10;RPS13;RPS14;RPS15;RPS15A;RPS16;RPS17;RPS19;RPS20;RPS21;RPS23;RPS24;RPS28;RPS29;UBA52;RPL23;RPL35;RPL36
GO:0072599	establishment of protein localization to endoplasmic reticulum	49	4.6387e-103	SPCS1;SRP14;FAU;RPL3;RPL4;RPL5;RPL6;RPL7A;RPL9;RPL11;RPL12;RPL22;RPL27;RPL30;RPL27A;RPL28;RPL29;RPL31;RPL34;RPL35A;RPL37;RPL37A;RPL38;RPLP0;RPLP1;RPLP2;RPS5;RPS6;RPS7;RPS8;RPS9;RPS10;RPS13;RPS14;RPS15;RPS15A;RPS16;RPS17;RPS19;RPS20;RPS21;RPS23;RPS24;RPS28;RPS29;UBA52;RPL23;RPL35;RPL36
GO:0000184	nuclear-transcribed mRNA catabolic process, nonsense-mediated decay	48	3.46431e-99	EIF3E;FAU;RPL3;RPL4;RPL5;RPL6;RPL7A;RPL9;RPL11;RPL12;RPL22;RPL27;RPL30;RPL27A;RPL28;RPL29;RPL31;RPL34;RPL35A;RPL37;RPL37A;RPL38;RPLP0;RPLP1;RPLP2;RPS5;RPS6;RPS7;RPS8;RPS9;RPS10;RPS13;RPS14;RPS15;RPS15A;RPS16;RPS17;RPS19;RPS20;RPS21;RPS23;RPS24;RPS28;RPS29;UBA52;RPL23;RPL35;RPL36
GO:0070972	protein localization to endoplasmic reticulum	49	3.67023e-99	SPCS1;SRP14;FAU;RPL3;RPL4;RPL5;RPL6;RPL7A;RPL9;RPL11;RPL12;RPL22;RPL27;RPL30;RPL27A;RPL28;RPL29;RPL31;RPL34;RPL35A;RPL37;RPL37A;RPL38;RPLP0;RPLP1;RPLP2;RPS5;RPS6;RPS7;RPS8;RPS9;RPS10;RPS13;RPS14;RPS15;RPS15A;RPS16;RPS17;RPS19;RPS20;RPS21;RPS23;RPS24;RPS28;RPS29;UBA52;RPL23;RPL35;RPL36
GO:0006612	protein targeting to membrane	49	1.69665e-91	FAU;RPL3;RPL4;RPL5;RPL6;RPL7A;RPL9;RPL11;RPL12;RPL22;RPL27;RPL30;RPL27A;RPL28;RPL29;RPL31;RPL34;RPL35A;RPL37;RPL37A;RPL38;RPLP0;RPLP1;RPLP2;RPS5;RPS6;RPS7;RPS8;RPS9;RPS10;RPS13;RPS14;RPS15;RPS15A;RPS16;RPS17;RPS19;RPS20;RPS21;RPS23;RPS24;RPS28;RPS29;SRP14;UBA52;RPL23;RPL35;RPL36;SPCS1
GO:0006413	translational initiation	51	4.41121e-89	EIF3E;RPS5;EIF3F;EIF3H;EIF5;RPS17;FAU;RPL3;RPL4;RPL5;RPL6;RPL7A;RPL9;RPL11;RPL12;RPL22;RPL27;RPL30;RPL27A;RPL28;RPL29;RPL31;RPL34;RPL35A;RPL37;RPL37A;RPL38;RPLP0;RPLP1;RPLP2;RPS6;RPS7;RPS8;RPS9;RPS10;RPS13;RPS14;RPS15;RPS15A;RPS16;RPS19;RPS20;RPS21;RPS23;RPS24;RPS28;RPS29;UBA52;RPL23;RPL35;RPL36
GO:0000956	nuclear-transcribed mRNA catabolic process	48	5.73447e-88	EIF3E;FAU;RPL3;RPL4;RPL5;RPL6;RPL7A;RPL9;RPL11;RPL12;RPL22;RPL27;RPL30;RPL27A;RPL28;RPL29;RPL31;RPL34;RPL35A;RPL37;RPL37A;RPL38;RPLP0;RPLP1;RPLP2;RPS5;RPS6;RPS7;RPS8;RPS9;RPS10;RPS13;RPS14;RPS15;RPS15A;RPS16;RPS17;RPS19;RPS20;RPS21;RPS23;RPS24;RPS28;RPS29;UBA52;RPL23;RPL35;RPL36
GO:0006415	translational termination	47	1.55532e-86	FAU;RPL3;RPL4;RPL5;RPL6;RPL7A;RPL9;RPL11;RPL12;RPL22;RPL27;RPL30;RPL27A;RPL28;RPL29;RPL31;RPL34;RPL35A;RPL37;RPL37A;RPL38;RPLP0;RPLP1;RPLP2;RPS5;RPS6;RPS7;RPS8;RPS9;RPS10;RPS13;RPS14;RPS15;RPS15A;RPS16;RPS17;RPS19;RPS20;RPS21;RPS23;RPS24;RPS28;RPS29;UBA52;RPL23;RPL35;RPL36
GO:0006402	mRNA catabolic process	48	2.41589e-86	EIF3E;FAU;RPL3;RPL4;RPL5;RPL6;RPL7A;RPL9;RPL11;RPL12;RPL22;RPL27;RPL30;RPL27A;RPL28;RPL29;RPL31;RPL34;RPL35A;RPL37;RPL37A;RPL38;RPLP0;RPLP1;RPLP2;RPS5;RPS6;RPS7;RPS8;RPS9;RPS10;RPS13;RPS14;RPS15;RPS15A;RPS16;RPS17;RPS19;RPS20;RPS21;RPS23;RPS24;RPS28;RPS29;UBA52;RPL23;RPL35;RPL36
GO:0006414	translational elongation	48	3.79004e-86	RPS9;RPS17;RPS5;EEF2;FAU;RPL3;RPL4;RPL5;RPL6;RPL7A;RPL9;RPL11;RPL12;RPL22;RPL27;RPL30;RPL27A;RPL28;RPL29;RPL31;RPL34;RPL35A;RPL37;RPL37A;RPL38;RPLP0;RPLP1;RPLP2;RPS6;RPS7;RPS8;RPS10;RPS13;RPS14;RPS15;RPS15A;RPS16;RPS19;RPS20;RPS21;RPS23;RPS24;RPS28;RPS29;UBA52;RPL23;RPL35;RPL36
GO:0019083	viral transcription	47	4.15388e-85	FAU;RPL3;RPL4;RPL5;RPL6;RPL7A;RPL9;RPL11;RPL12;RPL22;RPL27;RPL30;RPL27A;RPL28;RPL29;RPL31;RPL34;RPL35A;RPL37;RPL37A;RPL38;RPLP0;RPLP1;RPLP2;RPS5;RPS6;RPS7;RPS8;RPS9;RPS10;RPS13;RPS14;RPS15;RPS15A;RPS16;RPS17;RPS19;RPS20;RPS21;RPS23;RPS24;RPS28;RPS29;UBA52;RPL23;RPL35;RPL36
GO:0019080	viral gene expression	47	6.11018e-84	FAU;RPL3;RPL4;RPL5;RPL6;RPL7A;RPL9;RPL11;RPL12;RPL22;RPL27;RPL30;RPL27A;RPL28;RPL29;RPL31;RPL34;RPL35A;RPL37;RPL37A;RPL38;RPLP0;RPLP1;RPLP2;RPS5;RPS6;RPS7;RPS8;RPS9;RPS10;RPS13;RPS14;RPS15;RPS15A;RPS16;RPS17;RPS19;RPS20;RPS21;RPS23;RPS24;RPS28;RPS29;UBA52;RPL23;RPL35;RPL36
GO:0006401	RNA catabolic process	48	1.98383e-83	EIF3E;FAU;RPL3;RPL4;RPL5;RPL6;RPL7A;RPL9;RPL11;RPL12;RPL22;RPL27;RPL30;RPL27A;RPL28;RPL29;RPL31;RPL34;RPL35A;RPL37;RPL37A;RPL38;RPLP0;RPLP1;RPLP2;RPS5;RPS6;RPS7;RPS8;RPS9;RPS10;RPS13;RPS14;RPS15;RPS15A;RPS16;RPS17;RPS19;RPS20;RPS21;RPS23;RPS24;RPS28;RPS29;UBA52;RPL23;RPL35;RPL36
GO:0044033	multi-organism metabolic process	47	7.25507e-83	FAU;RPL3;RPL4;RPL5;RPL6;RPL7A;RPL9;RPL11;RPL12;RPL22;RPL27;RPL30;RPL27A;RPL28;RPL29;RPL31;RPL34;RPL35A;RPL37;RPL37A;RPL38;RPLP0;RPLP1;RPLP2;RPS5;RPS6;RPS7;RPS8;RPS9;RPS10;RPS13;RPS14;RPS15;RPS15A;RPS16;RPS17;RPS19;RPS20;RPS21;RPS23;RPS24;RPS28;RPS29;UBA52;RPL23;RPL35;RPL36
GO:0006412	translation	54	3.20222e-80	RPS7;RPS9;RPS13;RPS17;RPS20;FAU;EIF3E;RPS5;RPS6;RPS8;RPS10;RPS14;RPS15;RPS15A;RPS16;RPS19;RPS21;RPS23;RPS24;RPS28;RPS29;EIF3F;EIF3H;EIF5;RPL38;EEF2;RPL3;RPL4;RPL5;RPL6;RPL7A;RPL9;RPL11;RPL12;RPL22;RPL27;RPL30;RPL27A;RPL28;RPL29;RPL31;RPL34;RPL35A;RPL37;RPL37A;RPLP0;RPLP1;RPLP2;UBA52;RPL23;RPL35;RPL36;SRP14;SPCS1
GO:0090150	establishment of protein localization to membrane	49	2.77465e-78	FAU;RPL3;RPL4;RPL5;RPL6;RPL7A;RPL9;RPL11;RPL12;RPL22;RPL27;RPL30;RPL27A;RPL28;RPL29;RPL31;RPL34;RPL35A;RPL37;RPL37A;RPL38;RPLP0;RPLP1;RPLP2;RPS5;RPS6;RPS7;RPS8;RPS9;RPS10;RPS13;RPS14;RPS15;RPS15A;RPS16;RPS17;RPS19;RPS20;RPS21;RPS23;RPS24;RPS28;RPS29;SRP14;UBA52;RPL23;RPL35;RPL36;SPCS1
GO:0043624	cellular protein complex disassembly	47	6.83407e-77	FAU;RPL3;RPL4;RPL5;RPL6;RPL7A;RPL9;RPL11;RPL12;RPL22;RPL27;RPL30;RPL27A;RPL28;RPL29;RPL31;RPL34;RPL35A;RPL37;RPL37A;RPL38;RPLP0;RPLP1;RPLP2;RPS5;RPS6;RPS7;RPS8;RPS9;RPS10;RPS13;RPS14;RPS15;RPS15A;RPS16;RPS17;RPS19;RPS20;RPS21;RPS23;RPS24;RPS28;RPS29;UBA52;RPL23;RPL35;RPL36
GO:0043241	protein complex disassembly	47	4.83185e-75	FAU;RPL3;RPL4;RPL5;RPL6;RPL7A;RPL9;RPL11;RPL12;RPL22;RPL27;RPL30;RPL27A;RPL28;RPL29;RPL31;RPL34;RPL35A;RPL37;RPL37A;RPL38;RPLP0;RPLP1;RPLP2;RPS5;RPS6;RPS7;RPS8;RPS9;RPS10;RPS13;RPS14;RPS15;RPS15A;RPS16;RPS17;RPS19;RPS20;RPS21;RPS23;RPS24;RPS28;RPS29;UBA52;RPL23;RPL35;RPL36
GO:0032984	macromolecular complex disassembly	47	2.48025e-74	FAU;RPL3;RPL4;RPL5;RPL6;RPL7A;RPL9;RPL11;RPL12;RPL22;RPL27;RPL30;RPL27A;RPL28;RPL29;RPL31;RPL34;RPL35A;RPL37;RPL37A;RPL38;RPLP0;RPLP1;RPLP2;RPS5;RPS6;RPS7;RPS8;RPS9;RPS10;RPS13;RPS14;RPS15;RPS15A;RPS16;RPS17;RPS19;RPS20;RPS21;RPS23;RPS24;RPS28;RPS29;UBA52;RPL23;RPL35;RPL36
GO:0034655	nucleobase-containing compound catabolic process	48	1.09758e-71	EIF3E;FAU;RPL3;RPL4;RPL5;RPL6;RPL7A;RPL9;RPL11;RPL12;RPL22;RPL27;RPL30;RPL27A;RPL28;RPL29;RPL31;RPL34;RPL35A;RPL37;RPL37A;RPL38;RPLP0;RPLP1;RPLP2;RPS5;RPS6;RPS7;RPS8;RPS9;RPS10;RPS13;RPS14;RPS15;RPS15A;RPS16;RPS17;RPS19;RPS20;RPS21;RPS23;RPS24;RPS28;RPS29;UBA52;RPL23;RPL35;RPL36
GO:0072657	protein localization to membrane	49	1.30639e-71	FAU;RPL3;RPL4;RPL5;RPL6;RPL7A;RPL9;RPL11;RPL12;RPL22;RPL27;RPL30;RPL27A;RPL28;RPL29;RPL31;RPL34;RPL35A;RPL37;RPL37A;RPL38;RPLP0;RPLP1;RPLP2;RPS5;RPS6;RPS7;RPS8;RPS9;RPS10;RPS13;RPS14;RPS15;RPS15A;RPS16;RPS17;RPS19;RPS20;RPS21;RPS23;RPS24;RPS28;RPS29;SRP14;UBA52;RPL23;RPL35;RPL36;SPCS1
GO:0046700	heterocycle catabolic process	48	2.83064e-69	EIF3E;FAU;RPL3;RPL4;RPL5;RPL6;RPL7A;RPL9;RPL11;RPL12;RPL22;RPL27;RPL30;RPL27A;RPL28;RPL29;RPL31;RPL34;RPL35A;RPL37;RPL37A;RPL38;RPLP0;RPLP1;RPLP2;RPS5;RPS6;RPS7;RPS8;RPS9;RPS10;RPS13;RPS14;RPS15;RPS15A;RPS16;RPS17;RPS19;RPS20;RPS21;RPS23;RPS24;RPS28;RPS29;UBA52;RPL23;RPL35;RPL36
GO:0044270	cellular nitrogen compound catabolic process	48	2.83064e-69	EIF3E;FAU;RPL3;RPL4;RPL5;RPL6;RPL7A;RPL9;RPL11;RPL12;RPL22;RPL27;RPL30;RPL27A;RPL28;RPL29;RPL31;RPL34;RPL35A;RPL37;RPL37A;RPL38;RPLP0;RPLP1;RPLP2;RPS5;RPS6;RPS7;RPS8;RPS9;RPS10;RPS13;RPS14;RPS15;RPS15A;RPS16;RPS17;RPS19;RPS20;RPS21;RPS23;RPS24;RPS28;RPS29;UBA52;RPL23;RPL35;RPL36
GO:0019439	aromatic compound catabolic process	48	3.85448e-69	EIF3E;FAU;RPL3;RPL4;RPL5;RPL6;RPL7A;RPL9;RPL11;RPL12;RPL22;RPL27;RPL30;RPL27A;RPL28;RPL29;RPL31;RPL34;RPL35A;RPL37;RPL37A;RPL38;RPLP0;RPLP1;RPLP2;RPS5;RPS6;RPS7;RPS8;RPS9;RPS10;RPS13;RPS14;RPS15;RPS15A;RPS16;RPS17;RPS19;RPS20;RPS21;RPS23;RPS24;RPS28;RPS29;UBA52;RPL23;RPL35;RPL36
GO:0019058	viral life cycle	47	6.14178e-69	FAU;RPL3;RPL4;RPL5;RPL6;RPL7A;RPL9;RPL11;RPL12;RPL22;RPL27;RPL30;RPL27A;RPL28;RPL29;RPL31;RPL34;RPL35A;RPL37;RPL37A;RPL38;RPLP0;RPLP1;RPLP2;RPS5;RPS6;RPS7;RPS8;RPS9;RPS10;RPS13;RPS14;RPS15;RPS15A;RPS16;RPS17;RPS19;RPS20;RPS21;RPS23;RPS24;RPS28;RPS29;UBA52;RPL23;RPL35;RPL36
GO:1901361	organic cyclic compound catabolic process	48	1.93183e-67	EIF3E;FAU;RPL3;RPL4;RPL5;RPL6;RPL7A;RPL9;RPL11;RPL12;RPL22;RPL27;RPL30;RPL27A;RPL28;RPL29;RPL31;RPL34;RPL35A;RPL37;RPL37A;RPL38;RPLP0;RPLP1;RPLP2;RPS5;RPS6;RPS7;RPS8;RPS9;RPS10;RPS13;RPS14;RPS15;RPS15A;RPS16;RPS17;RPS19;RPS20;RPS21;RPS23;RPS24;RPS28;RPS29;UBA52;RPL23;RPL35;RPL36
GO:0072594	establishment of protein localization to organelle	49	1.58882e-65	SPCS1;SRP14;RPL23;FAU;RPL3;RPL4;RPL5;RPL6;RPL7A;RPL9;RPL11;RPL12;RPL22;RPL27;RPL30;RPL27A;RPL28;RPL29;RPL31;RPL34;RPL35A;RPL37;RPL37A;RPL38;RPLP0;RPLP1;RPLP2;RPS5;RPS6;RPS7;RPS8;RPS9;RPS10;RPS13;RPS14;RPS15;RPS15A;RPS16;RPS17;RPS19;RPS20;RPS21;RPS23;RPS24;RPS28;RPS29;UBA52;RPL35;RPL36
GO:0006605	protein targeting	49	8.89582e-64	SPCS1;RPL11;SRP14;RPL23;FAU;RPL3;RPL4;RPL5;RPL6;RPL7A;RPL9;RPL12;RPL22;RPL27;RPL30;RPL27A;RPL28;RPL29;RPL31;RPL34;RPL35A;RPL37;RPL37A;RPL38;RPLP0;RPLP1;RPLP2;RPS5;RPS6;RPS7;RPS8;RPS9;RPS10;RPS13;RPS14;RPS15;RPS15A;RPS16;RPS17;RPS19;RPS20;RPS21;RPS23;RPS24;RPS28;RPS29;UBA52;RPL35;RPL36
GO:0016071	mRNA metabolic process	48	4.1392e-62	EIF3E;FAU;RPL3;RPL4;RPL5;RPL6;RPL7A;RPL9;RPL11;RPL12;RPL22;RPL27;RPL30;RPL27A;RPL28;RPL29;RPL31;RPL34;RPL35A;RPL37;RPL37A;RPL38;RPLP0;RPLP1;RPLP2;RPS5;RPS6;RPS7;RPS8;RPS9;RPS10;RPS13;RPS14;RPS15;RPS15A;RPS16;RPS17;RPS19;RPS20;RPS21;RPS23;RPS24;RPS28;RPS29;UBA52;RPL23;RPL35;RPL36
GO:0033365	protein localization to organelle	49	6.36933e-60	SPCS1;SRP14;RPL11;RPL23;FAU;RPL3;RPL4;RPL5;RPL6;RPL7A;RPL9;RPL12;RPL22;RPL27;RPL30;RPL27A;RPL28;RPL29;RPL31;RPL34;RPL35A;RPL37;RPL37A;RPL38;RPLP0;RPLP1;RPLP2;RPS5;RPS6;RPS7;RPS8;RPS9;RPS10;RPS13;RPS14;RPS15;RPS15A;RPS16;RPS17;RPS19;RPS20;RPS21;RPS23;RPS24;RPS28;RPS29;UBA52;RPL35;RPL36
GO:0044802	single-organism membrane organization	49	9.10675e-59	FAU;RPL3;RPL4;RPL5;RPL6;RPL7A;RPL9;RPL11;RPL12;RPL22;RPL27;RPL30;RPL27A;RPL28;RPL29;RPL31;RPL34;RPL35A;RPL37;RPL37A;RPL38;RPLP0;RPLP1;RPLP2;RPS5;RPS6;RPS7;RPS8;RPS9;RPS10;RPS13;RPS14;RPS15;RPS15A;RPS16;RPS17;RPS19;RPS20;RPS21;RPS23;RPS24;RPS28;RPS29;SRP14;UBA52;RPL23;RPL35;RPL36;SPCS1
GO:0022411	cellular component disassembly	47	2.16959e-56	FAU;RPL3;RPL4;RPL5;RPL6;RPL7A;RPL9;RPL11;RPL12;RPL22;RPL27;RPL30;RPL27A;RPL28;RPL29;RPL31;RPL34;RPL35A;RPL37;RPL37A;RPL38;RPLP0;RPLP1;RPLP2;RPS5;RPS6;RPS7;RPS8;RPS9;RPS10;RPS13;RPS14;RPS15;RPS15A;RPS16;RPS17;RPS19;RPS20;RPS21;RPS23;RPS24;RPS28;RPS29;UBA52;RPL23;RPL35;RPL36
GO:0016032	viral process	47	1.85104e-55	FAU;RPL3;RPL4;RPL5;RPL6;RPL7A;RPL9;RPL11;RPL12;RPL22;RPL27;RPL30;RPL27A;RPL28;RPL29;RPL31;RPL34;RPL35A;RPL37;RPL37A;RPL38;RPLP0;RPLP1;RPLP2;RPS5;RPS6;RPS7;RPS8;RPS9;RPS10;RPS13;RPS14;RPS15;RPS15A;RPS16;RPS17;RPS19;RPS20;RPS21;RPS23;RPS24;RPS28;RPS29;UBA52;RPL23;RPL35;RPL36
GO:0044764	multi-organism cellular process	47	3.40886e-55	FAU;RPL3;RPL4;RPL5;RPL6;RPL7A;RPL9;RPL11;RPL12;RPL22;RPL27;RPL30;RPL27A;RPL28;RPL29;RPL31;RPL34;RPL35A;RPL37;RPL37A;RPL38;RPLP0;RPLP1;RPLP2;RPS5;RPS6;RPS7;RPS8;RPS9;RPS10;RPS13;RPS14;RPS15;RPS15A;RPS16;RPS17;RPS19;RPS20;RPS21;RPS23;RPS24;RPS28;RPS29;UBA52;RPL23;RPL35;RPL36
GO:0061024	membrane organization	49	5.34721e-55	FAU;RPL3;RPL4;RPL5;RPL6;RPL7A;RPL9;RPL11;RPL12;RPL22;RPL27;RPL30;RPL27A;RPL28;RPL29;RPL31;RPL34;RPL35A;RPL37;RPL37A;RPL38;RPLP0;RPLP1;RPLP2;RPS5;RPS6;RPS7;RPS8;RPS9;RPS10;RPS13;RPS14;RPS15;RPS15A;RPS16;RPS17;RPS19;RPS20;RPS21;RPS23;RPS24;RPS28;RPS29;SRP14;UBA52;RPL23;RPL35;RPL36;SPCS1
GO:0006886	intracellular protein transport	49	1.34501e-54	SPCS1;RPL11;SRP14;RPL23;FAU;RPL3;RPL4;RPL5;RPL6;RPL7A;RPL9;RPL12;RPL22;RPL27;RPL30;RPL27A;RPL28;RPL29;RPL31;RPL34;RPL35A;RPL37;RPL37A;RPL38;RPLP0;RPLP1;RPLP2;RPS5;RPS6;RPS7;RPS8;RPS9;RPS10;RPS13;RPS14;RPS15;RPS15A;RPS16;RPS17;RPS19;RPS20;RPS21;RPS23;RPS24;RPS28;RPS29;UBA52;RPL35;RPL36
GO:0044265	cellular macromolecule catabolic process	48	6.85929e-54	EIF3E;FAU;RPL3;RPL4;RPL5;RPL6;RPL7A;RPL9;RPL11;RPL12;RPL22;RPL27;RPL30;RPL27A;RPL28;RPL29;RPL31;RPL34;RPL35A;RPL37;RPL37A;RPL38;RPLP0;RPLP1;RPLP2;RPS5;RPS6;RPS7;RPS8;RPS9;RPS10;RPS13;RPS14;RPS15;RPS15A;RPS16;RPS17;RPS19;RPS20;RPS21;RPS23;RPS24;RPS28;RPS29;UBA52;RPL23;RPL35;RPL36
GO:0044419	interspecies interaction between organisms	47	7.68813e-54	FAU;RPL3;RPL4;RPL5;RPL6;RPL7A;RPL9;RPL11;RPL12;RPL22;RPL27;RPL30;RPL27A;RPL28;RPL29;RPL31;RPL34;RPL35A;RPL37;RPL37A;RPL38;RPLP0;RPLP1;RPLP2;RPS5;RPS6;RPS7;RPS8;RPS9;RPS10;RPS13;RPS14;RPS15;RPS15A;RPS16;RPS17;RPS19;RPS20;RPS21;RPS23;RPS24;RPS28;RPS29;UBA52;RPL23;RPL35;RPL36
GO:0044403	symbiosis, encompassing mutualism through parasitism	47	7.68813e-54	FAU;RPL3;RPL4;RPL5;RPL6;RPL7A;RPL9;RPL11;RPL12;RPL22;RPL27;RPL30;RPL27A;RPL28;RPL29;RPL31;RPL34;RPL35A;RPL37;RPL37A;RPL38;RPLP0;RPLP1;RPLP2;RPS5;RPS6;RPS7;RPS8;RPS9;RPS10;RPS13;RPS14;RPS15;RPS15A;RPS16;RPS17;RPS19;RPS20;RPS21;RPS23;RPS24;RPS28;RPS29;UBA52;RPL23;RPL35;RPL36
GO:0016482	cytoplasmic transport	49	7.69363e-54	SPCS1;RPS15;SRP14;RPL23;FAU;RPL3;RPL4;RPL5;RPL6;RPL7A;RPL9;RPL11;RPL12;RPL22;RPL27;RPL30;RPL27A;RPL28;RPL29;RPL31;RPL34;RPL35A;RPL37;RPL37A;RPL38;RPLP0;RPLP1;RPLP2;RPS5;RPS6;RPS7;RPS8;RPS9;RPS10;RPS13;RPS14;RPS15A;RPS16;RPS17;RPS19;RPS20;RPS21;RPS23;RPS24;RPS28;RPS29;UBA52;RPL35;RPL36
GO:1902580	single-organism cellular localization	49	1.68838e-51	SPCS1;RPS15;SRP14;RPL23;FAU;RPL3;RPL4;RPL5;RPL6;RPL7A;RPL9;RPL11;RPL12;RPL22;RPL27;RPL30;RPL27A;RPL28;RPL29;RPL31;RPL34;RPL35A;RPL37;RPL37A;RPL38;RPLP0;RPLP1;RPLP2;RPS5;RPS6;RPS7;RPS8;RPS9;RPS10;RPS13;RPS14;RPS15A;RPS16;RPS17;RPS19;RPS20;RPS21;RPS23;RPS24;RPS28;RPS29;UBA52;RPL35;RPL36
GO:0009057	macromolecule catabolic process	48	1.77993e-49	EIF3E;FAU;RPL3;RPL4;RPL5;RPL6;RPL7A;RPL9;RPL11;RPL12;RPL22;RPL27;RPL30;RPL27A;RPL28;RPL29;RPL31;RPL34;RPL35A;RPL37;RPL37A;RPL38;RPLP0;RPLP1;RPLP2;RPS5;RPS6;RPS7;RPS8;RPS9;RPS10;RPS13;RPS14;RPS15;RPS15A;RPS16;RPS17;RPS19;RPS20;RPS21;RPS23;RPS24;RPS28;RPS29;UBA52;RPL23;RPL35;RPL36
GO:1902582	single-organism intracellular transport	49	1.24011e-46	SPCS1;RPL11;RPS15;SRP14;RPL23;FAU;RPL3;RPL4;RPL5;RPL6;RPL7A;RPL9;RPL12;RPL22;RPL27;RPL30;RPL27A;RPL28;RPL29;RPL31;RPL34;RPL35A;RPL37;RPL37A;RPL38;RPLP0;RPLP1;RPLP2;RPS5;RPS6;RPS7;RPS8;RPS9;RPS10;RPS13;RPS14;RPS15A;RPS16;RPS17;RPS19;RPS20;RPS21;RPS23;RPS24;RPS28;RPS29;UBA52;RPL35;RPL36
GO:0034613	cellular protein localization	49	1.79133e-46	SPCS1;RPL11;SRP14;RPL23;FAU;RPL3;RPL4;RPL5;RPL6;RPL7A;RPL9;RPL12;RPL22;RPL27;RPL30;RPL27A;RPL28;RPL29;RPL31;RPL34;RPL35A;RPL37;RPL37A;RPL38;RPLP0;RPLP1;RPLP2;RPS5;RPS6;RPS7;RPS8;RPS9;RPS10;RPS13;RPS14;RPS15;RPS15A;RPS16;RPS17;RPS19;RPS20;RPS21;RPS23;RPS24;RPS28;RPS29;UBA52;RPL35;RPL36
GO:0070727	cellular macromolecule localization	49	2.24304e-46	SPCS1;RPL11;SRP14;RPL23;FAU;RPL3;RPL4;RPL5;RPL6;RPL7A;RPL9;RPL12;RPL22;RPL27;RPL30;RPL27A;RPL28;RPL29;RPL31;RPL34;RPL35A;RPL37;RPL37A;RPL38;RPLP0;RPLP1;RPLP2;RPS5;RPS6;RPS7;RPS8;RPS9;RPS10;RPS13;RPS14;RPS15;RPS15A;RPS16;RPS17;RPS19;RPS20;RPS21;RPS23;RPS24;RPS28;RPS29;UBA52;RPL35;RPL36
GO:0046907	intracellular transport	49	8.0646e-43	SPCS1;RPL11;RPS15;SRP14;RPL23;FAU;RPL3;RPL4;RPL5;RPL6;RPL7A;RPL9;RPL12;RPL22;RPL27;RPL30;RPL27A;RPL28;RPL29;RPL31;RPL34;RPL35A;RPL37;RPL37A;RPL38;RPLP0;RPLP1;RPLP2;RPS5;RPS6;RPS7;RPS8;RPS9;RPS10;RPS13;RPS14;RPS15A;RPS16;RPS17;RPS19;RPS20;RPS21;RPS23;RPS24;RPS28;RPS29;UBA52;RPL35;RPL36
GO:0015031	protein transport	49	1.69444e-42	SPCS1;RPL11;SRP14;RPL23;FAU;RPL3;RPL4;RPL5;RPL6;RPL7A;RPL9;RPL12;RPL22;RPL27;RPL30;RPL27A;RPL28;RPL29;RPL31;RPL34;RPL35A;RPL37;RPL37A;RPL38;RPLP0;RPLP1;RPLP2;RPS5;RPS6;RPS7;RPS8;RPS9;RPS10;RPS13;RPS14;RPS15;RPS15A;RPS16;RPS17;RPS19;RPS20;RPS21;RPS23;RPS24;RPS28;RPS29;UBA52;RPL35;RPL36
GO:0045184	establishment of protein localization	49	3.49035e-41	SPCS1;RPL11;SRP14;RPL23;FAU;RPL3;RPL4;RPL5;RPL6;RPL7A;RPL9;RPL12;RPL22;RPL27;RPL30;RPL27A;RPL28;RPL29;RPL31;RPL34;RPL35A;RPL37;RPL37A;RPL38;RPLP0;RPLP1;RPLP2;RPS5;RPS6;RPS7;RPS8;RPS9;RPS10;RPS13;RPS14;RPS15;RPS15A;RPS16;RPS17;RPS19;RPS20;RPS21;RPS23;RPS24;RPS28;RPS29;UBA52;RPL35;RPL36
GO:1901575	organic substance catabolic process	48	1.62842e-40	EIF3E;FAU;RPL3;RPL4;RPL5;RPL6;RPL7A;RPL9;RPL11;RPL12;RPL22;RPL27;RPL30;RPL27A;RPL28;RPL29;RPL31;RPL34;RPL35A;RPL37;RPL37A;RPL38;RPLP0;RPLP1;RPLP2;RPS5;RPS6;RPS7;RPS8;RPS9;RPS10;RPS13;RPS14;RPS15;RPS15A;RPS16;RPS17;RPS19;RPS20;RPS21;RPS23;RPS24;RPS28;RPS29;UBA52;RPL23;RPL35;RPL36
GO:0044248	cellular catabolic process	48	5.15437e-40	EIF3E;FAU;RPL3;RPL4;RPL5;RPL6;RPL7A;RPL9;RPL11;RPL12;RPL22;RPL27;RPL30;RPL27A;RPL28;RPL29;RPL31;RPL34;RPL35A;RPL37;RPL37A;RPL38;RPLP0;RPLP1;RPLP2;RPS5;RPS6;RPS7;RPS8;RPS9;RPS10;RPS13;RPS14;RPS15;RPS15A;RPS16;RPS17;RPS19;RPS20;RPS21;RPS23;RPS24;RPS28;RPS29;UBA52;RPL23;RPL35;RPL36
GO:0071822	protein complex subunit organization	47	1.9861e-39	RPS19;FAU;RPL3;RPL4;RPL5;RPL6;RPL7A;RPL9;RPL11;RPL12;RPL22;RPL27;RPL30;RPL27A;RPL28;RPL29;RPL31;RPL34;RPL35A;RPL37;RPL37A;RPL38;RPLP0;RPLP1;RPLP2;RPS5;RPS6;RPS7;RPS8;RPS9;RPS10;RPS13;RPS14;RPS15;RPS15A;RPS16;RPS17;RPS20;RPS21;RPS23;RPS24;RPS28;RPS29;UBA52;RPL23;RPL35;RPL36
GO:0043933	macromolecular complex subunit organization	50	1.48228e-37	RPS15;RPS17;RPS19;EIF3E;RPL38;RPS6;EIF3F;EIF3H;RPS14;FAU;RPL3;RPL4;RPL5;RPL6;RPL7A;RPL9;RPL11;RPL12;RPL22;RPL27;RPL30;RPL27A;RPL28;RPL29;RPL31;RPL34;RPL35A;RPL37;RPL37A;RPLP0;RPLP1;RPLP2;RPS5;RPS7;RPS8;RPS9;RPS10;RPS13;RPS15A;RPS16;RPS20;RPS21;RPS23;RPS24;RPS28;RPS29;UBA52;RPL23;RPL35;RPL36
GO:0008104	protein localization	49	5.20058e-37	SPCS1;RPL11;SRP14;RPL23;FAU;RPL3;RPL4;RPL5;RPL6;RPL7A;RPL9;RPL12;RPL22;RPL27;RPL30;RPL27A;RPL28;RPL29;RPL31;RPL34;RPL35A;RPL37;RPL37A;RPL38;RPLP0;RPLP1;RPLP2;RPS5;RPS6;RPS7;RPS8;RPS9;RPS10;RPS13;RPS14;RPS15;RPS15A;RPS16;RPS17;RPS19;RPS20;RPS21;RPS23;RPS24;RPS28;RPS29;UBA52;RPL35;RPL36
GO:0009056	catabolic process	48	2.66286e-36	EIF3E;FAU;RPL3;RPL4;RPL5;RPL6;RPL7A;RPL9;RPL11;RPL12;RPL22;RPL27;RPL30;RPL27A;RPL28;RPL29;RPL31;RPL34;RPL35A;RPL37;RPL37A;RPL38;RPLP0;RPLP1;RPLP2;RPS5;RPS6;RPS7;RPS8;RPS9;RPS10;RPS13;RPS14;RPS15;RPS15A;RPS16;RPS17;RPS19;RPS20;RPS21;RPS23;RPS24;RPS28;RPS29;UBA52;RPL23;RPL35;RPL36
GO:0051649	establishment of localization in cell	49	3.13907e-35	SPCS1;RPL11;RPS15;SRP14;RPL23;FAU;RPL3;RPL4;RPL5;RPL6;RPL7A;RPL9;RPL12;RPL22;RPL27;RPL30;RPL27A;RPL28;RPL29;RPL31;RPL34;RPL35A;RPL37;RPL37A;RPL38;RPLP0;RPLP1;RPLP2;RPS5;RPS6;RPS7;RPS8;RPS9;RPS10;RPS13;RPS14;RPS15A;RPS16;RPS17;RPS19;RPS20;RPS21;RPS23;RPS24;RPS28;RPS29;UBA52;RPL35;RPL36
GO:0071702	organic substance transport	49	4.10198e-35	SPCS1;RPL11;SRP14;RPL23;FAU;RPL3;RPL4;RPL5;RPL6;RPL7A;RPL9;RPL12;RPL22;RPL27;RPL30;RPL27A;RPL28;RPL29;RPL31;RPL34;RPL35A;RPL37;RPL37A;RPL38;RPLP0;RPLP1;RPLP2;RPS5;RPS6;RPS7;RPS8;RPS9;RPS10;RPS13;RPS14;RPS15;RPS15A;RPS16;RPS17;RPS19;RPS20;RPS21;RPS23;RPS24;RPS28;RPS29;UBA52;RPL35;RPL36
GO:0033036	macromolecule localization	49	5.05365e-34	SPCS1;RPL11;SRP14;RPL23;FAU;RPL3;RPL4;RPL5;RPL6;RPL7A;RPL9;RPL12;RPL22;RPL27;RPL30;RPL27A;RPL28;RPL29;RPL31;RPL34;RPL35A;RPL37;RPL37A;RPL38;RPLP0;RPLP1;RPLP2;RPS5;RPS6;RPS7;RPS8;RPS9;RPS10;RPS13;RPS14;RPS15;RPS15A;RPS16;RPS17;RPS19;RPS20;RPS21;RPS23;RPS24;RPS28;RPS29;UBA52;RPL35;RPL36
GO:0051704	multi-organism process	48	2.30673e-33	FAU;RPS15A;RPS6;EEF2;RPL3;RPL4;RPL5;RPL6;RPL7A;RPL9;RPL11;RPL12;RPL22;RPL27;RPL30;RPL27A;RPL28;RPL29;RPL31;RPL34;RPL35A;RPL37;RPL37A;RPL38;RPLP0;RPLP1;RPLP2;RPS5;RPS7;RPS8;RPS9;RPS10;RPS13;RPS14;RPS15;RPS16;RPS17;RPS19;RPS20;RPS21;RPS23;RPS24;RPS28;RPS29;UBA52;RPL23;RPL35;RPL36
GO:0051641	cellular localization	49	2.07953e-32	SPCS1;RPL11;RPS15;SRP14;RPL23;FAU;RPL3;RPL4;RPL5;RPL6;RPL7A;RPL9;RPL12;RPL22;RPL27;RPL30;RPL27A;RPL28;RPL29;RPL31;RPL34;RPL35A;RPL37;RPL37A;RPL38;RPLP0;RPLP1;RPLP2;RPS5;RPS6;RPS7;RPS8;RPS9;RPS10;RPS13;RPS14;RPS15A;RPS16;RPS17;RPS19;RPS20;RPS21;RPS23;RPS24;RPS28;RPS29;UBA52;RPL35;RPL36
GO:0044267	cellular protein metabolic process	54	4.3068e-32	RPS7;RPS9;RPS13;RPS17;RPS20;SPCS1;FAU;EIF3E;RPS5;RPS6;RPS8;RPS10;RPS14;RPS15;RPS15A;RPS16;RPS19;RPS21;RPS23;RPS24;RPS28;RPS29;EIF3F;EIF3H;EIF5;RPL38;EEF2;RPL3;RPL4;RPL5;RPL6;RPL7A;RPL9;RPL11;RPL12;RPL22;RPL27;RPL30;RPL27A;RPL28;RPL29;RPL31;RPL34;RPL35A;RPL37;RPL37A;RPLP0;RPLP1;RPLP2;UBA52;RPL23;RPL35;RPL36;SRP14
GO:0034645	cellular macromolecule biosynthetic process	54	3.98184e-30	RPS7;RPS9;RPS13;RPS17;RPS20;FAU;EIF3E;RPS5;RPS6;RPS8;RPS10;RPS14;RPS15;RPS15A;RPS16;RPS19;RPS21;RPS23;RPS24;RPS28;RPS29;EIF3F;EIF3H;EIF5;RPL38;EEF2;RPL3;RPL4;RPL5;RPL6;RPL7A;RPL9;RPL11;RPL12;RPL22;RPL27;RPL30;RPL27A;RPL28;RPL29;RPL31;RPL34;RPL35A;RPL37;RPL37A;RPLP0;RPLP1;RPLP2;UBA52;RPL23;RPL35;RPL36;SRP14;SPCS1
GO:0010467	gene expression	54	1.99698e-29	RPS7;RPS9;RPS13;RPS17;RPS20;RPS21;FAU;EIF3E;RPS5;RPS6;RPS8;RPS10;RPS14;RPS15;RPS15A;RPS16;RPS19;RPS23;RPS24;RPS28;RPS29;EIF3F;EIF3H;EIF5;RPL38;EEF2;RPL3;RPL4;RPL5;RPL6;RPL7A;RPL9;RPL11;RPL12;RPL22;RPL27;RPL30;RPL27A;RPL28;RPL29;RPL31;RPL34;RPL35A;RPL37;RPL37A;RPLP0;RPLP1;RPLP2;UBA52;RPL23;RPL35;RPL36;SRP14;SPCS1
GO:0009059	macromolecule biosynthetic process	54	2.67668e-29	RPS7;RPS9;RPS13;RPS17;RPS20;FAU;EIF3E;RPS5;RPS6;RPS8;RPS10;RPS14;RPS15;RPS15A;RPS16;RPS19;RPS21;RPS23;RPS24;RPS28;RPS29;EIF3F;EIF3H;EIF5;RPL38;EEF2;RPL3;RPL4;RPL5;RPL6;RPL7A;RPL9;RPL11;RPL12;RPL22;RPL27;RPL30;RPL27A;RPL28;RPL29;RPL31;RPL34;RPL35A;RPL37;RPL37A;RPLP0;RPLP1;RPLP2;UBA52;RPL23;RPL35;RPL36;SRP14;SPCS1
GO:0019538	protein metabolic process	54	9.40673e-29	RPS7;RPS9;RPS13;RPS17;RPS20;SPCS1;FAU;EIF3E;RPS5;RPS6;RPS8;RPS10;RPS14;RPS15;RPS15A;RPS16;RPS19;RPS21;RPS23;RPS24;RPS28;RPS29;EIF3F;EIF3H;EIF5;RPL38;EEF2;RPL3;RPL4;RPL5;RPL6;RPL7A;RPL9;RPL11;RPL12;RPL22;RPL27;RPL30;RPL27A;RPL28;RPL29;RPL31;RPL34;RPL35A;RPL37;RPL37A;RPLP0;RPLP1;RPLP2;UBA52;RPL23;RPL35;RPL36;SRP14
GO:0044765	single-organism transport	49	2.03196e-26	SPCS1;RPL11;RPS15;SRP14;RPL23;FAU;RPL3;RPL4;RPL5;RPL6;RPL7A;RPL9;RPL12;RPL22;RPL27;RPL30;RPL27A;RPL28;RPL29;RPL31;RPL34;RPL35A;RPL37;RPL37A;RPL38;RPLP0;RPLP1;RPLP2;RPS5;RPS6;RPS7;RPS8;RPS9;RPS10;RPS13;RPS14;RPS15A;RPS16;RPS17;RPS19;RPS20;RPS21;RPS23;RPS24;RPS28;RPS29;UBA52;RPL35;RPL36
GO:0044249	cellular biosynthetic process	54	2.14492e-25	RPS7;RPS9;RPS13;RPS17;RPS20;FAU;EIF3E;RPS5;RPS6;RPS8;RPS10;RPS14;RPS15;RPS15A;RPS16;RPS19;RPS21;RPS23;RPS24;RPS28;RPS29;EIF3F;EIF3H;EIF5;RPL38;EEF2;RPL3;RPL4;RPL5;RPL6;RPL7A;RPL9;RPL11;RPL12;RPL22;RPL27;RPL30;RPL27A;RPL28;RPL29;RPL31;RPL34;RPL35A;RPL37;RPL37A;RPLP0;RPLP1;RPLP2;UBA52;RPL23;RPL35;RPL36;SRP14;SPCS1
GO:1902578	single-organism localization	49	2.14492e-25	SPCS1;RPL11;RPS15;SRP14;RPL23;FAU;RPL3;RPL4;RPL5;RPL6;RPL7A;RPL9;RPL12;RPL22;RPL27;RPL30;RPL27A;RPL28;RPL29;RPL31;RPL34;RPL35A;RPL37;RPL37A;RPL38;RPLP0;RPLP1;RPLP2;RPS5;RPS6;RPS7;RPS8;RPS9;RPS10;RPS13;RPS14;RPS15A;RPS16;RPS17;RPS19;RPS20;RPS21;RPS23;RPS24;RPS28;RPS29;UBA52;RPL35;RPL36
GO:1901576	organic substance biosynthetic process	54	5.93837e-25	RPS7;RPS9;RPS13;RPS17;RPS20;FAU;EIF3E;RPS5;RPS6;RPS8;RPS10;RPS14;RPS15;RPS15A;RPS16;RPS19;RPS21;RPS23;RPS24;RPS28;RPS29;EIF3F;EIF3H;EIF5;RPL38;EEF2;RPL3;RPL4;RPL5;RPL6;RPL7A;RPL9;RPL11;RPL12;RPL22;RPL27;RPL30;RPL27A;RPL28;RPL29;RPL31;RPL34;RPL35A;RPL37;RPL37A;RPLP0;RPLP1;RPLP2;UBA52;RPL23;RPL35;RPL36;SRP14;SPCS1
GO:0009058	biosynthetic process	54	1.27569e-24	RPS7;RPS9;RPS13;RPS17;RPS20;FAU;EIF3E;RPS5;RPS6;RPS8;RPS10;RPS14;RPS15;RPS15A;RPS16;RPS19;RPS21;RPS23;RPS24;RPS28;RPS29;EIF3F;EIF3H;EIF5;RPL38;EEF2;RPL3;RPL4;RPL5;RPL6;RPL7A;RPL9;RPL11;RPL12;RPL22;RPL27;RPL30;RPL27A;RPL28;RPL29;RPL31;RPL34;RPL35A;RPL37;RPL37A;RPLP0;RPLP1;RPLP2;UBA52;RPL23;RPL35;RPL36;SRP14;SPCS1
GO:0032774	RNA biosynthetic process	47	1.27914e-23	RPS14;FAU;RPL3;RPL4;RPL5;RPL6;RPL7A;RPL9;RPL11;RPL12;RPL22;RPL27;RPL30;RPL27A;RPL28;RPL29;RPL31;RPL34;RPL35A;RPL37;RPL37A;RPL38;RPLP0;RPLP1;RPLP2;RPS5;RPS6;RPS7;RPS8;RPS9;RPS10;RPS13;RPS15;RPS15A;RPS16;RPS17;RPS19;RPS20;RPS21;RPS23;RPS24;RPS28;RPS29;UBA52;RPL23;RPL35;RPL36
GO:0006810	transport	49	5.49759e-23	SPCS1;RPL11;RPS15;SRP14;RPL23;FAU;RPL3;RPL4;RPL5;RPL6;RPL7A;RPL9;RPL12;RPL22;RPL27;RPL30;RPL27A;RPL28;RPL29;RPL31;RPL34;RPL35A;RPL37;RPL37A;RPL38;RPLP0;RPLP1;RPLP2;RPS5;RPS6;RPS7;RPS8;RPS9;RPS10;RPS13;RPS14;RPS15A;RPS16;RPS17;RPS19;RPS20;RPS21;RPS23;RPS24;RPS28;RPS29;UBA52;RPL35;RPL36
GO:0051234	establishment of localization	49	1.68659e-22	SPCS1;RPL11;RPS15;SRP14;RPL23;FAU;RPL3;RPL4;RPL5;RPL6;RPL7A;RPL9;RPL12;RPL22;RPL27;RPL30;RPL27A;RPL28;RPL29;RPL31;RPL34;RPL35A;RPL37;RPL37A;RPL38;RPLP0;RPLP1;RPLP2;RPS5;RPS6;RPS7;RPS8;RPS9;RPS10;RPS13;RPS14;RPS15A;RPS16;RPS17;RPS19;RPS20;RPS21;RPS23;RPS24;RPS28;RPS29;UBA52;RPL35;RPL36
GO:0016043	cellular component organization	52	4.94248e-22	RPS15;RPS17;RPS19;EIF3E;RPL38;RPS6;EIF3F;EIF3H;RPS14;FAU;RPL3;RPL4;RPL5;RPL6;RPL7A;RPL9;RPL11;RPL12;RPL22;RPL27;RPL30;RPL27A;RPL28;RPL29;RPL31;RPL34;RPL35A;RPL37;RPL37A;RPLP0;RPLP1;RPLP2;RPS5;RPS7;RPS8;RPS9;RPS10;RPS13;RPS15A;RPS16;RPS20;RPS21;RPS23;RPS24;RPS28;RPS29;SRP14;UBA52;RPL23;RPL35;RPL36;SPCS1
GO:0034654	nucleobase-containing compound biosynthetic process	47	8.75619e-22	RPS14;FAU;RPL3;RPL4;RPL5;RPL6;RPL7A;RPL9;RPL11;RPL12;RPL22;RPL27;RPL30;RPL27A;RPL28;RPL29;RPL31;RPL34;RPL35A;RPL37;RPL37A;RPL38;RPLP0;RPLP1;RPLP2;RPS5;RPS6;RPS7;RPS8;RPS9;RPS10;RPS13;RPS15;RPS15A;RPS16;RPS17;RPS19;RPS20;RPS21;RPS23;RPS24;RPS28;RPS29;UBA52;RPL23;RPL35;RPL36
GO:0016070	RNA metabolic process	48	1.05715e-21	RPS8;RPS21;RPS24;RPS13;RPS14;EIF3E;RPL5;RPL11;RPL35A;RPS6;RPS7;RPS15;RPS16;RPS17;RPS19;RPS28;FAU;RPL3;RPL4;RPL6;RPL7A;RPL9;RPL12;RPL22;RPL27;RPL30;RPL27A;RPL28;RPL29;RPL31;RPL34;RPL37;RPL37A;RPL38;RPLP0;RPLP1;RPLP2;RPS5;RPS9;RPS10;RPS15A;RPS20;RPS23;RPS29;UBA52;RPL23;RPL35;RPL36
GO:0071840	cellular component organization or biogenesis	52	1.35937e-21	RPS8;RPS15;RPS17;RPS21;RPS24;RPS19;EIF3E;RPL7A;RPL38;RPLP0;RPS6;EIF3F;EIF3H;RPL5;RPL11;RPL35A;RPS7;RPS14;RPS16;RPS28;FAU;RPL3;RPL4;RPL6;RPL9;RPL12;RPL22;RPL27;RPL30;RPL27A;RPL28;RPL29;RPL31;RPL34;RPL37;RPL37A;RPLP1;RPLP2;RPS5;RPS9;RPS10;RPS13;RPS15A;RPS20;RPS23;RPS29;SRP14;UBA52;RPL23;RPL35;RPL36;SPCS1
GO:0018130	heterocycle biosynthetic process	47	1.78123e-21	RPS14;FAU;RPL3;RPL4;RPL5;RPL6;RPL7A;RPL9;RPL11;RPL12;RPL22;RPL27;RPL30;RPL27A;RPL28;RPL29;RPL31;RPL34;RPL35A;RPL37;RPL37A;RPL38;RPLP0;RPLP1;RPLP2;RPS5;RPS6;RPS7;RPS8;RPS9;RPS10;RPS13;RPS15;RPS15A;RPS16;RPS17;RPS19;RPS20;RPS21;RPS23;RPS24;RPS28;RPS29;UBA52;RPL23;RPL35;RPL36
GO:0019438	aromatic compound biosynthetic process	47	1.85908e-21	RPS14;FAU;RPL3;RPL4;RPL5;RPL6;RPL7A;RPL9;RPL11;RPL12;RPL22;RPL27;RPL30;RPL27A;RPL28;RPL29;RPL31;RPL34;RPL35A;RPL37;RPL37A;RPL38;RPLP0;RPLP1;RPLP2;RPS5;RPS6;RPS7;RPS8;RPS9;RPS10;RPS13;RPS15;RPS15A;RPS16;RPS17;RPS19;RPS20;RPS21;RPS23;RPS24;RPS28;RPS29;UBA52;RPL23;RPL35;RPL36
GO:0044271	cellular nitrogen compound biosynthetic process	47	4.7554e-21	RPS14;FAU;RPL3;RPL4;RPL5;RPL6;RPL7A;RPL9;RPL11;RPL12;RPL22;RPL27;RPL30;RPL27A;RPL28;RPL29;RPL31;RPL34;RPL35A;RPL37;RPL37A;RPL38;RPLP0;RPLP1;RPLP2;RPS5;RPS6;RPS7;RPS8;RPS9;RPS10;RPS13;RPS15;RPS15A;RPS16;RPS17;RPS19;RPS20;RPS21;RPS23;RPS24;RPS28;RPS29;UBA52;RPL23;RPL35;RPL36
GO:1901362	organic cyclic compound biosynthetic process	47	6.70189e-21	RPS14;FAU;RPL3;RPL4;RPL5;RPL6;RPL7A;RPL9;RPL11;RPL12;RPL22;RPL27;RPL30;RPL27A;RPL28;RPL29;RPL31;RPL34;RPL35A;RPL37;RPL37A;RPL38;RPLP0;RPLP1;RPLP2;RPS5;RPS6;RPS7;RPS8;RPS9;RPS10;RPS13;RPS15;RPS15A;RPS16;RPS17;RPS19;RPS20;RPS21;RPS23;RPS24;RPS28;RPS29;UBA52;RPL23;RPL35;RPL36
GO:0022613	ribonucleoprotein complex biogenesis	20	9.69309e-21	RPS8;RPS15;RPS17;RPS21;RPS24;EIF3E;RPL7A;RPL38;RPLP0;RPS6;EIF3F;EIF3H;RPL5;RPL11;RPL35A;RPS7;RPS14;RPS16;RPS19;RPS28
GO:0042254	ribosome biogenesis	17	4.26503e-20	RPS8;RPS15;RPS17;RPS21;RPS24;RPL7A;RPL38;RPLP0;RPS6;RPL5;RPL11;RPL35A;RPS7;RPS14;RPS16;RPS19;RPS28
GO:0042274	ribosomal small subunit biogenesis	12	4.56242e-20	RPS8;RPS15;RPS17;RPS21;RPS24;RPL38;RPS6;RPS7;RPS14;RPS16;RPS19;RPS28
GO:0090304	nucleic acid metabolic process	48	1.30861e-19	RPS8;RPS21;RPS24;RPS13;RPS14;EIF3E;RPL5;RPL11;RPL35A;RPS6;RPS7;RPS15;RPS16;RPS17;RPS19;RPS28;FAU;RPL3;RPL4;RPL6;RPL7A;RPL9;RPL12;RPL22;RPL27;RPL30;RPL27A;RPL28;RPL29;RPL31;RPL34;RPL37;RPL37A;RPL38;RPLP0;RPLP1;RPLP2;RPS5;RPS9;RPS10;RPS15A;RPS20;RPS23;RPS29;UBA52;RPL23;RPL35;RPL36
GO:0051179	localization	49	1.18362e-18	SPCS1;RPS19;RPL11;RPS15;SRP14;RPL23;FAU;RPL3;RPL4;RPL5;RPL6;RPL7A;RPL9;RPL12;RPL22;RPL27;RPL30;RPL27A;RPL28;RPL29;RPL31;RPL34;RPL35A;RPL37;RPL37A;RPL38;RPLP0;RPLP1;RPLP2;RPS5;RPS6;RPS7;RPS8;RPS9;RPS10;RPS13;RPS14;RPS15A;RPS16;RPS17;RPS20;RPS21;RPS23;RPS24;RPS28;RPS29;UBA52;RPL35;RPL36
GO:0044260	cellular macromolecule metabolic process	54	3.79334e-18	RPS7;RPS8;RPS9;RPS13;RPS17;RPS20;RPS21;RPS24;SPCS1;FAU;EIF3E;RPS5;RPS6;RPS10;RPS14;RPS15;RPS15A;RPS16;RPS19;RPS23;RPS28;RPS29;EIF3F;EIF3H;EIF5;RPL38;EEF2;RPL5;RPL11;RPL35A;RPL3;RPL4;RPL6;RPL7A;RPL9;RPL12;RPL22;RPL27;RPL30;RPL27A;RPL28;RPL29;RPL31;RPL34;RPL37;RPL37A;RPLP0;RPLP1;RPLP2;UBA52;RPL23;RPL35;RPL36;SRP14
GO:0006139	nucleobase-containing compound metabolic process	48	2.07865e-17	RPS8;RPS21;RPS24;RPS13;RPS14;EIF3E;RPL5;RPL11;RPL35A;RPS6;RPS7;RPS15;RPS16;RPS17;RPS19;RPS28;FAU;RPL3;RPL4;RPL6;RPL7A;RPL9;RPL12;RPL22;RPL27;RPL30;RPL27A;RPL28;RPL29;RPL31;RPL34;RPL37;RPL37A;RPL38;RPLP0;RPLP1;RPLP2;RPS5;RPS9;RPS10;RPS15A;RPS20;RPS23;RPS29;UBA52;RPL23;RPL35;RPL36
GO:0006364	rRNA processing	14	2.81506e-17	RPS8;RPS21;RPS24;RPL5;RPL11;RPL35A;RPS6;RPS7;RPS15;RPS16;RPS17;RPS19;RPS28;RPS14
GO:0016072	rRNA metabolic process	14	4.60734e-17	RPS8;RPS21;RPS24;RPL5;RPL11;RPL35A;RPS6;RPS7;RPS15;RPS16;RPS17;RPS19;RPS28;RPS14
GO:0034641	cellular nitrogen compound metabolic process	49	8.34227e-17	RPS8;RPS21;RPS24;SPCS1;RPS13;RPS14;EIF3E;RPL5;RPL11;RPL35A;RPS6;RPS7;RPS15;RPS16;RPS17;RPS19;RPS28;FAU;RPL3;RPL4;RPL6;RPL7A;RPL9;RPL12;RPL22;RPL27;RPL30;RPL27A;RPL28;RPL29;RPL31;RPL34;RPL37;RPL37A;RPL38;RPLP0;RPLP1;RPLP2;RPS5;RPS9;RPS10;RPS15A;RPS20;RPS23;RPS29;UBA52;RPL23;RPL35;RPL36
GO:0046483	heterocycle metabolic process	48	8.64948e-17	RPS8;RPS21;RPS24;RPS13;RPS14;EIF3E;RPL5;RPL11;RPL35A;RPS6;RPS7;RPS15;RPS16;RPS17;RPS19;RPS28;FAU;RPL3;RPL4;RPL6;RPL7A;RPL9;RPL12;RPL22;RPL27;RPL30;RPL27A;RPL28;RPL29;RPL31;RPL34;RPL37;RPL37A;RPL38;RPLP0;RPLP1;RPLP2;RPS5;RPS9;RPS10;RPS15A;RPS20;RPS23;RPS29;UBA52;RPL23;RPL35;RPL36
GO:0006725	cellular aromatic compound metabolic process	48	9.67624e-17	RPS8;RPS21;RPS24;RPS13;RPS14;EIF3E;RPL5;RPL11;RPL35A;RPS6;RPS7;RPS15;RPS16;RPS17;RPS19;RPS28;FAU;RPL3;RPL4;RPL6;RPL7A;RPL9;RPL12;RPL22;RPL27;RPL30;RPL27A;RPL28;RPL29;RPL31;RPL34;RPL37;RPL37A;RPL38;RPLP0;RPLP1;RPLP2;RPS5;RPS9;RPS10;RPS15A;RPS20;RPS23;RPS29;UBA52;RPL23;RPL35;RPL36
GO:0043170	macromolecule metabolic process	54	4.73436e-16	RPS7;RPS8;RPS9;RPS13;RPS17;RPS20;RPS21;RPS24;SPCS1;FAU;EIF3E;RPS5;RPS6;RPS10;RPS14;RPS15;RPS15A;RPS16;RPS19;RPS23;RPS28;RPS29;EIF3F;EIF3H;EIF5;RPL38;EEF2;RPL5;RPL11;RPL35A;RPL3;RPL4;RPL6;RPL7A;RPL9;RPL12;RPL22;RPL27;RPL30;RPL27A;RPL28;RPL29;RPL31;RPL34;RPL37;RPL37A;RPLP0;RPLP1;RPLP2;UBA52;RPL23;RPL35;RPL36;SRP14
GO:1901360	organic cyclic compound metabolic process	48	5.30032e-16	RPS8;RPS21;RPS24;RPS13;RPS14;EIF3E;RPL5;RPL11;RPL35A;RPS6;RPS7;RPS15;RPS16;RPS17;RPS19;RPS28;FAU;RPL3;RPL4;RPL6;RPL7A;RPL9;RPL12;RPL22;RPL27;RPL30;RPL27A;RPL28;RPL29;RPL31;RPL34;RPL37;RPL37A;RPL38;RPLP0;RPLP1;RPLP2;RPS5;RPS9;RPS10;RPS15A;RPS20;RPS23;RPS29;UBA52;RPL23;RPL35;RPL36
GO:0006807	nitrogen compound metabolic process	49	9.35483e-16	RPS8;RPS21;RPS24;SPCS1;RPS13;RPS14;EIF3E;RPL5;RPL11;RPL35A;RPS6;RPS7;RPS15;RPS16;RPS17;RPS19;RPS28;FAU;RPL3;RPL4;RPL6;RPL7A;RPL9;RPL12;RPL22;RPL27;RPL30;RPL27A;RPL28;RPL29;RPL31;RPL34;RPL37;RPL37A;RPL38;RPLP0;RPLP1;RPLP2;RPS5;RPS9;RPS10;RPS15A;RPS20;RPS23;RPS29;UBA52;RPL23;RPL35;RPL36
GO:0034470	ncRNA processing	14	2.13555e-13	RPS8;RPS21;RPS24;RPL5;RPL11;RPL35A;RPS6;RPS7;RPS15;RPS16;RPS17;RPS19;RPS28;RPS14
GO:0000028	ribosomal small subunit assembly	6	3.66666e-13	RPS15;RPS17;RPL38;RPS6;RPS14;RPS19
GO:0044238	primary metabolic process	54	4.89328e-13	RPS7;RPS8;RPS9;RPS13;RPS17;RPS20;RPS21;RPS24;SPCS1;FAU;EIF3E;RPS5;RPS6;RPS10;RPS14;RPS15;RPS15A;RPS16;RPS19;RPS23;RPS28;RPS29;EIF3F;EIF3H;EIF5;RPL38;EEF2;RPL5;RPL11;RPL35A;RPL3;RPL4;RPL6;RPL7A;RPL9;RPL12;RPL22;RPL27;RPL30;RPL27A;RPL28;RPL29;RPL31;RPL34;RPL37;RPL37A;RPLP0;RPLP1;RPLP2;UBA52;RPL23;RPL35;RPL36;SRP14
GO:0044237	cellular metabolic process	54	8.4509e-13	RPS7;RPS8;RPS9;RPS13;RPS17;RPS20;RPS21;RPS24;SPCS1;FAU;EIF3E;RPS5;RPS6;RPS10;RPS14;RPS15;RPS15A;RPS16;RPS19;RPS23;RPS28;RPS29;EIF3F;EIF3H;EIF5;RPL38;EEF2;RPL5;RPL11;RPL35A;RPL3;RPL4;RPL6;RPL7A;RPL9;RPL12;RPL22;RPL27;RPL30;RPL27A;RPL28;RPL29;RPL31;RPL34;RPL37;RPL37A;RPLP0;RPLP1;RPLP2;UBA52;RPL23;RPL35;RPL36;SRP14
GO:0071704	organic substance metabolic process	54	3.43658e-12	RPS7;RPS8;RPS9;RPS13;RPS17;RPS20;RPS21;RPS24;SPCS1;FAU;EIF3E;RPS5;RPS6;RPS10;RPS14;RPS15;RPS15A;RPS16;RPS19;RPS23;RPS28;RPS29;EIF3F;EIF3H;EIF5;RPL38;EEF2;RPL5;RPL11;RPL35A;RPL3;RPL4;RPL6;RPL7A;RPL9;RPL12;RPL22;RPL27;RPL30;RPL27A;RPL28;RPL29;RPL31;RPL34;RPL37;RPL37A;RPLP0;RPLP1;RPLP2;UBA52;RPL23;RPL35;RPL36;SRP14
GO:0034660	ncRNA metabolic process	14	6.37829e-11	RPS8;RPS21;RPS24;RPL5;RPL11;RPL35A;RPS6;RPS7;RPS15;RPS16;RPS17;RPS19;RPS28;RPS14
GO:0042255	ribosome assembly	6	4.71372e-10	RPS15;RPS17;RPL38;RPS6;RPS14;RPS19
GO:0022618	ribonucleoprotein complex assembly	9	3.08251e-09	RPS15;RPS17;EIF3E;RPL38;RPS6;EIF3F;EIF3H;RPS14;RPS19
GO:0071826	ribonucleoprotein complex subunit organization	9	5.02808e-09	RPS15;RPS17;EIF3E;RPL38;RPS6;EIF3F;EIF3H;RPS14;RPS19
GO:0008152	metabolic process	54	7.71084e-09	RPS7;RPS8;RPS9;RPS13;RPS17;RPS20;RPS21;RPS24;SPCS1;FAU;EIF3E;RPS5;RPS6;RPS10;RPS14;RPS15;RPS15A;RPS16;RPS19;RPS23;RPS28;RPS29;EIF3F;EIF3H;EIF5;RPL38;EEF2;RPL5;RPL11;RPL35A;RPL3;RPL4;RPL6;RPL7A;RPL9;RPL12;RPL22;RPL27;RPL30;RPL27A;RPL28;RPL29;RPL31;RPL34;RPL37;RPL37A;RPLP0;RPLP1;RPLP2;UBA52;RPL23;RPL35;RPL36;SRP14
GO:0030490	maturation of SSU-rRNA	5	1.88294e-07	RPS8;RPS21;RPS24;RPS19;RPS14
GO:0006417	regulation of translation	9	4.3883e-07	RPS9;EIF5;RPL38;EIF3F;RPS5;EEF2;RPS14;EIF3E;EIF3H
GO:0042273	ribosomal large subunit biogenesis	4	9.95251e-07	RPL38;RPL5;RPL11;RPL35A
GO:0000462	maturation of SSU-rRNA from tricistronic rRNA transcript (SSU-rRNA, 5.8S rRNA, LSU-rRNA)	4	2.84998e-06	RPS8;RPS21;RPS24;RPS19
GO:0044085	cellular component biogenesis	20	2.42314e-05	RPS8;RPS15;RPS17;RPS21;RPS24;RPS19;EIF3E;RPL7A;RPL38;RPLP0;RPS6;EIF3F;EIF3H;RPL5;RPL11;RPL35A;RPS7;RPS14;RPS16;RPS28
GO:0010608	posttranscriptional regulation of gene expression	9	4.31067e-05	RPS9;EIF5;RPL38;EIF3F;RPS5;EEF2;RPS14;EIF3E;EIF3H
GO:0034101	erythrocyte homeostasis	5	4.60723e-05	RPS6;RPS14;RPS17;RPS19;RPS24
GO:0001731	formation of translation preinitiation complex	3	4.96465e-05	EIF3E;EIF3F;EIF3H
GO:0002262	myeloid cell homeostasis	5	9.42057e-05	RPS6;RPS14;RPS17;RPS19;RPS24
GO:0006446	regulation of translational initiation	4	0.000184527	EIF5;EIF3F;EIF3E;EIF3H
GO:0044763	single-organism cellular process	50	0.000303616	RPS6;RPS15;RPS15A;RPS19;EEF2;RPL22;RPS14;FAU;RPL3;RPL4;RPL5;RPL6;RPL7A;RPL9;RPL11;RPL12;RPL27;RPL30;RPL27A;RPL28;RPL29;RPL31;RPL34;RPL35A;RPL37;RPL37A;RPL38;RPLP0;RPLP1;RPLP2;RPS5;RPS7;RPS8;RPS9;RPS10;RPS13;RPS16;RPS17;RPS20;RPS21;RPS23;RPS24;RPS28;RPS29;SRP14;UBA52;RPL23;RPL35;RPL36;SPCS1
GO:0048872	homeostasis of number of cells	5	0.0009737	RPS6;RPS14;RPS17;RPS19;RPS24
GO:0034622	cellular macromolecular complex assembly	9	0.00101394	RPS15;RPS17;EIF3E;RPL38;RPS6;EIF3F;EIF3H;RPS14;RPS19
GO:0006450	regulation of translational fidelity	2	0.00141095	RPS9;RPS5
GO:0009987	cellular process	54	0.00210198	RPS7;RPS8;RPS9;RPS13;RPS15;RPS17;RPS20;RPS21;RPS24;SPCS1;FAU;EIF3E;RPS5;RPS6;RPS10;RPS14;RPS15A;RPS16;RPS19;RPS23;RPS28;RPS29;EIF3F;EIF3H;EIF5;EEF2;RPL3;RPL22;RPL38;RPL5;RPL11;RPL35A;RPL4;RPL6;RPL7A;RPL9;RPL12;RPL27;RPL30;RPL27A;RPL28;RPL29;RPL31;RPL34;RPL37;RPL37A;RPLP0;RPLP1;RPLP2;UBA52;RPL23;RPL35;RPL36;SRP14
GO:0006448	regulation of translational elongation	2	0.00313058	RPS9;RPS5
GO:0002181	cytoplasmic translation	2	0.00313058	RPS7;RPS20
GO:0070925	organelle assembly	6	0.00451359	RPS15;RPS17;RPL38;RPS6;RPS14;RPS19
GO:0034463	90S preribosome assembly	1	0.00467763	RPL38
GO:0045903	positive regulation of translational fidelity	1	0.00467763	RPS9
GO:0030218	erythrocyte differentiation	3	0.00651595	RPS6;RPS14;RPS19
GO:0060265	positive regulation of respiratory burst involved in inflammatory response	1	0.00912457	RPS19
GO:0000461	endonucleolytic cleavage to generate mature 3'-end of SSU-rRNA from (SSU-rRNA, 5.8S rRNA, LSU-rRNA)	1	0.00912457	RPS21
GO:0044699	single-organism process	50	0.0130623	SPCS1;RPS6;RPS15;RPS15A;RPS19;EEF2;RPL22;RPL38;RPL11;RPS9;RPS14;SRP14;RPL23;FAU;RPL3;RPL4;RPL5;RPL6;RPL7A;RPL9;RPL12;RPL27;RPL30;RPL27A;RPL28;RPL29;RPL31;RPL34;RPL35A;RPL37;RPL37A;RPLP0;RPLP1;RPLP2;RPS5;RPS7;RPS8;RPS10;RPS13;RPS16;RPS17;RPS20;RPS21;RPS23;RPS24;RPS28;RPS29;UBA52;RPL35;RPL36
GO:0060266	negative regulation of respiratory burst involved in inflammatory response	1	0.0132568	RPS19
GO:0060268	negative regulation of respiratory burst	1	0.0132568	RPS19
GO:0000056	ribosomal small subunit export from nucleus	1	0.0132568	RPS15
GO:0060264	regulation of respiratory burst involved in inflammatory response	1	0.0170123	RPS19
GO:0000027	ribosomal large subunit assembly	1	0.0170123	RPL38
GO:0000447	endonucleolytic cleavage in ITS1 to separate SSU-rRNA from 5.8S rRNA and LSU-rRNA from tricistronic rRNA transcript (SSU-rRNA, 5.8S rRNA, LSU-rRNA)	1	0.0170123	RPS21
GO:0002536	respiratory burst involved in inflammatory response	1	0.0170123	RPS19
GO:0006610	ribosomal protein import into nucleus	1	0.0170123	RPL23
GO:0007000	nucleolus organization	1	0.0209299	RPS19
GO:0022605	oogenesis stage	1	0.0209299	RPS6
GO:0000054	ribosomal subunit export from nucleus	1	0.0238893	RPS15
GO:0033750	ribosome localization	1	0.0238893	RPS15
GO:0033753	establishment of ribosome localization	1	0.0238893	RPS15
GO:0071426	ribonucleoprotein complex export from nucleus	1	0.0238893	RPS15
GO:0071428	rRNA-containing ribonucleoprotein complex export from nucleus	1	0.0238893	RPS15
GO:0031125	rRNA 3'-end processing	1	0.0238893	RPS21
GO:0002309	T cell proliferation involved in immune response	1	0.0238893	RPS6
GO:0000478	endonucleolytic cleavage involved in rRNA processing	1	0.0273882	RPS21
GO:0000479	endonucleolytic cleavage of tricistronic rRNA transcript (SSU-rRNA, 5.8S rRNA, LSU-rRNA)	1	0.0273882	RPS21
GO:0045727	positive regulation of translation	2	0.0273882	RPS9;EEF2
GO:0060267	positive regulation of respiratory burst	1	0.0301214	RPS19
GO:0071166	ribonucleoprotein complex localization	1	0.0301214	RPS15
GO:0017182	peptidyl-diphthamide metabolic process	1	0.0301214	EEF2
GO:0017183	peptidyl-diphthamide biosynthetic process from peptidyl-histidine	1	0.0301214	EEF2
GO:0048318	axial mesoderm development	1	0.0301214	RPL38
GO:0006465	signal peptide processing	1	0.0334036	SPCS1
GO:0002679	respiratory burst involved in defense response	1	0.0334036	RPS19
GO:0018202	peptidyl-histidine modification	1	0.0368222	EEF2
GO:0065003	macromolecular complex assembly	9	0.0379787	RPS15;RPS17;RPS19;EIF3E;RPL38;RPS6;EIF3F;EIF3H;RPS14
GO:0006924	activation-induced cell death of T cells	1	0.0396902	RPS6
GO:0000469	cleavage involved in rRNA processing	1	0.0396902	RPS21
GO:0000466	maturation of 5.8S rRNA from tricistronic rRNA transcript (SSU-rRNA, 5.8S rRNA, LSU-rRNA)	1	0.0427015	RPS21
GO:0019082	viral protein processing	1	0.0427015	UBA52
GO:0060263	regulation of respiratory burst	1	0.0459055	RPS19
GO:0043628	ncRNA 3'-end processing	1	0.0490598	RPS21
GO:0000460	maturation of 5.8S rRNA	1	0.0622968	RPS21
GO:0045947	negative regulation of translational initiation	1	0.0652614	EIF3E
GO:0033119	negative regulation of RNA splicing	1	0.0714742	RPS13
GO:0042474	middle ear morphogenesis	1	0.0738833	RPL38
GO:0007220	Notch receptor processing	1	0.0738833	UBA52
GO:0002227	innate immune response in mucosa	1	0.0798748	FAU
GO:0030097	hemopoiesis	5	0.0858742	EEF2;RPL22;RPS6;RPS14;RPS19
GO:0071353	cellular response to interleukin-4	1	0.087396	RPL3
GO:0048821	erythrocyte development	1	0.087396	RPS6
GO:0045730	respiratory burst	1	0.087396	RPS19
GO:0061418	regulation of transcription from RNA polymerase II promoter in response to hypoxia	1	0.0930414	UBA52
GO:0048534	hematopoietic or lymphoid organ development	5	0.098033	EEF2;RPL22;RPS6;RPS14;RPS19
GO:0002548	monocyte chemotaxis	1	0.098033	RPS19
GO:0030099	myeloid cell differentiation	3	0.0998535	RPS6;RPS14;RPS19
KEGGID	Term	Count	p.adjust	Symbols
4330	Notch signaling pathway	1	0.0310956	HDAC1
5220	Chronic myeloid leukemia	1	0.0310956	HDAC1
4110	Cell cycle	1	0.0352133	HDAC1
5016	Huntington's disease	1	0.038976	HDAC1
5200	Pathways in cancer	1	0.0555461	HDAC1

## Sheet: UC-5
Supplementary Table 3. The enrichment analysis of GO terms and KEGG pathway for UC associated modules
GOBPID	Term	Count	p.adjust	Symbols
GO:0000398	mRNA splicing, via spliceosome	12	7.65762e-18	HNRNPA2B1;HNRNPK;HNRNPU;SNRPD3;HNRNPR;SRRM1;SF3A3;SRSF9;HNRNPL;YBX1;PCBP1;PABPN1
GO:0000377	RNA splicing, via transesterification reactions with bulged adenosine as nucleophile	12	7.65762e-18	HNRNPA2B1;HNRNPK;HNRNPU;SNRPD3;HNRNPR;SRRM1;SF3A3;SRSF9;HNRNPL;YBX1;PCBP1;PABPN1
GO:0000375	RNA splicing, via transesterification reactions	12	7.65762e-18	HNRNPA2B1;HNRNPK;HNRNPU;SNRPD3;HNRNPR;SRRM1;SF3A3;SRSF9;HNRNPL;YBX1;PCBP1;PABPN1
GO:0008380	RNA splicing	12	4.368e-16	HNRNPA2B1;HNRNPK;HNRNPU;SNRPD3;HNRNPR;SRRM1;SF3A3;SRSF9;HNRNPL;YBX1;PCBP1;PABPN1
GO:0006397	mRNA processing	12	5.19398e-15	HNRNPA2B1;HNRNPK;HNRNPU;SNRPD3;HNRNPR;SRRM1;SF3A3;SRSF9;HNRNPL;YBX1;PCBP1;PABPN1
GO:0006396	RNA processing	12	6.95473e-14	HNRNPA2B1;HNRNPK;HNRNPU;SNRPD3;HNRNPR;SRRM1;SF3A3;SRSF9;HNRNPL;YBX1;PCBP1;PABPN1
GO:0016071	mRNA metabolic process	12	1.19123e-13	HNRNPA2B1;HNRNPK;HNRNPU;SNRPD3;HNRNPR;SRRM1;SF3A3;SRSF9;HNRNPL;YBX1;PCBP1;PABPN1
GO:0006369	termination of RNA polymerase II transcription	4	3.3072e-06	SNRPD3;PABPN1;SRSF9;SRRM1
GO:0006353	DNA-templated transcription, termination	4	4.30172e-05	SNRPD3;PABPN1;SRSF9;SRRM1
GO:0016070	RNA metabolic process	13	5.45847e-05	HNRNPA2B1;HNRNPK;HNRNPU;SNRPD3;HNRNPR;SRRM1;SF3A3;YBX1;SRSF9;HNRNPL;PCBP1;UBC;PABPN1
GO:0031124	mRNA 3'-end processing	4	5.78472e-05	SNRPD3;PABPN1;SRSF9;SRRM1
GO:0031123	RNA 3'-end processing	4	0.000107715	SNRPD3;PABPN1;SRSF9;SRRM1
GO:0010467	gene expression	13	0.000143646	HNRNPA2B1;HNRNPK;HNRNPU;SNRPD3;HNRNPR;SRRM1;SF3A3;YBX1;SRSF9;PABPN1;HNRNPL;PCBP1;UBC
GO:0090304	nucleic acid metabolic process	13	0.000145995	HNRNPA2B1;HNRNPK;HNRNPU;SNRPD3;HNRNPR;SRRM1;SF3A3;YBX1;SRSF9;HNRNPL;PCBP1;UBC;PABPN1
GO:0070934	CRD-mediated mRNA stabilization	2	0.000166437	HNRNPU;YBX1
GO:0050657	nucleic acid transport	4	0.000166437	HNRNPA2B1;PABPN1;SRSF9;SRRM1
GO:0050658	RNA transport	4	0.000166437	HNRNPA2B1;PABPN1;SRSF9;SRRM1
GO:0051236	establishment of RNA localization	4	0.000166437	HNRNPA2B1;PABPN1;SRSF9;SRRM1
GO:0006403	RNA localization	4	0.000197952	HNRNPA2B1;PABPN1;SRSF9;SRRM1
GO:0044260	cellular macromolecule metabolic process	15	0.000201093	HNRNPA2B1;HNRNPK;HNRNPU;SNRPD3;HNRNPR;SRRM1;SF3A3;YBX1;SRSF9;ANAPC11;HNRNPL;PCBP1;UBC;PABPN1;BUB3
GO:0015931	nucleobase-containing compound transport	4	0.000296757	HNRNPA2B1;PABPN1;SRSF9;SRRM1
GO:0006139	nucleobase-containing compound metabolic process	13	0.000364097	HNRNPA2B1;HNRNPK;HNRNPU;SNRPD3;HNRNPR;SRRM1;SF3A3;YBX1;SRSF9;HNRNPL;PCBP1;UBC;PABPN1
GO:0051436	negative regulation of ubiquitin-protein ligase activity involved in mitotic cell cycle	3	0.000416124	UBC;BUB3;ANAPC11
GO:0046483	heterocycle metabolic process	13	0.000460758	HNRNPA2B1;HNRNPK;HNRNPU;SNRPD3;HNRNPR;SRRM1;SF3A3;YBX1;SRSF9;HNRNPL;PCBP1;UBC;PABPN1
GO:0006725	cellular aromatic compound metabolic process	13	0.000460758	HNRNPA2B1;HNRNPK;HNRNPU;SNRPD3;HNRNPR;SRRM1;SF3A3;YBX1;SRSF9;HNRNPL;PCBP1;UBC;PABPN1
GO:0051352	negative regulation of ligase activity	3	0.000460758	UBC;BUB3;ANAPC11
GO:0051444	negative regulation of ubiquitin-protein transferase activity	3	0.000460758	UBC;BUB3;ANAPC11
GO:0006406	mRNA export from nucleus	3	0.000460758	PABPN1;SRSF9;SRRM1
GO:0051439	regulation of ubiquitin-protein ligase activity involved in mitotic cell cycle	3	0.000520941	UBC;BUB3;ANAPC11
GO:0043170	macromolecule metabolic process	15	0.000521665	HNRNPA2B1;HNRNPK;HNRNPU;SNRPD3;HNRNPR;SRRM1;SF3A3;YBX1;SRSF9;ANAPC11;PABPN1;HNRNPL;PCBP1;UBC;BUB3
GO:1901360	organic cyclic compound metabolic process	13	0.000610575	HNRNPA2B1;HNRNPK;HNRNPU;SNRPD3;HNRNPR;SRRM1;SF3A3;YBX1;SRSF9;HNRNPL;PCBP1;UBC;PABPN1
GO:0006405	RNA export from nucleus	3	0.000610575	PABPN1;SRSF9;SRRM1
GO:0006366	transcription from RNA polymerase II promoter	8	0.000628401	YBX1;HNRNPA2B1;HNRNPK;SNRPD3;UBC;PABPN1;SRSF9;SRRM1
GO:0034641	cellular nitrogen compound metabolic process	13	0.000711015	HNRNPA2B1;HNRNPK;HNRNPU;SNRPD3;HNRNPR;SRRM1;SF3A3;YBX1;SRSF9;HNRNPL;PCBP1;UBC;PABPN1
GO:0050684	regulation of mRNA processing	3	0.000753859	SRSF9;HNRNPA2B1;PABPN1
GO:0051438	regulation of ubiquitin-protein transferase activity	3	0.00101879	UBC;BUB3;ANAPC11
GO:1903311	regulation of mRNA metabolic process	3	0.00101957	SRSF9;HNRNPA2B1;PABPN1
GO:0048025	negative regulation of mRNA splicing, via spliceosome	2	0.00103977	SRSF9;HNRNPA2B1
GO:0031145	anaphase-promoting complex-dependent proteasomal ubiquitin-dependent protein catabolic process	3	0.00105085	UBC;BUB3;ANAPC11
GO:0051340	regulation of ligase activity	3	0.00108137	UBC;BUB3;ANAPC11
GO:0006807	nitrogen compound metabolic process	13	0.00111598	HNRNPA2B1;HNRNPK;HNRNPU;SNRPD3;HNRNPR;SRRM1;SF3A3;YBX1;SRSF9;HNRNPL;PCBP1;UBC;PABPN1
GO:0031397	negative regulation of protein ubiquitination	3	0.00114384	UBC;BUB3;ANAPC11
GO:0033119	negative regulation of RNA splicing	2	0.00125919	SRSF9;HNRNPA2B1
GO:1903321	negative regulation of protein modification by small protein conjugation or removal	3	0.00130057	UBC;BUB3;ANAPC11
GO:0051028	mRNA transport	3	0.00153418	PABPN1;SRSF9;SRRM1
GO:0006376	mRNA splice site selection	2	0.00167796	SRSF9;SF3A3
GO:0051168	nuclear export	3	0.00194526	PABPN1;SRSF9;SRRM1
GO:0050686	negative regulation of mRNA processing	2	0.00208476	SRSF9;HNRNPA2B1
GO:0043489	RNA stabilization	2	0.00208476	HNRNPU;YBX1
GO:0048255	mRNA stabilization	2	0.00208476	HNRNPU;YBX1
GO:0044238	primary metabolic process	15	0.00213114	HNRNPA2B1;HNRNPK;HNRNPU;SNRPD3;HNRNPR;SRRM1;SF3A3;YBX1;SRSF9;ANAPC11;HNRNPL;PCBP1;UBC;PABPN1;BUB3
GO:1901991	negative regulation of mitotic cell cycle phase transition	3	0.00214461	UBC;BUB3;ANAPC11
GO:0022618	ribonucleoprotein complex assembly	3	0.00218589	SNRPD3;SRSF9;SF3A3
GO:0044237	cellular metabolic process	15	0.00234839	HNRNPA2B1;HNRNPK;HNRNPU;SNRPD3;HNRNPR;SRRM1;SF3A3;YBX1;SRSF9;ANAPC11;HNRNPL;PCBP1;UBC;PABPN1;BUB3
GO:1901988	negative regulation of cell cycle phase transition	3	0.00244098	UBC;BUB3;ANAPC11
GO:0071826	ribonucleoprotein complex subunit organization	3	0.00244098	SNRPD3;SRSF9;SF3A3
GO:1903312	negative regulation of mRNA metabolic process	2	0.00252021	SRSF9;HNRNPA2B1
GO:0007093	mitotic cell cycle checkpoint	3	0.00289737	UBC;BUB3;ANAPC11
GO:0071704	organic substance metabolic process	15	0.00317973	HNRNPA2B1;HNRNPK;HNRNPU;SNRPD3;HNRNPR;SRRM1;SF3A3;YBX1;SRSF9;ANAPC11;PABPN1;HNRNPL;PCBP1;UBC;BUB3
GO:0007094	mitotic spindle assembly checkpoint	2	0.0034866	BUB3;ANAPC11
GO:0071173	spindle assembly checkpoint	2	0.00359901	BUB3;ANAPC11
GO:0033046	negative regulation of sister chromatid segregation	2	0.00365088	BUB3;ANAPC11
GO:0033048	negative regulation of mitotic sister chromatid segregation	2	0.00365088	BUB3;ANAPC11
GO:0071174	mitotic spindle checkpoint	2	0.00365088	BUB3;ANAPC11
GO:0045841	negative regulation of mitotic metaphase/anaphase transition	2	0.00365088	BUB3;ANAPC11
GO:2000816	negative regulation of mitotic sister chromatid separation	2	0.00365088	BUB3;ANAPC11
GO:0051306	mitotic sister chromatid separation	2	0.00370635	BUB3;ANAPC11
GO:1902100	negative regulation of metaphase/anaphase transition of cell cycle	2	0.00370635	BUB3;ANAPC11
GO:0007091	metaphase/anaphase transition of mitotic cell cycle	2	0.00392724	BUB3;ANAPC11
GO:0051985	negative regulation of chromosome segregation	2	0.00392724	BUB3;ANAPC11
GO:0044784	metaphase/anaphase transition of cell cycle	2	0.00403814	BUB3;ANAPC11
GO:0000245	spliceosomal complex assembly	2	0.0041493	SRSF9;SF3A3
GO:0043488	regulation of mRNA stability	2	0.00426073	HNRNPU;YBX1
GO:0031396	regulation of protein ubiquitination	3	0.00445721	UBC;BUB3;ANAPC11
GO:1901990	regulation of mitotic cell cycle phase transition	3	0.00445721	UBC;BUB3;ANAPC11
GO:0043487	regulation of RNA stability	2	0.00453669	HNRNPU;YBX1
GO:0031577	spindle checkpoint	2	0.00453669	BUB3;ANAPC11
GO:0010948	negative regulation of cell cycle process	3	0.00456883	UBC;BUB3;ANAPC11
GO:0030071	regulation of mitotic metaphase/anaphase transition	2	0.00456883	BUB3;ANAPC11
GO:0045930	negative regulation of mitotic cell cycle	3	0.00456883	UBC;BUB3;ANAPC11
GO:1902099	regulation of metaphase/anaphase transition of cell cycle	2	0.00458599	BUB3;ANAPC11
GO:0045839	negative regulation of mitotic nuclear division	2	0.00458599	BUB3;ANAPC11
GO:0010965	regulation of mitotic sister chromatid separation	2	0.00469585	BUB3;ANAPC11
GO:1901987	regulation of cell cycle phase transition	3	0.00469585	UBC;BUB3;ANAPC11
GO:1903320	regulation of protein modification by small protein conjugation or removal	3	0.00469585	UBC;BUB3;ANAPC11
GO:0033045	regulation of sister chromatid segregation	2	0.00469585	BUB3;ANAPC11
GO:0033047	regulation of mitotic sister chromatid segregation	2	0.00469585	BUB3;ANAPC11
GO:0051304	chromosome separation	2	0.00469585	BUB3;ANAPC11
GO:0048024	regulation of mRNA splicing, via spliceosome	2	0.00469585	SRSF9;HNRNPA2B1
GO:0000075	cell cycle checkpoint	3	0.00504574	BUB3;UBC;ANAPC11
GO:0051302	regulation of cell division	3	0.00586992	YBX1;BUB3;ANAPC11
GO:0051784	negative regulation of nuclear division	2	0.00586992	BUB3;ANAPC11
GO:0032435	negative regulation of proteasomal ubiquitin-dependent protein catabolic process	2	0.00598231	BUB3;ANAPC11
GO:0046778	modification by virus of host mRNA processing	1	0.00640492	PABPN1
GO:0072369	regulation of lipid transport by positive regulation of transcription from RNA polymerase II promoter	1	0.00640492	HNRNPK
GO:1901799	negative regulation of proteasomal protein catabolic process	2	0.00649978	BUB3;ANAPC11
GO:0051437	positive regulation of ubiquitin-protein ligase activity involved in regulation of mitotic cell cycle transition	2	0.00656138	UBC;ANAPC11
GO:1903050	regulation of proteolysis involved in cellular protein catabolic process	3	0.00656138	UBC;BUB3;ANAPC11
GO:1903362	regulation of cellular protein catabolic process	3	0.00724988	UBC;BUB3;ANAPC11
GO:0051983	regulation of chromosome segregation	2	0.00732385	BUB3;ANAPC11
GO:1903051	negative regulation of proteolysis involved in cellular protein catabolic process	2	0.00743822	BUB3;ANAPC11
GO:0051782	negative regulation of cell division	2	0.00774217	BUB3;ANAPC11
GO:0051348	negative regulation of transferase activity	3	0.00811453	UBC;BUB3;ANAPC11
GO:1903363	negative regulation of cellular protein catabolic process	2	0.00816423	BUB3;ANAPC11
GO:0022613	ribonucleoprotein complex biogenesis	3	0.00848597	SNRPD3;SRSF9;SF3A3
GO:2000060	positive regulation of protein ubiquitination involved in ubiquitin-dependent protein catabolic process	2	0.00852626	UBC;ANAPC11
GO:0039656	modulation by virus of host gene expression	1	0.00852626	PABPN1
GO:0043484	regulation of RNA splicing	2	0.00882035	SRSF9;HNRNPA2B1
GO:0051443	positive regulation of ubiquitin-protein transferase activity	2	0.00893561	UBC;ANAPC11
GO:0051351	positive regulation of ligase activity	2	0.00985707	UBC;ANAPC11
GO:2000058	regulation of protein ubiquitination involved in ubiquitin-dependent protein catabolic process	2	0.00997306	UBC;ANAPC11
GO:2001251	negative regulation of chromosome organization	2	0.0105049	BUB3;ANAPC11
GO:0071705	nitrogen compound transport	4	0.010573	HNRNPA2B1;PABPN1;SRSF9;SRRM1
GO:0072367	regulation of lipid transport by regulation of transcription from RNA polymerase II promoter	1	0.010573	HNRNPK
GO:0045716	positive regulation of low-density lipoprotein particle receptor biosynthetic process	1	0.010573	HNRNPK
GO:0000070	mitotic sister chromatid segregation	2	0.0116083	BUB3;ANAPC11
GO:0043161	proteasome-mediated ubiquitin-dependent protein catabolic process	3	0.0123751	UBC;BUB3;ANAPC11
GO:0000389	mRNA 3'-splice site recognition	1	0.0128747	SF3A3
GO:0000819	sister chromatid segregation	2	0.0130592	BUB3;ANAPC11
GO:0008152	metabolic process	15	0.0134569	HNRNPA2B1;HNRNPK;HNRNPU;SNRPD3;HNRNPR;SRRM1;SF3A3;YBX1;SRSF9;ANAPC11;PABPN1;HNRNPL;PCBP1;UBC;BUB3
GO:0006913	nucleocytoplasmic transport	3	0.0137343	PABPN1;SRSF9;SRRM1
GO:0010498	proteasomal protein catabolic process	3	0.0137343	UBC;BUB3;ANAPC11
GO:0042177	negative regulation of protein catabolic process	2	0.0137462	BUB3;ANAPC11
GO:0042176	regulation of protein catabolic process	3	0.0137887	UBC;BUB3;ANAPC11
GO:0051169	nuclear transport	3	0.0137887	PABPN1;SRSF9;SRRM1
GO:0007346	regulation of mitotic cell cycle	3	0.0152697	UBC;BUB3;ANAPC11
GO:0010605	negative regulation of macromolecule metabolic process	6	0.0164695	SRSF9;HNRNPA2B1;YBX1;UBC;BUB3;ANAPC11
GO:0010988	regulation of low-density lipoprotein particle clearance	1	0.0165393	HNRNPK
GO:0006351	transcription, DNA-templated	8	0.0165393	YBX1;HNRNPA2B1;HNRNPK;SNRPD3;UBC;PABPN1;SRSF9;SRRM1
GO:0007088	regulation of mitotic nuclear division	2	0.0166479	BUB3;ANAPC11
GO:0044772	mitotic cell cycle phase transition	3	0.0167451	UBC;BUB3;ANAPC11
GO:0097659	nucleic acid-templated transcription	8	0.0167959	YBX1;HNRNPA2B1;HNRNPK;SNRPD3;UBC;PABPN1;SRSF9;SRRM1
GO:0031400	negative regulation of protein modification process	3	0.0170971	UBC;BUB3;ANAPC11
GO:0032434	regulation of proteasomal ubiquitin-dependent protein catabolic process	2	0.0170971	BUB3;ANAPC11
GO:0031330	negative regulation of cellular catabolic process	2	0.0176911	BUB3;ANAPC11
GO:0045714	regulation of low-density lipoprotein particle receptor biosynthetic process	1	0.0178502	HNRNPK
GO:0031324	negative regulation of cellular metabolic process	6	0.0178819	SRSF9;HNRNPA2B1;YBX1;UBC;BUB3;ANAPC11
GO:0044770	cell cycle phase transition	3	0.0178977	UBC;BUB3;ANAPC11
GO:1903052	positive regulation of proteolysis involved in cellular protein catabolic process	2	0.018378	UBC;ANAPC11
GO:0042787	protein ubiquitination involved in ubiquitin-dependent protein catabolic process	2	0.0191191	UBC;ANAPC11
GO:1903364	positive regulation of cellular protein catabolic process	2	0.0191191	UBC;ANAPC11
GO:0045713	low-density lipoprotein particle receptor biosynthetic process	1	0.0191191	HNRNPK
GO:0045786	negative regulation of cell cycle	3	0.0191191	UBC;BUB3;ANAPC11
GO:0032774	RNA biosynthetic process	8	0.0191645	YBX1;HNRNPA2B1;HNRNPK;SNRPD3;UBC;PABPN1;SRSF9;SRRM1
GO:0031398	positive regulation of protein ubiquitination	2	0.0200165	UBC;ANAPC11
GO:0010564	regulation of cell cycle process	3	0.0202339	UBC;BUB3;ANAPC11
GO:0051783	regulation of nuclear division	2	0.0202339	BUB3;ANAPC11
GO:0016973	poly(A)+ mRNA export from nucleus	1	0.0204861	PABPN1
GO:0019054	modulation by virus of host process	1	0.0223739	PABPN1
GO:1903322	positive regulation of protein modification by small protein conjugation or removal	2	0.0228209	UBC;ANAPC11
GO:0006511	ubiquitin-dependent protein catabolic process	3	0.0228935	UBC;BUB3;ANAPC11
GO:0019941	modification-dependent protein catabolic process	3	0.0236053	UBC;BUB3;ANAPC11
GO:0010870	positive regulation of receptor biosynthetic process	1	0.0236053	HNRNPK
GO:0019082	viral protein processing	1	0.0236053	UBC
GO:0043632	modification-dependent macromolecule catabolic process	3	0.0240037	UBC;BUB3;ANAPC11
GO:0010984	regulation of lipoprotein particle clearance	1	0.0252338	HNRNPK
GO:0009895	negative regulation of catabolic process	2	0.0256295	BUB3;ANAPC11
GO:0007623	circadian rhythm	2	0.0262606	HNRNPU;UBC
GO:0032799	low-density lipoprotein receptor particle metabolic process	1	0.0264842	HNRNPK
GO:0044068	modulation by symbiont of host cellular process	1	0.0264842	PABPN1
GO:0016485	protein processing	3	0.0271223	UBC;BUB3;ANAPC11
GO:0000209	protein polyubiquitination	2	0.0271914	ANAPC11;UBC
GO:0009892	negative regulation of metabolic process	6	0.0272198	SRSF9;HNRNPA2B1;YBX1;UBC;BUB3;ANAPC11
GO:0051603	proteolysis involved in cellular protein catabolic process	3	0.0274064	UBC;BUB3;ANAPC11
GO:0033044	regulation of chromosome organization	2	0.0293723	BUB3;ANAPC11
GO:0034654	nucleobase-containing compound biosynthetic process	8	0.0299737	YBX1;HNRNPA2B1;HNRNPK;SNRPD3;UBC;PABPN1;SRSF9;SRRM1
GO:0044257	cellular protein catabolic process	3	0.030109	UBC;BUB3;ANAPC11
GO:0051253	negative regulation of RNA metabolic process	4	0.0304077	SRSF9;HNRNPA2B1;YBX1;UBC
GO:0034383	low-density lipoprotein particle clearance	1	0.0304077	HNRNPK
GO:0061136	regulation of proteasomal protein catabolic process	2	0.0309386	BUB3;ANAPC11
GO:0045732	positive regulation of protein catabolic process	2	0.0315823	UBC;ANAPC11
GO:0018130	heterocycle biosynthetic process	8	0.0320167	YBX1;HNRNPA2B1;HNRNPK;SNRPD3;UBC;PABPN1;SRSF9;SRRM1
GO:0019438	aromatic compound biosynthetic process	8	0.0320705	YBX1;HNRNPA2B1;HNRNPK;SNRPD3;UBC;PABPN1;SRSF9;SRRM1
GO:0051301	cell division	3	0.0330143	YBX1;BUB3;ANAPC11
GO:0031329	regulation of cellular catabolic process	3	0.034307	UBC;BUB3;ANAPC11
GO:0010869	regulation of receptor biosynthetic process	1	0.034307	HNRNPK
GO:0044271	cellular nitrogen compound biosynthetic process	8	0.0356292	YBX1;HNRNPA2B1;HNRNPK;SNRPD3;UBC;PABPN1;SRSF9;SRRM1
GO:0033036	macromolecule localization	6	0.0357955	HNRNPA2B1;BUB3;HNRNPK;PABPN1;SRSF9;SRRM1
GO:0007059	chromosome segregation	2	0.0362228	BUB3;ANAPC11
GO:1901362	organic cyclic compound biosynthetic process	8	0.0362632	YBX1;HNRNPA2B1;HNRNPK;SNRPD3;UBC;PABPN1;SRSF9;SRRM1
GO:0007220	Notch receptor processing	1	0.0362632	UBC
GO:0051154	negative regulation of striated muscle cell differentiation	1	0.0362632	YBX1
GO:0019048	modulation by virus of host morphology or physiology	1	0.0362632	PABPN1
GO:0016567	protein ubiquitination	3	0.0372841	ANAPC11;UBC;BUB3
GO:0045934	negative regulation of nucleobase-containing compound metabolic process	4	0.0372841	SRSF9;HNRNPA2B1;YBX1;UBC
GO:0008608	attachment of spindle microtubules to kinetochore	1	0.0372841	BUB3
GO:0032800	receptor biosynthetic process	1	0.0384748	HNRNPK
GO:0008334	histone mRNA metabolic process	1	0.0384748	SNRPD3
GO:0000122	negative regulation of transcription from RNA polymerase II promoter	3	0.0387057	HNRNPA2B1;YBX1;UBC
GO:0051172	negative regulation of nitrogen compound metabolic process	4	0.038778	SRSF9;HNRNPA2B1;YBX1;UBC
GO:0030162	regulation of proteolysis	3	0.0390496	UBC;BUB3;ANAPC11
GO:0031331	positive regulation of cellular catabolic process	2	0.039566	UBC;ANAPC11
GO:0032446	protein modification by small protein conjugation	3	0.0418918	ANAPC11;UBC;BUB3
GO:0070979	protein K11-linked ubiquitination	1	0.0418918	ANAPC11
GO:0010629	negative regulation of gene expression	4	0.0421156	SRSF9;HNRNPA2B1;YBX1;UBC
GO:0030163	protein catabolic process	3	0.0424455	UBC;BUB3;ANAPC11
GO:0044003	modification by symbiont of host morphology or physiology	1	0.0427635	PABPN1
GO:0009894	regulation of catabolic process	3	0.0434203	UBC;BUB3;ANAPC11
GO:0010639	negative regulation of organelle organization	2	0.0434844	BUB3;ANAPC11
GO:0061418	regulation of transcription from RNA polymerase II promoter in response to hypoxia	1	0.0434844	UBC
GO:0060255	regulation of macromolecule metabolic process	9	0.0434844	YBX1;SRSF9;HNRNPA2B1;HNRNPK;HNRNPU;UBC;PABPN1;BUB3;ANAPC11
GO:0034381	plasma lipoprotein particle clearance	1	0.0461143	HNRNPK
GO:0034622	cellular macromolecular complex assembly	3	0.0464465	SNRPD3;SRSF9;SF3A3
GO:0016032	viral process	3	0.0468644	HNRNPK;UBC;PABPN1
GO:0048511	rhythmic process	2	0.0468987	HNRNPU;UBC
GO:0044764	multi-organism cellular process	3	0.0478629	HNRNPK;UBC;PABPN1
GO:0070423	nucleotide-binding oligomerization domain containing signaling pathway	1	0.0478629	UBC
GO:0043086	negative regulation of catalytic activity	3	0.0485881	UBC;BUB3;ANAPC11
GO:0075733	intracellular transport of virus	1	0.0485881	UBC
GO:1902583	multi-organism intracellular transport	1	0.0485881	UBC
GO:0009896	positive regulation of catabolic process	2	0.0502364	UBC;ANAPC11
GO:0032269	negative regulation of cellular protein metabolic process	3	0.0502364	UBC;BUB3;ANAPC11
GO:0048260	positive regulation of receptor-mediated endocytosis	1	0.0504415	HNRNPK
GO:0019068	virion assembly	1	0.0504415	UBC
GO:0045862	positive regulation of proteolysis	2	0.0507812	UBC;ANAPC11
GO:0046794	transport of virus	1	0.0513408	UBC
GO:0045861	negative regulation of proteolysis	2	0.0514927	BUB3;ANAPC11
GO:0000387	spliceosomal snRNP assembly	1	0.0517476	SNRPD3
GO:0044766	multi-organism transport	1	0.0517476	UBC
GO:1902579	multi-organism localization	1	0.0517476	UBC
GO:0034645	cellular macromolecule biosynthetic process	8	0.0519253	YBX1;HNRNPA2B1;HNRNPK;SNRPD3;UBC;PABPN1;SRSF9;SRRM1
GO:0070647	protein modification by small protein conjugation or removal	3	0.0520104	ANAPC11;UBC;BUB3
GO:0044419	interspecies interaction between organisms	3	0.0525323	HNRNPK;UBC;PABPN1
GO:0044403	symbiosis, encompassing mutualism through parasitism	3	0.0525323	HNRNPK;UBC;PABPN1
GO:0034453	microtubule anchoring	1	0.0532153	BUB3
GO:1903047	mitotic cell cycle process	3	0.0533863	BUB3;UBC;ANAPC11
GO:0010955	negative regulation of protein processing	2	0.0535459	BUB3;ANAPC11
GO:0032480	negative regulation of type I interferon production	1	0.053805	UBC
GO:0042059	negative regulation of epidermal growth factor receptor signaling pathway	1	0.0561354	UBC
GO:1901185	negative regulation of ERBB signaling pathway	1	0.0571667	UBC
GO:0051248	negative regulation of protein metabolic process	3	0.0575656	UBC;BUB3;ANAPC11
GO:0051726	regulation of cell cycle	3	0.0603714	UBC;BUB3;ANAPC11
GO:0009059	macromolecule biosynthetic process	8	0.0603714	YBX1;HNRNPA2B1;HNRNPK;SNRPD3;UBC;PABPN1;SRSF9;SRRM1
GO:0002753	cytoplasmic pattern recognition receptor signaling pathway	1	0.0611933	UBC
GO:0051148	negative regulation of muscle cell differentiation	1	0.0620384	YBX1
GO:0070613	regulation of protein processing	2	0.0620384	BUB3;ANAPC11
GO:0009250	glucan biosynthetic process	1	0.0626184	UBC
GO:0005978	glycogen biosynthetic process	1	0.0626184	UBC
GO:0051338	regulation of transferase activity	3	0.0627247	UBC;BUB3;ANAPC11
GO:0044265	cellular macromolecule catabolic process	3	0.0627247	UBC;BUB3;ANAPC11
GO:0035872	nucleotide-binding domain, leucine rich repeat containing receptor signaling pathway	1	0.0630488	UBC
GO:0043618	regulation of transcription from RNA polymerase II promoter in response to stress	1	0.065195	UBC
GO:0007067	mitotic nuclear division	2	0.065337	BUB3;ANAPC11
GO:0097006	regulation of plasma lipoprotein particle levels	1	0.0658526	HNRNPK
GO:0045944	positive regulation of transcription from RNA polymerase II promoter	3	0.0660049	YBX1;HNRNPK;UBC
GO:0019058	viral life cycle	2	0.0669579	UBC;PABPN1
GO:0043620	regulation of DNA-templated transcription in response to stress	1	0.0685792	UBC
GO:0010468	regulation of gene expression	7	0.0690117	YBX1;SRSF9;HNRNPA2B1;HNRNPK;HNRNPU;UBC;PABPN1
GO:0032922	circadian regulation of gene expression	1	0.0703554	HNRNPU
GO:0000278	mitotic cell cycle	3	0.070412	BUB3;UBC;ANAPC11
GO:0044092	negative regulation of molecular function	3	0.0729595	UBC;BUB3;ANAPC11
GO:0048259	regulation of receptor-mediated endocytosis	1	0.0729595	HNRNPK
GO:0071702	organic substance transport	5	0.0742777	HNRNPA2B1;HNRNPK;PABPN1;SRSF9;SRRM1
GO:0006357	regulation of transcription from RNA polymerase II promoter	4	0.0743638	YBX1;HNRNPA2B1;HNRNPK;UBC
GO:0033692	cellular polysaccharide biosynthetic process	1	0.0743638	UBC
GO:0034166	toll-like receptor 10 signaling pathway	1	0.0751489	UBC
GO:0046907	intracellular transport	4	0.0751489	PABPN1;UBC;SRSF9;SRRM1
GO:0016482	cytoplasmic transport	3	0.0751489	PABPN1;SRSF9;SRRM1
GO:0006977	DNA damage response, signal transduction by p53 class mediator resulting in cell cycle arrest	1	0.0751489	UBC
GO:0034146	toll-like receptor 5 signaling pathway	1	0.0751489	UBC
GO:1902400	intracellular signal transduction involved in G1 DNA damage checkpoint	1	0.075673	UBC
GO:0072431	signal transduction involved in mitotic G1 DNA damage checkpoint	1	0.075673	UBC
GO:0051817	modification of morphology or physiology of other organism involved in symbiotic interaction	1	0.0766948	PABPN1
GO:1902402	signal transduction involved in mitotic DNA damage checkpoint	1	0.0766948	UBC
GO:1902403	signal transduction involved in mitotic DNA integrity checkpoint	1	0.0766948	UBC
GO:0072413	signal transduction involved in mitotic cell cycle checkpoint	1	0.0766948	UBC
GO:0045892	negative regulation of transcription, DNA-templated	3	0.0769753	HNRNPA2B1;YBX1;UBC
GO:0038123	toll-like receptor TLR1:TLR2 signaling pathway	1	0.0770315	UBC
GO:0038124	toll-like receptor TLR6:TLR2 signaling pathway	1	0.0770315	UBC
GO:0072422	signal transduction involved in DNA damage checkpoint	1	0.0770315	UBC
GO:0072401	signal transduction involved in DNA integrity checkpoint	1	0.0770315	UBC
GO:0000271	polysaccharide biosynthetic process	1	0.0770315	UBC
GO:0051153	regulation of striated muscle cell differentiation	1	0.0770315	YBX1
GO:0072395	signal transduction involved in cell cycle checkpoint	1	0.0770315	UBC
GO:0030512	negative regulation of transforming growth factor beta receptor signaling pathway	1	0.0770315	UBC
GO:1903845	negative regulation of cellular response to transforming growth factor beta stimulus	1	0.0770315	UBC
GO:0034637	cellular carbohydrate biosynthetic process	1	0.0775066	UBC
GO:0042058	regulation of epidermal growth factor receptor signaling pathway	1	0.0775066	UBC
GO:0034162	toll-like receptor 9 signaling pathway	1	0.0782534	UBC
GO:0002479	antigen processing and presentation of exogenous peptide antigen via MHC class I, TAP-dependent	1	0.0787809	UBC
GO:1903507	negative regulation of nucleic acid-templated transcription	3	0.0787809	HNRNPA2B1;YBX1;UBC
GO:1901184	regulation of ERBB signaling pathway	1	0.0787809	UBC
GO:0031571	mitotic G1 DNA damage checkpoint	1	0.0787809	UBC
GO:0032481	positive regulation of type I interferon production	1	0.0787809	UBC
GO:0044783	G1 DNA damage checkpoint	1	0.0787809	UBC
GO:0034134	toll-like receptor 2 signaling pathway	1	0.0787809	UBC
GO:0044819	mitotic G1/S transition checkpoint	1	0.0787809	UBC
GO:0035666	TRIF-dependent toll-like receptor signaling pathway	1	0.0787809	UBC
GO:1902679	negative regulation of RNA biosynthetic process	3	0.079555	HNRNPA2B1;YBX1;UBC
GO:0042590	antigen processing and presentation of exogenous peptide antigen via MHC class I	1	0.0802016	UBC
GO:0002756	MyD88-independent toll-like receptor signaling pathway	1	0.0809033	UBC
GO:0010608	posttranscriptional regulation of gene expression	2	0.081321	HNRNPU;YBX1
GO:0005977	glycogen metabolic process	1	0.081321	UBC
GO:0044042	glucan metabolic process	1	0.0817321	UBC
GO:0006073	cellular glucan metabolic process	1	0.0817321	UBC
GO:0002755	MyD88-dependent toll-like receptor signaling pathway	1	0.0833719	UBC
GO:0034138	toll-like receptor 3 signaling pathway	1	0.0840447	UBC
GO:0080090	regulation of primary metabolic process	8	0.0841474	YBX1;SRSF9;HNRNPA2B1;HNRNPK;UBC;PABPN1;BUB3;ANAPC11
GO:0009057	macromolecule catabolic process	3	0.0841474	UBC;BUB3;ANAPC11
GO:0071158	positive regulation of cell cycle arrest	1	0.0841474	UBC
GO:0035821	modification of morphology or physiology of other organism	1	0.0847818	PABPN1
GO:0000280	nuclear division	2	0.0847818	BUB3;ANAPC11
GO:0032368	regulation of lipid transport	1	0.086111	HNRNPK
GO:0045807	positive regulation of endocytosis	1	0.088608	HNRNPK
GO:0051129	negative regulation of cellular component organization	2	0.0890027	BUB3;ANAPC11
GO:2000113	negative regulation of cellular macromolecule biosynthetic process	3	0.0890027	HNRNPA2B1;YBX1;UBC
GO:0051252	regulation of RNA metabolic process	6	0.0909206	YBX1;SRSF9;HNRNPA2B1;HNRNPK;UBC;PABPN1
GO:0019222	regulation of metabolic process	9	0.0912012	YBX1;SRSF9;HNRNPA2B1;HNRNPK;HNRNPU;UBC;PABPN1;BUB3;ANAPC11
GO:0048285	organelle fission	2	0.0923248	BUB3;ANAPC11
GO:0044264	cellular polysaccharide metabolic process	1	0.0923248	UBC
GO:0017015	regulation of transforming growth factor beta receptor signaling pathway	1	0.0941194	UBC
GO:2000134	negative regulation of G1/S transition of mitotic cell cycle	1	0.0941194	UBC
GO:1903844	regulation of cellular response to transforming growth factor beta stimulus	1	0.0941194	UBC
GO:0090288	negative regulation of cellular response to growth factor stimulus	1	0.0946918	UBC
GO:0051641	cellular localization	5	0.0946918	BUB3;PABPN1;UBC;SRSF9;SRRM1
GO:0044773	mitotic DNA damage checkpoint	1	0.0946918	UBC
GO:1902807	negative regulation of cell cycle G1/S phase transition	1	0.0946918	UBC
GO:0071156	regulation of cell cycle arrest	1	0.0976354	UBC
GO:0022402	cell cycle process	3	0.0976354	BUB3;UBC;ANAPC11
GO:0034142	toll-like receptor 4 signaling pathway	1	0.0977941	UBC
GO:0002474	antigen processing and presentation of peptide antigen via MHC class I	1	0.0977941	UBC
GO:0010558	negative regulation of macromolecule biosynthetic process	3	0.0977941	HNRNPA2B1;YBX1;UBC
GO:0090101	negative regulation of transmembrane receptor protein serine/threonine kinase signaling pathway	1	0.0977941	UBC
GO:0044774	mitotic DNA integrity checkpoint	1	0.0977941	UBC
GO:0032479	regulation of type I interferon production	1	0.0980444	UBC
GO:0005976	polysaccharide metabolic process	1	0.0980444	UBC
GO:0045893	positive regulation of transcription, DNA-templated	3	0.0986553	YBX1;HNRNPK;UBC
GO:1903508	positive regulation of nucleic acid-templated transcription	3	0.0986553	YBX1;HNRNPK;UBC
GO:0030330	DNA damage response, signal transduction by p53 class mediator	1	0.0988331	UBC
GO:0032606	type I interferon production	1	0.0993713	UBC
GO:0031323	regulation of cellular metabolic process	8	0.0995625	YBX1;SRSF9;HNRNPA2B1;HNRNPK;UBC;PABPN1;BUB3;ANAPC11
GO:0050852	T cell receptor signaling pathway	1	0.0996046	UBC
KEGGID	Term	Count	p.adjust	Symbols
4330	Notch signaling pathway	1	0.0310956	HDAC1
5220	Chronic myeloid leukemia	1	0.0310956	HDAC1
4110	Cell cycle	1	0.0352133	HDAC1
5016	Huntington's disease	1	0.038976	HDAC1
5200	Pathways in cancer	1	0.0555461	HDAC1

## Sheet: UC-8
Supplementary Table 3. The enrichment analysis of GO terms and KEGG pathway for UC associated modules
GOBPID	Term	Count	p.adjust	Symbols
GO:0090090	negative regulation of canonical Wnt signaling pathway	8	5.69759e-15	PSMA2;PSMB1;PSMB3;PSMB4;PSMB6;UBB;RBX1;PSMA8
GO:0006977	DNA damage response, signal transduction by p53 class mediator resulting in cell cycle arrest	7	5.69759e-15	PSMA2;PSMB1;PSMB3;PSMB4;PSMB6;UBB;PSMA8
GO:1902400	intracellular signal transduction involved in G1 DNA damage checkpoint	7	5.69759e-15	PSMA2;PSMB1;PSMB3;PSMB4;PSMB6;UBB;PSMA8
GO:0072431	signal transduction involved in mitotic G1 DNA damage checkpoint	7	5.69759e-15	PSMA2;PSMB1;PSMB3;PSMB4;PSMB6;UBB;PSMA8
GO:1902402	signal transduction involved in mitotic DNA damage checkpoint	7	5.69759e-15	PSMA2;PSMB1;PSMB3;PSMB4;PSMB6;UBB;PSMA8
GO:1902403	signal transduction involved in mitotic DNA integrity checkpoint	7	5.69759e-15	PSMA2;PSMB1;PSMB3;PSMB4;PSMB6;UBB;PSMA8
GO:0072413	signal transduction involved in mitotic cell cycle checkpoint	7	5.69759e-15	PSMA2;PSMB1;PSMB3;PSMB4;PSMB6;UBB;PSMA8
GO:0072422	signal transduction involved in DNA damage checkpoint	7	5.69759e-15	PSMA2;PSMB1;PSMB3;PSMB4;PSMB6;UBB;PSMA8
GO:0072401	signal transduction involved in DNA integrity checkpoint	7	5.69759e-15	PSMA2;PSMB1;PSMB3;PSMB4;PSMB6;UBB;PSMA8
GO:0051437	positive regulation of ubiquitin-protein ligase activity involved in regulation of mitotic cell cycle transition	7	5.69759e-15	PSMA2;PSMB1;PSMB3;PSMB4;PSMB6;UBB;PSMA8
GO:0072395	signal transduction involved in cell cycle checkpoint	7	5.69759e-15	PSMA2;PSMB1;PSMB3;PSMB4;PSMB6;UBB;PSMA8
GO:0030178	negative regulation of Wnt signaling pathway	8	6.34958e-15	PSMA2;PSMB1;PSMB3;PSMB4;PSMB6;UBB;RBX1;PSMA8
GO:0002479	antigen processing and presentation of exogenous peptide antigen via MHC class I, TAP-dependent	7	6.39282e-15	PSMA2;PSMB1;PSMB3;PSMB4;PSMB6;UBB;PSMA8
GO:0031571	mitotic G1 DNA damage checkpoint	7	6.39282e-15	PSMA2;PSMB1;PSMB3;PSMB4;PSMB6;UBB;PSMA8
GO:0044783	G1 DNA damage checkpoint	7	6.39282e-15	PSMA2;PSMB1;PSMB3;PSMB4;PSMB6;UBB;PSMA8
GO:0044819	mitotic G1/S transition checkpoint	7	6.39282e-15	PSMA2;PSMB1;PSMB3;PSMB4;PSMB6;UBB;PSMA8
GO:0051439	regulation of ubiquitin-protein ligase activity involved in mitotic cell cycle	7	6.60962e-15	PSMA2;PSMB1;PSMB3;PSMB4;PSMB6;UBB;PSMA8
GO:0042590	antigen processing and presentation of exogenous peptide antigen via MHC class I	7	6.84895e-15	PSMA2;PSMB1;PSMB3;PSMB4;PSMB6;UBB;PSMA8
GO:0071158	positive regulation of cell cycle arrest	7	1.14215e-14	PSMA2;PSMB1;PSMB3;PSMB4;PSMB6;UBB;PSMA8
GO:2000060	positive regulation of protein ubiquitination involved in ubiquitin-dependent protein catabolic process	7	1.14215e-14	PSMA2;PSMB1;PSMB3;PSMB4;PSMB6;UBB;PSMA8
GO:0051443	positive regulation of ubiquitin-protein transferase activity	7	1.39466e-14	PSMA2;PSMB1;PSMB3;PSMB4;PSMB6;UBB;PSMA8
GO:0060828	regulation of canonical Wnt signaling pathway	8	1.6438e-14	PSMA2;PSMB1;PSMB3;PSMB4;PSMB6;UBB;RBX1;PSMA8
GO:0051351	positive regulation of ligase activity	7	1.89118e-14	PSMA2;PSMB1;PSMB3;PSMB4;PSMB6;UBB;PSMA8
GO:2000058	regulation of protein ubiquitination involved in ubiquitin-dependent protein catabolic process	7	1.95644e-14	PSMA2;PSMB1;PSMB3;PSMB4;PSMB6;UBB;PSMA8
GO:2000134	negative regulation of G1/S transition of mitotic cell cycle	7	2.92247e-14	PSMA2;PSMB1;PSMB3;PSMB4;PSMB6;UBB;PSMA8
GO:0044773	mitotic DNA damage checkpoint	7	3.1169e-14	PSMA2;PSMB1;PSMB3;PSMB4;PSMB6;UBB;PSMA8
GO:1902807	negative regulation of cell cycle G1/S phase transition	7	3.1169e-14	PSMA2;PSMB1;PSMB3;PSMB4;PSMB6;UBB;PSMA8
GO:0051438	regulation of ubiquitin-protein transferase activity	7	3.45228e-14	PSMA2;PSMB1;PSMB3;PSMB4;PSMB6;UBB;PSMA8
GO:0071156	regulation of cell cycle arrest	7	3.81834e-14	PSMA2;PSMB1;PSMB3;PSMB4;PSMB6;UBB;PSMA8
GO:0002474	antigen processing and presentation of peptide antigen via MHC class I	7	3.94666e-14	PSMA2;PSMB1;PSMB3;PSMB4;PSMB6;UBB;PSMA8
GO:0044774	mitotic DNA integrity checkpoint	7	3.9537e-14	PSMA2;PSMB1;PSMB3;PSMB4;PSMB6;UBB;PSMA8
GO:0031145	anaphase-promoting complex-dependent proteasomal ubiquitin-dependent protein catabolic process	7	3.9537e-14	PSMA2;PSMB1;PSMB3;PSMB4;PSMB6;UBB;PSMA8
GO:0051340	regulation of ligase activity	7	4.36957e-14	PSMA2;PSMB1;PSMB3;PSMB4;PSMB6;UBB;PSMA8
GO:0030330	DNA damage response, signal transduction by p53 class mediator	7	4.52355e-14	PSMA2;PSMB1;PSMB3;PSMB4;PSMB6;UBB;PSMA8
GO:0060070	canonical Wnt signaling pathway	8	4.70513e-14	PSMA2;PSMB1;PSMB3;PSMB4;PSMB6;UBB;RBX1;PSMA8
GO:0030111	regulation of Wnt signaling pathway	8	8.39229e-14	PSMA2;PSMB1;PSMB3;PSMB4;PSMB6;UBB;RBX1;PSMA8
GO:0042770	signal transduction in response to DNA damage	7	1.08365e-13	PSMA2;PSMB1;PSMB3;PSMB4;PSMB6;UBB;PSMA8
GO:0090263	positive regulation of canonical Wnt signaling pathway	7	1.17904e-13	PSMA2;PSMB1;PSMB3;PSMB4;PSMB6;UBB;PSMA8
GO:2000045	regulation of G1/S transition of mitotic cell cycle	7	1.50505e-13	PSMA2;PSMB1;PSMB3;PSMB4;PSMB6;UBB;PSMA8
GO:1902806	regulation of cell cycle G1/S phase transition	7	1.90322e-13	PSMA2;PSMB1;PSMB3;PSMB4;PSMB6;UBB;PSMA8
GO:1903052	positive regulation of proteolysis involved in cellular protein catabolic process	7	2.50588e-13	PSMA2;PSMB1;PSMB3;PSMB4;PSMB6;UBB;PSMA8
GO:0042787	protein ubiquitination involved in ubiquitin-dependent protein catabolic process	7	3.03849e-13	PSMA2;PSMB1;PSMB3;PSMB4;PSMB6;UBB;PSMA8
GO:1903364	positive regulation of cellular protein catabolic process	7	3.03849e-13	PSMA2;PSMB1;PSMB3;PSMB4;PSMB6;UBB;PSMA8
GO:1901991	negative regulation of mitotic cell cycle phase transition	7	3.26168e-13	PSMA2;PSMB1;PSMB3;PSMB4;PSMB6;UBB;PSMA8
GO:0000077	DNA damage checkpoint	7	3.49871e-13	PSMA2;PSMB1;PSMB3;PSMB4;PSMB6;UBB;PSMA8
GO:0031398	positive regulation of protein ubiquitination	7	3.58325e-13	PSMA2;PSMB1;PSMB3;PSMB4;PSMB6;UBB;PSMA8
GO:0006521	regulation of cellular amino acid metabolic process	6	4.49379e-13	PSMA2;PSMB1;PSMB3;PSMB4;PSMB6;PSMA8
GO:0030177	positive regulation of Wnt signaling pathway	7	4.49379e-13	PSMA2;PSMB1;PSMB3;PSMB4;PSMB6;UBB;PSMA8
GO:0043161	proteasome-mediated ubiquitin-dependent protein catabolic process	8	4.50737e-13	RBX1;PSMA2;PSMB1;PSMB3;PSMB4;PSMB6;UBB;PSMA8
GO:1901988	negative regulation of cell cycle phase transition	7	4.50737e-13	PSMA2;PSMB1;PSMB3;PSMB4;PSMB6;UBB;PSMA8
GO:0031570	DNA integrity checkpoint	7	4.82e-13	PSMA2;PSMB1;PSMB3;PSMB4;PSMB6;UBB;PSMA8
GO:0072331	signal transduction by p53 class mediator	7	4.93517e-13	UBB;PSMA2;PSMB1;PSMB3;PSMB4;PSMB6;PSMA8
GO:1903322	positive regulation of protein modification by small protein conjugation or removal	7	5.63029e-13	PSMA2;PSMB1;PSMB3;PSMB4;PSMB6;UBB;PSMA8
GO:0002478	antigen processing and presentation of exogenous peptide antigen	7	5.63029e-13	PSMA2;PSMB1;PSMB3;PSMB4;PSMB6;UBB;PSMA8
GO:0010498	proteasomal protein catabolic process	8	6.18232e-13	UBB;RBX1;PSMA2;PSMB1;PSMB3;PSMB4;PSMB6;PSMA8
GO:0051436	negative regulation of ubiquitin-protein ligase activity involved in mitotic cell cycle	6	6.18232e-13	PSMA2;PSMB1;PSMB3;PSMB4;PSMB6;UBB
GO:0007093	mitotic cell cycle checkpoint	7	6.82702e-13	PSMA2;PSMB1;PSMB3;PSMB4;PSMB6;UBB;PSMA8
GO:0016055	Wnt signaling pathway	8	6.8668e-13	PSMA2;PSMB1;PSMB3;PSMB4;PSMB6;UBB;RBX1;PSMA8
GO:0019884	antigen processing and presentation of exogenous antigen	7	6.8668e-13	PSMA2;PSMB1;PSMB3;PSMB4;PSMB6;UBB;PSMA8
GO:0051352	negative regulation of ligase activity	6	1.05278e-12	PSMA2;PSMB1;PSMB3;PSMB4;PSMB6;UBB
GO:0051444	negative regulation of ubiquitin-protein transferase activity	6	1.05278e-12	PSMA2;PSMB1;PSMB3;PSMB4;PSMB6;UBB
GO:0000209	protein polyubiquitination	7	1.25383e-12	PSMA2;PSMB1;PSMB3;PSMB4;PSMB6;UBB;PSMA8
GO:0048002	antigen processing and presentation of peptide antigen	7	1.32713e-12	PSMA2;PSMB1;PSMB3;PSMB4;PSMB6;UBB;PSMA8
GO:0033238	regulation of cellular amine metabolic process	6	1.8951e-12	PSMA2;PSMB1;PSMB3;PSMB4;PSMB6;PSMA8
GO:0045732	positive regulation of protein catabolic process	7	2.56246e-12	PSMA2;PSMB1;PSMB3;PSMB4;PSMB6;UBB;PSMA8
GO:0031396	regulation of protein ubiquitination	7	3.06439e-12	PSMA2;PSMB1;PSMB3;PSMB4;PSMB6;UBB;PSMA8
GO:1901990	regulation of mitotic cell cycle phase transition	7	3.11631e-12	PSMA2;PSMB1;PSMB3;PSMB4;PSMB6;UBB;PSMA8
GO:0010948	negative regulation of cell cycle process	7	3.59264e-12	PSMA2;PSMB1;PSMB3;PSMB4;PSMB6;UBB;PSMA8
GO:0045930	negative regulation of mitotic cell cycle	7	3.76645e-12	PSMA2;PSMB1;PSMB3;PSMB4;PSMB6;UBB;PSMA8
GO:0090068	positive regulation of cell cycle process	7	3.82846e-12	PSMA2;PSMB1;PSMB3;PSMB4;PSMB6;UBB;PSMA8
GO:0019882	antigen processing and presentation	7	3.9565e-12	PSMA2;PSMB1;PSMB3;PSMB4;PSMB6;UBB;PSMA8
GO:0006511	ubiquitin-dependent protein catabolic process	8	3.9565e-12	RBX1;PSMA2;PSMB1;PSMB3;PSMB4;PSMB6;UBB;PSMA8
GO:0007050	cell cycle arrest	7	4.14554e-12	PSMA2;PSMB1;PSMB3;PSMB4;PSMB6;UBB;PSMA8
GO:0019941	modification-dependent protein catabolic process	8	4.36268e-12	RBX1;PSMA2;PSMB1;PSMB3;PSMB4;PSMB6;UBB;PSMA8
GO:1901987	regulation of cell cycle phase transition	7	4.54695e-12	PSMA2;PSMB1;PSMB3;PSMB4;PSMB6;UBB;PSMA8
GO:1903320	regulation of protein modification by small protein conjugation or removal	7	4.59939e-12	PSMA2;PSMB1;PSMB3;PSMB4;PSMB6;UBB;PSMA8
GO:0043632	modification-dependent macromolecule catabolic process	8	4.59939e-12	RBX1;PSMA2;PSMB1;PSMB3;PSMB4;PSMB6;UBB;PSMA8
GO:0000082	G1/S transition of mitotic cell cycle	7	5.51887e-12	PSMA2;PSMB1;PSMB3;PSMB4;PSMB6;UBB;PSMA8
GO:0000075	cell cycle checkpoint	7	5.60698e-12	PSMA2;PSMB1;PSMB3;PSMB4;PSMB6;UBB;PSMA8
GO:0044843	cell cycle G1/S phase transition	7	6.20023e-12	PSMA2;PSMB1;PSMB3;PSMB4;PSMB6;UBB;PSMA8
GO:0031331	positive regulation of cellular catabolic process	7	7.43255e-12	PSMA2;PSMB1;PSMB3;PSMB4;PSMB6;UBB;PSMA8
GO:0051603	proteolysis involved in cellular protein catabolic process	8	7.58138e-12	UBB;RBX1;PSMA2;PSMB1;PSMB3;PSMB4;PSMB6;PSMA8
GO:0044257	cellular protein catabolic process	8	1.04812e-11	UBB;RBX1;PSMA2;PSMB1;PSMB3;PSMB4;PSMB6;PSMA8
GO:0031397	negative regulation of protein ubiquitination	6	1.15621e-11	PSMA2;PSMB1;PSMB3;PSMB4;PSMB6;UBB
GO:1903050	regulation of proteolysis involved in cellular protein catabolic process	7	1.22857e-11	UBB;PSMA2;PSMB1;PSMB3;PSMB4;PSMB6;PSMA8
GO:1903362	regulation of cellular protein catabolic process	7	1.59389e-11	UBB;PSMA2;PSMB1;PSMB3;PSMB4;PSMB6;PSMA8
GO:1903321	negative regulation of protein modification by small protein conjugation or removal	6	1.60251e-11	PSMA2;PSMB1;PSMB3;PSMB4;PSMB6;UBB
GO:0045787	positive regulation of cell cycle	7	1.6348e-11	PSMA2;PSMB1;PSMB3;PSMB4;PSMB6;UBB;PSMA8
GO:0009896	positive regulation of catabolic process	7	2.40628e-11	PSMA2;PSMB1;PSMB3;PSMB4;PSMB6;UBB;PSMA8
GO:0016567	protein ubiquitination	8	2.48202e-11	RBX1;PSMA2;PSMB1;PSMB3;PSMB4;PSMB6;UBB;PSMA8
GO:0045862	positive regulation of proteolysis	7	2.63447e-11	PSMA2;PSMB1;PSMB3;PSMB4;PSMB6;UBB;PSMA8
GO:0032446	protein modification by small protein conjugation	8	4.03353e-11	RBX1;PSMA2;PSMB1;PSMB3;PSMB4;PSMB6;UBB;PSMA8
GO:0030163	protein catabolic process	8	4.32102e-11	UBB;RBX1;PSMA2;PSMB1;PSMB3;PSMB4;PSMB6;PSMA8
GO:0006974	cellular response to DNA damage stimulus	8	4.94642e-11	RBX1;PSMA2;PSMB1;PSMB3;PSMB4;PSMB6;UBB;PSMA8
GO:0016032	viral process	8	6.50177e-11	PSMA2;PSMB1;PSMB3;PSMB4;PSMB6;UBB;RBX1;PSMA8
GO:0044764	multi-organism cellular process	8	7.15779e-11	PSMA2;PSMB1;PSMB3;PSMB4;PSMB6;UBB;RBX1;PSMA8
GO:0070647	protein modification by small protein conjugation or removal	8	1.14806e-10	RBX1;PSMA2;PSMB1;PSMB3;PSMB4;PSMB6;UBB;PSMA8
GO:0044419	interspecies interaction between organisms	8	1.19394e-10	PSMA2;PSMB1;PSMB3;PSMB4;PSMB6;UBB;RBX1;PSMA8
GO:0044403	symbiosis, encompassing mutualism through parasitism	8	1.19394e-10	PSMA2;PSMB1;PSMB3;PSMB4;PSMB6;UBB;RBX1;PSMA8
GO:0042176	regulation of protein catabolic process	7	1.22238e-10	UBB;PSMA2;PSMB1;PSMB3;PSMB4;PSMB6;PSMA8
GO:0007346	regulation of mitotic cell cycle	7	1.5978e-10	PSMA2;PSMB1;PSMB3;PSMB4;PSMB6;UBB;PSMA8
GO:0010565	regulation of cellular ketone metabolic process	6	1.66756e-10	PSMA2;PSMB1;PSMB3;PSMB4;PSMB6;PSMA8
GO:0044772	mitotic cell cycle phase transition	7	2.18438e-10	PSMA2;PSMB1;PSMB3;PSMB4;PSMB6;UBB;PSMA8
GO:0044265	cellular macromolecule catabolic process	8	2.4838e-10	UBB;RBX1;PSMA2;PSMB1;PSMB3;PSMB4;PSMB6;PSMA8
GO:0044106	cellular amine metabolic process	6	2.76715e-10	PSMA2;PSMB1;PSMB3;PSMB4;PSMB6;PSMA8
GO:0044770	cell cycle phase transition	7	2.86982e-10	PSMA2;PSMB1;PSMB3;PSMB4;PSMB6;UBB;PSMA8
GO:0009308	amine metabolic process	6	3.53979e-10	PSMA2;PSMB1;PSMB3;PSMB4;PSMB6;PSMA8
GO:0045786	negative regulation of cell cycle	7	3.65015e-10	PSMA2;PSMB1;PSMB3;PSMB4;PSMB6;UBB;PSMA8
GO:0010564	regulation of cell cycle process	7	4.44594e-10	PSMA2;PSMB1;PSMB3;PSMB4;PSMB6;UBB;PSMA8
GO:0009968	negative regulation of signal transduction	8	5.95657e-10	PSMA2;PSMB1;PSMB3;PSMB4;PSMB6;UBB;RBX1;PSMA8
GO:0042180	cellular ketone metabolic process	6	8.87749e-10	PSMA2;PSMB1;PSMB3;PSMB4;PSMB6;PSMA8
GO:0023057	negative regulation of signaling	8	1.19912e-09	PSMA2;PSMB1;PSMB3;PSMB4;PSMB6;UBB;RBX1;PSMA8
GO:0009057	macromolecule catabolic process	8	1.23967e-09	UBB;RBX1;PSMA2;PSMB1;PSMB3;PSMB4;PSMB6;PSMA8
GO:0010648	negative regulation of cell communication	8	1.23967e-09	PSMA2;PSMB1;PSMB3;PSMB4;PSMB6;UBB;RBX1;PSMA8
GO:0051347	positive regulation of transferase activity	7	2.115e-09	PSMA2;PSMB1;PSMB3;PSMB4;PSMB6;UBB;PSMA8
GO:0031329	regulation of cellular catabolic process	7	2.62992e-09	UBB;PSMA2;PSMB1;PSMB3;PSMB4;PSMB6;PSMA8
GO:0048585	negative regulation of response to stimulus	8	3.06314e-09	PSMB4;PSMA2;PSMB1;PSMB3;PSMB6;UBB;RBX1;PSMA8
GO:0051348	negative regulation of transferase activity	6	3.17299e-09	PSMA2;PSMB1;PSMB3;PSMB4;PSMB6;UBB
GO:0030162	regulation of proteolysis	7	4.51886e-09	UBB;PSMA2;PSMB1;PSMB3;PSMB4;PSMB6;PSMA8
GO:0009894	regulation of catabolic process	7	6.55032e-09	UBB;PSMA2;PSMB1;PSMB3;PSMB4;PSMB6;PSMA8
GO:0006508	proteolysis	8	8.72137e-09	UBB;RBX1;PSMA2;PSMB1;PSMB3;PSMB4;PSMB6;PSMA8
GO:0006520	cellular amino acid metabolic process	6	1.41588e-08	PSMA2;PSMB1;PSMB3;PSMB4;PSMB6;PSMA8
GO:0043066	negative regulation of apoptotic process	7	1.52053e-08	PSMA2;PSMB1;PSMB3;PSMB4;PSMB6;UBB;PSMA8
GO:1903047	mitotic cell cycle process	7	1.5876e-08	PSMA2;PSMB1;PSMB3;PSMB4;PSMB6;UBB;PSMA8
GO:0033554	cellular response to stress	8	1.60274e-08	RBX1;PSMA2;PSMB1;PSMB3;PSMB4;PSMB6;UBB;PSMA8
GO:0043069	negative regulation of programmed cell death	7	1.60274e-08	PSMA2;PSMB1;PSMB3;PSMB4;PSMB6;UBB;PSMA8
GO:0051726	regulation of cell cycle	7	2.34274e-08	PSMA2;PSMB1;PSMB3;PSMB4;PSMB6;UBB;PSMA8
GO:0060548	negative regulation of cell death	7	2.36196e-08	PSMA2;PSMB1;PSMB3;PSMB4;PSMB6;UBB;PSMA8
GO:0031400	negative regulation of protein modification process	6	2.48336e-08	PSMA2;PSMB1;PSMB3;PSMB4;PSMB6;UBB
GO:0051338	regulation of transferase activity	7	2.78866e-08	PSMA2;PSMB1;PSMB3;PSMB4;PSMB6;UBB;PSMA8
GO:1901575	organic substance catabolic process	8	3.37519e-08	UBB;RBX1;PSMA2;PSMB1;PSMB3;PSMB4;PSMB6;PSMA8
GO:0031401	positive regulation of protein modification process	7	3.5086e-08	PSMA2;PSMB1;PSMB3;PSMB4;PSMB6;UBB;PSMA8
GO:0044248	cellular catabolic process	8	4.04328e-08	UBB;RBX1;PSMA2;PSMB1;PSMB3;PSMB4;PSMB6;PSMA8
GO:0000278	mitotic cell cycle	7	4.1911e-08	PSMA2;PSMB1;PSMB3;PSMB4;PSMB6;UBB;PSMA8
GO:0032270	positive regulation of cellular protein metabolic process	7	1.58574e-07	PSMA2;PSMB1;PSMB3;PSMB4;PSMB6;UBB;PSMA8
GO:0009056	catabolic process	8	1.67749e-07	UBB;RBX1;PSMA2;PSMB1;PSMB3;PSMB4;PSMB6;PSMA8
GO:0022402	cell cycle process	7	2.13439e-07	PSMA2;PSMB1;PSMB3;PSMB4;PSMB6;UBB;PSMA8
GO:0009967	positive regulation of signal transduction	7	2.80369e-07	UBB;PSMA2;PSMB1;PSMB3;PSMB4;PSMB6;PSMA8
GO:0051247	positive regulation of protein metabolic process	7	2.80369e-07	PSMA2;PSMB1;PSMB3;PSMB4;PSMB6;UBB;PSMA8
GO:0031399	regulation of protein modification process	7	3.72599e-07	PSMA2;PSMB1;PSMB3;PSMB4;PSMB6;UBB;PSMA8
GO:0042981	regulation of apoptotic process	7	4.39499e-07	UBB;PSMA2;PSMB1;PSMB3;PSMB4;PSMB6;PSMA8
GO:0043067	regulation of programmed cell death	7	4.57055e-07	UBB;PSMA2;PSMB1;PSMB3;PSMB4;PSMB6;PSMA8
GO:0051704	multi-organism process	8	5.04203e-07	PSMA2;PSMB1;PSMB3;PSMB4;PSMB6;UBB;RBX1;PSMA8
GO:0043085	positive regulation of catalytic activity	7	5.08116e-07	PSMA2;PSMB1;PSMB3;PSMB4;PSMB6;UBB;PSMA8
GO:0023056	positive regulation of signaling	7	5.08116e-07	UBB;PSMA2;PSMB1;PSMB3;PSMB4;PSMB6;PSMA8
GO:0010647	positive regulation of cell communication	7	5.25277e-07	UBB;PSMA2;PSMB1;PSMB3;PSMB4;PSMB6;PSMA8
GO:0043086	negative regulation of catalytic activity	6	6.07131e-07	PSMA2;PSMB1;PSMB3;PSMB4;PSMB6;UBB
GO:0010941	regulation of cell death	7	6.2187e-07	UBB;PSMA2;PSMB1;PSMB3;PSMB4;PSMB6;PSMA8
GO:0032269	negative regulation of cellular protein metabolic process	6	6.66864e-07	PSMA2;PSMB1;PSMB3;PSMB4;PSMB6;UBB
GO:0009966	regulation of signal transduction	8	8.78026e-07	UBB;PSMA2;PSMB1;PSMB3;PSMB4;PSMB6;RBX1;PSMA8
GO:0051248	negative regulation of protein metabolic process	6	1.10231e-06	PSMA2;PSMB1;PSMB3;PSMB4;PSMB6;UBB
GO:0007049	cell cycle	7	1.47184e-06	PSMA2;PSMB1;PSMB3;PSMB4;PSMB6;UBB;PSMA8
GO:0044093	positive regulation of molecular function	7	1.48106e-06	PSMA2;PSMB1;PSMB3;PSMB4;PSMB6;UBB;PSMA8
GO:0019752	carboxylic acid metabolic process	6	1.80377e-06	PSMA2;PSMB1;PSMB3;PSMB4;PSMB6;PSMA8
GO:0023051	regulation of signaling	8	2.01852e-06	UBB;PSMA2;PSMB1;PSMB3;PSMB4;PSMB6;RBX1;PSMA8
GO:0010646	regulation of cell communication	8	2.07324e-06	UBB;PSMA2;PSMB1;PSMB3;PSMB4;PSMB6;RBX1;PSMA8
GO:0044092	negative regulation of molecular function	6	2.27001e-06	PSMA2;PSMB1;PSMB3;PSMB4;PSMB6;UBB
GO:0006915	apoptotic process	7	2.57107e-06	UBB;PSMA2;PSMB1;PSMB3;PSMB4;PSMB6;PSMA8
GO:0048584	positive regulation of response to stimulus	7	2.60529e-06	UBB;PSMA2;PSMB1;PSMB3;PSMB4;PSMB6;PSMA8
GO:0012501	programmed cell death	7	2.72315e-06	UBB;PSMA2;PSMB1;PSMB3;PSMB4;PSMB6;PSMA8
GO:0043436	oxoacid metabolic process	6	3.49623e-06	PSMA2;PSMB1;PSMB3;PSMB4;PSMB6;PSMA8
GO:0008219	cell death	7	3.76382e-06	UBB;PSMA2;PSMB1;PSMB3;PSMB4;PSMB6;PSMA8
GO:0016265	death	7	3.78545e-06	UBB;PSMA2;PSMB1;PSMB3;PSMB4;PSMB6;PSMA8
GO:0006082	organic acid metabolic process	6	3.78545e-06	PSMA2;PSMB1;PSMB3;PSMB4;PSMB6;PSMA8
GO:0036211	protein modification process	8	3.78545e-06	RBX1;PSMA2;PSMB1;PSMB3;PSMB4;PSMB6;UBB;PSMA8
GO:0006464	cellular protein modification process	8	3.78545e-06	RBX1;PSMA2;PSMB1;PSMB3;PSMB4;PSMB6;UBB;PSMA8
GO:0032268	regulation of cellular protein metabolic process	7	5.17197e-06	UBB;PSMA2;PSMB1;PSMB3;PSMB4;PSMB6;PSMA8
GO:0043412	macromolecule modification	8	5.40023e-06	RBX1;PSMA2;PSMB1;PSMB3;PSMB4;PSMB6;UBB;PSMA8
GO:0048583	regulation of response to stimulus	8	6.11298e-06	UBB;PSMB4;PSMA2;PSMB1;PSMB3;PSMB6;RBX1;PSMA8
GO:0007166	cell surface receptor signaling pathway	8	7.15275e-06	PSMA2;PSMB1;PSMB3;PSMB4;PSMB6;UBB;RBX1;PSMA8
GO:0050790	regulation of catalytic activity	7	8.21124e-06	PSMA2;PSMB1;PSMB3;PSMB4;PSMB6;UBB;PSMA8
GO:0006950	response to stress	8	8.84141e-06	PSMB4;RBX1;PSMA2;PSMB1;PSMB3;PSMB6;UBB;PSMA8
GO:0051246	regulation of protein metabolic process	7	9.65451e-06	UBB;PSMA2;PSMB1;PSMB3;PSMB4;PSMB6;PSMA8
GO:0035556	intracellular signal transduction	7	1.32472e-05	UBB;PSMA2;PSMB1;PSMB3;PSMB4;PSMB6;PSMA8
GO:0044281	small molecule metabolic process	7	1.70992e-05	PSMA2;PSMB1;PSMB3;PSMB4;PSMB6;UBB;PSMA8
GO:0002376	immune system process	7	1.71012e-05	PSMB4;PSMA2;PSMB1;PSMB3;PSMB6;UBB;PSMA8
GO:0048523	negative regulation of cellular process	8	1.86909e-05	PSMA2;PSMB1;PSMB3;PSMB4;PSMB6;UBB;RBX1;PSMA8
GO:0010604	positive regulation of macromolecule metabolic process	7	2.01422e-05	PSMA2;PSMB1;PSMB3;PSMB4;PSMB6;UBB;PSMA8
GO:0051171	regulation of nitrogen compound metabolic process	8	2.11969e-05	PSMA2;PSMB1;PSMB3;PSMB4;PSMB6;UBB;RBX1;PSMA8
GO:1901564	organonitrogen compound metabolic process	6	2.51181e-05	PSMA2;PSMB1;PSMB3;PSMB4;PSMB6;PSMA8
GO:0031325	positive regulation of cellular metabolic process	7	2.78857e-05	PSMA2;PSMB1;PSMB3;PSMB4;PSMB6;UBB;PSMA8
GO:0065009	regulation of molecular function	7	2.78857e-05	PSMA2;PSMB1;PSMB3;PSMB4;PSMB6;UBB;PSMA8
GO:0048519	negative regulation of biological process	8	3.57516e-05	PSMB4;PSMA2;PSMB1;PSMB3;PSMB6;UBB;RBX1;PSMA8
GO:0044267	cellular protein metabolic process	8	3.58956e-05	UBB;RBX1;PSMA2;PSMB1;PSMB3;PSMB4;PSMB6;PSMA8
GO:0010467	gene expression	8	8.86499e-05	PSMA2;PSMB1;PSMB3;PSMB4;PSMB6;UBB;RBX1;PSMA8
GO:0019538	protein metabolic process	8	0.000111312	UBB;RBX1;PSMA2;PSMB1;PSMB3;PSMB4;PSMB6;PSMA8
GO:0009893	positive regulation of metabolic process	7	0.000123124	PSMA2;PSMB1;PSMB3;PSMB4;PSMB6;UBB;PSMA8
GO:0010605	negative regulation of macromolecule metabolic process	6	0.000133722	PSMA2;PSMB1;PSMB3;PSMB4;PSMB6;UBB
GO:0044710	single-organism metabolic process	8	0.000141377	RBX1;PSMA2;PSMB1;PSMB3;PSMB4;PSMB6;UBB;PSMA8
GO:0061418	regulation of transcription from RNA polymerase II promoter in response to hypoxia	2	0.00014743	UBB;RBX1
GO:0031324	negative regulation of cellular metabolic process	6	0.000158206	PSMA2;PSMB1;PSMB3;PSMB4;PSMB6;UBB
GO:0080090	regulation of primary metabolic process	8	0.000208834	UBB;PSMA2;PSMB1;PSMB3;PSMB4;PSMB6;RBX1;PSMA8
GO:0060255	regulation of macromolecule metabolic process	8	0.000215585	UBB;PSMA2;PSMB1;PSMB3;PSMB4;PSMB6;RBX1;PSMA8
GO:0007165	signal transduction	8	0.000215585	UBB;PSMA2;PSMB1;PSMB3;PSMB4;PSMB6;RBX1;PSMA8
GO:0031323	regulation of cellular metabolic process	8	0.000310937	UBB;PSMA2;PSMB1;PSMB3;PSMB4;PSMB6;RBX1;PSMA8
GO:0009892	negative regulation of metabolic process	6	0.000311014	PSMA2;PSMB1;PSMB3;PSMB4;PSMB6;UBB
GO:0044700	single organism signaling	8	0.000424263	UBB;PSMA2;PSMB1;PSMB3;PSMB4;PSMB6;RBX1;PSMA8
GO:0023052	signaling	8	0.000424263	UBB;PSMA2;PSMB1;PSMB3;PSMB4;PSMB6;RBX1;PSMA8
GO:0034641	cellular nitrogen compound metabolic process	8	0.000444732	RBX1;PSMA2;PSMB1;PSMB3;PSMB4;PSMB6;UBB;PSMA8
GO:0043618	regulation of transcription from RNA polymerase II promoter in response to stress	2	0.000472586	UBB;RBX1
GO:0007154	cell communication	8	0.000473907	UBB;PSMA2;PSMB1;PSMB3;PSMB4;PSMB6;RBX1;PSMA8
GO:0043620	regulation of DNA-templated transcription in response to stress	2	0.0005414	UBB;RBX1
GO:0006807	nitrogen compound metabolic process	8	0.000667678	RBX1;PSMA2;PSMB1;PSMB3;PSMB4;PSMB6;UBB;PSMA8
GO:0048522	positive regulation of cellular process	7	0.000715531	UBB;PSMA2;PSMB1;PSMB3;PSMB4;PSMB6;PSMA8
GO:0051716	cellular response to stimulus	8	0.000899671	UBB;RBX1;PSMA2;PSMB1;PSMB3;PSMB4;PSMB6;PSMA8
GO:0019222	regulation of metabolic process	8	0.000899671	UBB;PSMA2;PSMB1;PSMB3;PSMB4;PSMB6;RBX1;PSMA8
GO:0071456	cellular response to hypoxia	2	0.0021393	UBB;RBX1
GO:0048518	positive regulation of biological process	7	0.00218961	UBB;PSMA2;PSMB1;PSMB3;PSMB4;PSMB6;PSMA8
GO:0036294	cellular response to decreased oxygen levels	2	0.00219242	UBB;RBX1
GO:0071453	cellular response to oxygen levels	2	0.00252656	UBB;RBX1
GO:1902255	positive regulation of intrinsic apoptotic signaling pathway by p53 class mediator	1	0.00307532	UBB
GO:0044260	cellular macromolecule metabolic process	8	0.0037445	UBB;RBX1;PSMA2;PSMB1;PSMB3;PSMB4;PSMB6;PSMA8
GO:0050896	response to stimulus	8	0.00398644	UBB;PSMB4;RBX1;PSMA2;PSMB1;PSMB3;PSMB6;PSMA8
GO:0007219	Notch signaling pathway	2	0.00426963	UBB;RBX1
GO:0045116	protein neddylation	1	0.00603105	RBX1
GO:0047497	mitochondrion transport along microtubule	1	0.00672096	UBB
GO:0034643	establishment of mitochondrion localization, microtubule-mediated	1	0.00672096	UBB
GO:0043170	macromolecule metabolic process	8	0.00751362	UBB;RBX1;PSMA2;PSMB1;PSMB3;PSMB4;PSMB6;PSMA8
GO:0051654	establishment of mitochondrion localization	1	0.00809902	UBB
GO:0002862	negative regulation of inflammatory response to antigenic stimulus	1	0.00809902	PSMB4
GO:0019082	viral protein processing	1	0.00879344	UBB
GO:0001666	response to hypoxia	2	0.0093062	UBB;RBX1
GO:0036293	response to decreased oxygen levels	2	0.00955212	UBB;RBX1
GO:0070482	response to oxygen levels	2	0.0106957	UBB;RBX1
GO:1901798	positive regulation of signal transduction by p53 class mediator	1	0.013655	UBB
GO:0002861	regulation of inflammatory response to antigenic stimulus	1	0.014307	PSMB4
GO:1902253	regulation of intrinsic apoptotic signaling pathway by p53 class mediator	1	0.0148874	UBB
GO:0031146	SCF-dependent proteasomal ubiquitin-dependent protein catabolic process	1	0.0148874	RBX1
GO:0007220	Notch receptor processing	1	0.0155249	UBB
GO:0051646	mitochondrion localization	1	0.0182522	UBB
GO:0044238	primary metabolic process	8	0.0199255	UBB;RBX1;PSMA2;PSMB1;PSMB3;PSMB4;PSMB6;PSMA8
GO:0044237	cellular metabolic process	8	0.0215399	UBB;RBX1;PSMA2;PSMB1;PSMB3;PSMB4;PSMB6;PSMA8
GO:0070423	nucleotide-binding oligomerization domain containing signaling pathway	1	0.0228338	UBB
GO:0075733	intracellular transport of virus	1	0.0233205	UBB
GO:1902583	multi-organism intracellular transport	1	0.0233205	UBB
GO:0019068	virion assembly	1	0.0245772	UBB
GO:0006281	DNA repair	2	0.0248743	RBX1;UBB
GO:0046794	transport of virus	1	0.0249375	UBB
GO:0072384	organelle transport along microtubule	1	0.0249375	UBB
GO:0050794	regulation of cellular process	8	0.0251446	UBB;PSMA2;PSMB1;PSMB3;PSMB4;PSMB6;RBX1;PSMA8
GO:0044766	multi-organism transport	1	0.0252886	UBB
GO:1902579	multi-organism localization	1	0.0252886	UBB
GO:0071704	organic substance metabolic process	8	0.0253397	UBB;RBX1;PSMA2;PSMB1;PSMB3;PSMB4;PSMB6;PSMA8
GO:0032480	negative regulation of type I interferon production	1	0.0269336	UBB
GO:0002437	inflammatory response to antigenic stimulus	1	0.0269336	PSMB4
GO:0042059	negative regulation of epidermal growth factor receptor signaling pathway	1	0.0281206	UBB
GO:1901185	negative regulation of ERBB signaling pathway	1	0.028652	UBB
GO:1901796	regulation of signal transduction by p53 class mediator	1	0.0308552	UBB
GO:0002753	cytoplasmic pattern recognition receptor signaling pathway	1	0.0308552	UBB
GO:0006513	protein monoubiquitination	1	0.0308552	RBX1
GO:0051881	regulation of mitochondrial membrane potential	1	0.0317462	UBB
GO:0009250	glucan biosynthetic process	1	0.0317462	UBB
GO:0005978	glycogen biosynthetic process	1	0.0317462	UBB
GO:0035872	nucleotide-binding domain, leucine rich repeat containing receptor signaling pathway	1	0.0322467	UBB
GO:0050789	regulation of biological process	8	0.0326274	UBB;PSMB4;PSMA2;PSMB1;PSMB3;PSMB6;RBX1;PSMA8
GO:2001244	positive regulation of intrinsic apoptotic signaling pathway	1	0.0332353	UBB
GO:0031347	regulation of defense response	2	0.0348207	PSMB4;UBB
GO:0033692	cellular polysaccharide biosynthetic process	1	0.0397287	UBB
GO:0034166	toll-like receptor 10 signaling pathway	1	0.040185	UBB
GO:0034146	toll-like receptor 5 signaling pathway	1	0.040482	UBB
GO:0072332	intrinsic apoptotic signaling pathway by p53 class mediator	1	0.040482	UBB
GO:0038123	toll-like receptor TLR1:TLR2 signaling pathway	1	0.0431715	UBB
GO:0038124	toll-like receptor TLR6:TLR2 signaling pathway	1	0.0431715	UBB
GO:0000271	polysaccharide biosynthetic process	1	0.0432766	UBB
GO:0030512	negative regulation of transforming growth factor beta receptor signaling pathway	1	0.0432766	UBB
GO:1903845	negative regulation of cellular response to transforming growth factor beta stimulus	1	0.0432766	UBB
GO:0034637	cellular carbohydrate biosynthetic process	1	0.0435409	UBB
GO:0042058	regulation of epidermal growth factor receptor signaling pathway	1	0.0435409	UBB
GO:0034162	toll-like receptor 9 signaling pathway	1	0.0439639	UBB
GO:0065007	biological regulation	8	0.0445971	UBB;PSMB4;PSMA2;PSMB1;PSMB3;PSMB6;RBX1;PSMA8
GO:1901184	regulation of ERBB signaling pathway	1	0.0447997	UBB
GO:0032481	positive regulation of type I interferon production	1	0.0448826	UBB
GO:0034134	toll-like receptor 2 signaling pathway	1	0.0448826	UBB
GO:0035666	TRIF-dependent toll-like receptor signaling pathway	1	0.0448826	UBB
GO:0002756	MyD88-independent toll-like receptor signaling pathway	1	0.046432	UBB
GO:0005977	glycogen metabolic process	1	0.0468321	UBB
GO:0044042	glucan metabolic process	1	0.0470591	UBB
GO:0006073	cellular glucan metabolic process	1	0.0470591	UBB
GO:0002755	MyD88-dependent toll-like receptor signaling pathway	1	0.0480136	UBB
GO:0034138	toll-like receptor 3 signaling pathway	1	0.0484014	UBB
GO:0050728	negative regulation of inflammatory response	1	0.0510117	PSMB4
GO:0044264	cellular polysaccharide metabolic process	1	0.0550594	UBB
GO:0010970	microtubule-based transport	1	0.0550594	UBB
GO:0017015	regulation of transforming growth factor beta receptor signaling pathway	1	0.0563107	UBB
GO:1903844	regulation of cellular response to transforming growth factor beta stimulus	1	0.0563107	UBB
GO:0090288	negative regulation of cellular response to growth factor stimulus	1	0.0566573	UBB
GO:0030705	cytoskeleton-dependent intracellular transport	1	0.0591644	UBB
GO:0034142	toll-like receptor 4 signaling pathway	1	0.0594973	UBB
GO:0050777	negative regulation of immune response	1	0.0596214	PSMB4
GO:0090101	negative regulation of transmembrane receptor protein serine/threonine kinase signaling pathway	1	0.0596214	UBB
GO:0032479	regulation of type I interferon production	1	0.0597435	UBB
GO:0005976	polysaccharide metabolic process	1	0.0597435	UBB
GO:0032606	type I interferon production	1	0.0611243	UBB
GO:0050852	T cell receptor signaling pathway	1	0.0614424	UBB
GO:0050776	regulation of immune response	2	0.0628144	PSMB4;UBB
GO:0008152	metabolic process	8	0.0655477	UBB;RBX1;PSMA2;PSMB1;PSMB3;PSMB4;PSMB6;PSMA8
GO:0051092	positive regulation of NF-kappaB transcription factor activity	1	0.0668273	UBB
GO:0031348	negative regulation of defense response	1	0.0668273	PSMB4
GO:0000187	activation of MAPK activity	1	0.0737838	UBB
GO:0006259	DNA metabolic process	2	0.0739033	RBX1;UBB
GO:1903035	negative regulation of response to wounding	1	0.0748163	PSMB4
GO:2001242	regulation of intrinsic apoptotic signaling pathway	1	0.0748262	UBB
GO:0002224	toll-like receptor signaling pathway	1	0.0748262	UBB
GO:0050851	antigen receptor-mediated signaling pathway	1	0.0755837	UBB
GO:0044763	single-organism cellular process	8	0.0807412	UBB;RBX1;PSMA2;PSMB1;PSMB3;PSMB4;PSMB6;PSMA8
GO:2001235	positive regulation of apoptotic signaling pathway	1	0.0879314	UBB
GO:0000086	G2/M transition of mitotic cell cycle	1	0.0879314	UBB
GO:0002221	pattern recognition receptor signaling pathway	1	0.0879314	UBB
GO:0043123	positive regulation of I-kappaB kinase/NF-kappaB signaling	1	0.0879314	UBB
GO:0044839	cell cycle G2/M phase transition	1	0.0879314	UBB
GO:0090287	regulation of cellular response to growth factor stimulus	1	0.0879314	UBB
GO:0006112	energy reserve metabolic process	1	0.0879314	UBB
GO:0002758	innate immune response-activating signal transduction	1	0.0879314	UBB
GO:0009628	response to abiotic stimulus	2	0.0900725	UBB;RBX1
GO:0007254	JNK cascade	1	0.0904259	UBB
GO:0002218	activation of innate immune response	1	0.0904259	UBB
GO:0038095	Fc-epsilon receptor signaling pathway	1	0.0915599	UBB
GO:0007623	circadian rhythm	1	0.0921634	UBB
GO:0080134	regulation of response to stress	2	0.0921634	PSMB4;UBB
GO:0007179	transforming growth factor beta receptor signaling pathway	1	0.0925733	UBB
GO:0008543	fibroblast growth factor receptor signaling pathway	1	0.0927509	UBB
GO:0016051	carbohydrate biosynthetic process	1	0.0929272	UBB
GO:0001818	negative regulation of cytokine production	1	0.0931022	UBB
GO:0007018	microtubule-based movement	1	0.0946579	UBB
GO:0019080	viral gene expression	1	0.0952841	UBB
GO:0006367	transcription initiation from RNA polymerase II promoter	1	0.0963624	UBB
GO:0090092	regulation of transmembrane receptor protein serine/threonine kinase signaling pathway	1	0.0971353	UBB
GO:0043406	positive regulation of MAP kinase activity	1	0.0971353	UBB
GO:0044033	multi-organism metabolic process	1	0.0986457	UBB
GO:0044344	cellular response to fibroblast growth factor stimulus	1	0.0995405	UBB
GO:0061136	regulation of proteasomal protein catabolic process	1	0.0995405	UBB
GO:0006006	glucose metabolic process	1	0.0995405	UBB
KEGGID	Term	Count	p.adjust	Symbols
4330	Notch signaling pathway	1	0.0310956	HDAC1
5220	Chronic myeloid leukemia	1	0.0310956	HDAC1
4110	Cell cycle	1	0.0352133	HDAC1
5016	Huntington's disease	1	0.038976	HDAC1
5200	Pathways in cancer	1	0.0555461	HDAC1

## Sheet: UC-18
Supplementary Table 3. The enrichment analysis of GO terms and KEGG pathway for UC associated modules
GOBPID	Term	Count	p.adjust	Symbols
GO:0000398	mRNA splicing, via spliceosome	8	7.17695e-14	SF3A1;SNRPD2;SNRNP40;SF3B2;SF3B1;PCBP2;HNRNPUL1;CPSF1
GO:0000377	RNA splicing, via transesterification reactions with bulged adenosine as nucleophile	8	7.17695e-14	SF3A1;SNRPD2;SNRNP40;SF3B2;SF3B1;PCBP2;HNRNPUL1;CPSF1
GO:0000375	RNA splicing, via transesterification reactions	8	7.17695e-14	SF3A1;SNRPD2;SNRNP40;SF3B2;SF3B1;PCBP2;HNRNPUL1;CPSF1
GO:0008380	RNA splicing	8	9.5943e-13	SF3A1;SNRPD2;SNRNP40;SF3B2;SF3B1;PCBP2;HNRNPUL1;CPSF1
GO:0006397	mRNA processing	8	4.64674e-12	SF3A1;SNRPD2;SNRNP40;SF3B2;SF3B1;CPSF1;PCBP2;HNRNPUL1
GO:0006396	RNA processing	8	2.48126e-11	SF3A1;SNRPD2;SNRNP40;SF3B2;SF3B1;CPSF1;PCBP2;HNRNPUL1
GO:0016071	mRNA metabolic process	8	3.38218e-11	SF3A1;SNRPD2;SNRNP40;SF3B2;SF3B1;CPSF1;PCBP2;HNRNPUL1
GO:0016070	RNA metabolic process	8	0.000191705	SF3A1;SNRPD2;SNRNP40;SF3B2;SF3B1;CPSF1;HNRNPUL1;PCBP2
GO:0010467	gene expression	8	0.000361527	SF3A1;SNRPD2;SNRNP40;SF3B2;SF3B1;CPSF1;HNRNPUL1;PCBP2
GO:0090304	nucleic acid metabolic process	8	0.000361527	SF3A1;SNRPD2;SNRNP40;SF3B2;SF3B1;CPSF1;HNRNPUL1;PCBP2
GO:0006139	nucleobase-containing compound metabolic process	8	0.000804564	SF3A1;SNRPD2;SNRNP40;SF3B2;SF3B1;CPSF1;HNRNPUL1;PCBP2
GO:0046483	heterocycle metabolic process	8	0.000901961	SF3A1;SNRPD2;SNRNP40;SF3B2;SF3B1;CPSF1;HNRNPUL1;PCBP2
GO:0006725	cellular aromatic compound metabolic process	8	0.000901961	SF3A1;SNRPD2;SNRNP40;SF3B2;SF3B1;CPSF1;HNRNPUL1;PCBP2
GO:1901360	organic cyclic compound metabolic process	8	0.0011187	SF3A1;SNRPD2;SNRNP40;SF3B2;SF3B1;CPSF1;HNRNPUL1;PCBP2
GO:0000245	spliceosomal complex assembly	2	0.0011187	SNRPD2;SF3A1
GO:0034641	cellular nitrogen compound metabolic process	8	0.00114959	SF3A1;SNRPD2;SNRNP40;SF3B2;SF3B1;CPSF1;HNRNPUL1;PCBP2
GO:0006807	nitrogen compound metabolic process	8	0.00165701	SF3A1;SNRPD2;SNRNP40;SF3B2;SF3B1;CPSF1;HNRNPUL1;PCBP2
GO:0044260	cellular macromolecule metabolic process	8	0.00842696	SF3A1;SNRPD2;SNRNP40;SF3B2;SF3B1;CPSF1;HNRNPUL1;PCBP2
GO:0022618	ribonucleoprotein complex assembly	2	0.00842696	SNRPD2;SF3A1
GO:0000389	mRNA 3'-splice site recognition	1	0.00842696	SF3A1
GO:0071826	ribonucleoprotein complex subunit organization	2	0.00882975	SNRPD2;SF3A1
GO:0043170	macromolecule metabolic process	8	0.0154737	SF3A1;SNRPD2;SNRNP40;SF3B2;SF3B1;CPSF1;HNRNPUL1;PCBP2
GO:0009615	response to virus	2	0.0238152	PCBP2;HNRNPUL1
GO:0050687	negative regulation of defense response to virus	1	0.0238152	PCBP2
GO:0006379	mRNA cleavage	1	0.0252727	CPSF1
GO:0022613	ribonucleoprotein complex biogenesis	2	0.0252727	SNRPD2;SF3A1
GO:0006376	mRNA splice site selection	1	0.0310778	SF3A1
GO:0002832	negative regulation of response to biotic stimulus	1	0.0323514	PCBP2
GO:0044238	primary metabolic process	8	0.0329863	SF3A1;SNRPD2;SNRNP40;SF3B2;SF3B1;CPSF1;HNRNPUL1;PCBP2
GO:0000381	regulation of alternative mRNA splicing, via spliceosome	1	0.0335028	SF3A1
GO:0044237	cellular metabolic process	8	0.0335028	SF3A1;SNRPD2;SNRNP40;SF3B2;SF3B1;CPSF1;HNRNPUL1;PCBP2
GO:0006378	mRNA polyadenylation	1	0.0362523	CPSF1
GO:0000380	alternative mRNA splicing, via spliceosome	1	0.0362523	SF3A1
GO:0000387	spliceosomal snRNP assembly	1	0.0362523	SNRPD2
GO:0071704	organic substance metabolic process	8	0.0362523	SF3A1;SNRPD2;SNRNP40;SF3B2;SF3B1;CPSF1;HNRNPUL1;PCBP2
GO:0043631	RNA polyadenylation	1	0.0362523	CPSF1
GO:0032480	negative regulation of type I interferon production	1	0.0370655	PCBP2
GO:0006369	termination of RNA polymerase II transcription	1	0.0413186	CPSF1
GO:0048024	regulation of mRNA splicing, via spliceosome	1	0.0495649	SF3A1
GO:0006406	mRNA export from nucleus	1	0.0614468	CPSF1
GO:0050688	regulation of defense response to virus	1	0.0659062	PCBP2
GO:0006405	RNA export from nucleus	1	0.0659062	CPSF1
GO:0002698	negative regulation of immune effector process	1	0.0659062	PCBP2
GO:0043484	regulation of RNA splicing	1	0.0659062	SF3A1
GO:0006353	DNA-templated transcription, termination	1	0.0659062	CPSF1
GO:0050684	regulation of mRNA processing	1	0.0659062	SF3A1
GO:0043207	response to external biotic stimulus	2	0.0659062	PCBP2;HNRNPUL1
GO:0051707	response to other organism	2	0.0659062	PCBP2;HNRNPUL1
GO:0034622	cellular macromolecular complex assembly	2	0.0671052	SNRPD2;SF3A1
GO:0031124	mRNA 3'-end processing	1	0.0671052	CPSF1
GO:0009607	response to biotic stimulus	2	0.0671052	PCBP2;HNRNPUL1
GO:1903311	regulation of mRNA metabolic process	1	0.0672457	SF3A1
GO:0032479	regulation of type I interferon production	1	0.0684083	PCBP2
GO:0032606	type I interferon production	1	0.0688437	PCBP2
GO:0002831	regulation of response to biotic stimulus	1	0.0688437	PCBP2
GO:0008152	metabolic process	8	0.0709281	SF3A1;SNRPD2;SNRNP40;SF3B2;SF3B1;CPSF1;HNRNPUL1;PCBP2
GO:0031123	RNA 3'-end processing	1	0.0709281	CPSF1
GO:0031348	negative regulation of defense response	1	0.0713597	PCBP2
GO:0051028	mRNA transport	1	0.0723155	CPSF1
GO:0043901	negative regulation of multi-organism process	1	0.0767262	PCBP2
GO:0051168	nuclear export	1	0.0767262	CPSF1
GO:0050657	nucleic acid transport	1	0.0775834	CPSF1
GO:0050658	RNA transport	1	0.0775834	CPSF1
GO:0051236	establishment of RNA localization	1	0.0775834	CPSF1
GO:0006403	RNA localization	1	0.080758	CPSF1
GO:0015931	nucleobase-containing compound transport	1	0.0899802	CPSF1
GO:0001818	negative regulation of cytokine production	1	0.0932821	PCBP2
GO:0009952	anterior/posterior pattern specification	1	0.0999866	SF3B1
GO:0051607	defense response to virus	1	0.0999866	PCBP2
KEGGID	Term	Count	p.adjust	Symbols
4330	Notch signaling pathway	1	0.0310956	HDAC1
5220	Chronic myeloid leukemia	1	0.0310956	HDAC1
4110	Cell cycle	1	0.0352133	HDAC1
5016	Huntington's disease	1	0.038976	HDAC1
5200	Pathways in cancer	1	0.0555461	HDAC1

[truncated: 7 more sheets: UC-19, UC-27, UC-28, UC-49, UC-52, UC-53, UC-56]
