# Supplementary material for: Revealing potential molecular targets bridging colitis and colorectal cancer based on multidimensional integration strategy
Source: Oncotarget. 2015 Oct 10;6(35):37600–12. doi: 10.18632/oncotarget.6067 (PMC4741951; doi:10.18632/oncotarget.6067)
Supplement: Supplementary file 4 [file oncotarget-06-37600-s004.xlsx]

## Sheet: Sheet1
Supplementary Table 4. Significant overlapping module pairs of UC and CRC.
No. of UC module	No. of CRC module	Number of overlapping genes	P-value
1	1	29(RPS20,RPS14,RPL11,RPS10,RPL6,RPS6,RPS16,RPS24,RPL22,RPLP0,RPS17,RPL5,RPL4,RPL9,RPS13,RPL31,RPL34,RPL37A,RPLP1,RPL3,SRP14,SPCS1,RPL27A,RPS29,RPS23,RPS8,RPS15A,RPL7A,RPL29)	0
3	2	4(UQCRH,UQCRB,NDUFB4,NDUFB1)	7.14884e-08
5	6	1(UBC)	0.034232
5	12	2(HNRNPK,PCBP1)	3.82247e-05
7	21	2(RHOB,RAC2)	3.05887e-05
8	6	1(UBB)	0.0183983
12	23	1(YWHAH)	0.0030871
14	39	1(GAS6)	0.00429846
14	29	2(IRF2,B2M)	5.29503e-05
15	5	3(GSTM4,GSTK1,GSTM5)	3.38072e-08
17	38	1(ATP6V0E1)	0.00198544
18	12	2(SF3B1,PCBP2)	1.02143e-05
19	27	1(MMP1)	0.00857986
21	54	1(POLR3GL)	0.00264652
22	28	1(CNOT7)	0.00275664
24	34	2(ASAH1,GALC)	1.46112e-06
25	6	2(PPP2CB,PPP2CA)	5.09474e-05
27	20	1(FOS)	0.0114247
27	27	2(DUSP1,EGR1)	0.000146908
28	22	1(RPS25)	0.00264652
29	39	1(F8)	0.00132392
30	6	1(CHMP6)	0.00923985
36	4	1(ATP5J)	0.00484794
38	11	1(ACTB)	0.00605658
40	11	1(CALM2)	0.00605658
41	33	2(BBS1,BBS12)	1.46112e-06
52	27	1(CALM2)	0.00715462
55	36	1(BLNK)	0.00132392
56	20	1(HDAC1)	0.00264667
61	25	1(RTF1)	0.00132392
73	51	1(BLOC1S2)	0.000993049
75	24	1(BLOC1S2)	0.00132392
78	26	3(ACTG1,CAP1,PFN1)	3.22721e-11
