# Supplementary material for: Revealing potential molecular targets bridging colitis and colorectal cancer based on multidimensional integration strategy
Source: Oncotarget. 2015 Oct 10;6(35):37600–12. doi: 10.18632/oncotarget.6067 (PMC4741951; doi:10.18632/oncotarget.6067)
Supplement: Supplementary file 5 [file oncotarget-06-37600-s005.xlsx]

## Sheet: Sheet1
Supplementary Table 5. Significant crosstalk module pairs of UC and CRC.
No. of UC module	No. of CRC module	Number of edges	P-value
1	22	149	0
3	7	27	0
8	20	15	0
10	10	42	0
13	42	15	0
20	36	7	0
28	1	81	0
32	36	13	0
44	12	11	0
44	41	8	0
45	3	6	0
49	20	7	0.001
54	36	6	0
56	11	6	0
56	18	4	0
57	6	6	0
58	32	13	0
1	1	1293	0
3	2	362	0
5	12	58	0
7	21	32	0
14	29	22	0
15	5	60	0
18	12	28	0
24	34	14	0
25	6	18	0
27	27	22	0
41	33	12	0
78	26	6	0
12	23	19	0
14	39	8	0
17	38	17	0
21	54	13	0
22	28	15	0
28	22	16	0
29	39	8	0
30	6	30	0
36	4	39	0
38	11	25	0
40	11	15	0
52	27	15	0
55	36	7	0
56	20	5	0.003
61	25	11	0
73	51	8	0
75	24	7	0
