# Supplementary material for: Revealing potential molecular targets bridging colitis and colorectal cancer based on multidimensional integration strategy
Source: Oncotarget. 2015 Oct 10;6(35):37600–12. doi: 10.18632/oncotarget.6067 (PMC4741951; doi:10.18632/oncotarget.6067)
Supplement: Supplementary file 6 [file oncotarget-06-37600-s006.xlsx]

## Sheet: sheet1
Supplementary Table 6. Module pairs significantly regulated by pivot regulators.
No. of UC module	No. of CRC module	Pivot regulators	UC module links	CRC module links	UC module links P-value	CRC module links P-value
1	1	BAF170	38	22	0.00240749	0.0455418
1	1	hsa-miR-1229-3p	4	2	0.00195747	0.0420172
1	1	hsa-miR-99a-5p	3	2	0.0106701	0.0316156
1	1	hsa-miR-125b-5p	7	3	9.52309e-05	0.0280898
1	1	Pbx3	31	17	0.000279904	0.0256217
1	1	hsa-miR-450a	5	4	0.0350368	0.0242159
1	1	BAF155	44	27	0.00339609	0.019193
1	1	CDX2	51	32	0.0146919	0.0190748
1	1	hsa-miR-27b-3p	2	2	0.044398	0.0177993
1	1	hsa-miR-204-5p	2	2	0.044398	0.0177993
1	1	hsa-miR-505-3p	3	2	0.00414208	0.0167116
1	1	Nrf1	21	13	0.00318544	0.016498
1	1	NANOG	42	26	0.00352186	0.0157355
1	1	hsa-miR-92b-3p	4	3	0.0101089	0.0147298
1	1	hsa-let-7d-5p	2	2	0.035572	0.0141236
1	1	HNF4A	54	33	0.000600352	0.0108061
1	1	hsa-miR-423-3p	3	3	0.0353723	0.00952065
1	1	hsa-miR-30d-5p	2	2	0.022317	0.00871414
1	1	STAT2	19	13	0.00720233	0.00869758
1	1	hsa-miR-15b-5p	3	3	0.0295195	0.00783597
1	1	hsa-let-7c-5p	4	3	0.00410346	0.0073173
1	1	hsa-miR-186-5p	11	5	2.43084e-06	0.00582496
1	1	Ini1	50	30	8.90502e-05	0.00553361
1	1	ZNF711	15	8	1.43082e-05	0.00378352
1	1	hsa-miR-30e-5p	3	2	0.000422025	0.00366613
1	1	hsa-miR-1260b	5	3	0.000123231	0.00324987
1	1	PU.1	43	26	9.25037e-05	0.00314516
1	1	Brg1	35	24	0.00629521	0.00244826
1	1	TFIIIC-110	26	16	0.000140547	0.00243405
1	1	hsa-miR-1296-5p	4	3	0.00064336	0.00177439
1	1	GRp20	14	7	5.56169e-07	0.00148368
1	1	SREBP2	13	9	0.000518584	0.00145122
1	1	HA-E2F1	47	30	0.000367642	0.000918299
1	1	p68	37	22	5.34844e-06	0.000805897
1	1	hsa-miR-615-3p	13	9	0.000201882	0.000726238
1	1	hsa-miR-1914-5p	2	2	0.00190091	0.000711482
1	1	SIX5	24	13	2.01607e-07	0.00055241
1	1	Jun	48	28	2.01849e-07	0.000475026
1	1	E2F6	47	30	0.000115791	0.000403263
1	1	hsa-miR-1180-3p	4	3	4.2658e-05	0.000230697
1	1	hsa-miR-324-3p	8	5	1.75578e-06	0.000149799
1	1	BATF	32	21	1.90881e-05	0.000125972
1	1	hsa-miR-331-3p	6	6	0.00154755	9.98598e-05
1	1	CBP	45	27	1.20218e-07	8.58842e-05
1	1	hsa-let-7a-5p	9	6	2.73207e-06	7.99939e-05
1	1	NFKB	54	33	1.51411e-07	6.88444e-05
1	1	HEY1	53	32	4.04514e-08	6.81094e-05
1	1	BCL11A	31	20	3.56053e-06	6.7741e-05
1	1	TAF1	54	33	1.32384e-07	6.34282e-05
1	1	hsa-miR-1303	3	3	0.000169034	3.82127e-05
1	1	ZBTB33	22	13	3.51094e-08	3.52139e-05
1	1	hsa-miR-484	16	9	7.32809e-09	3.18945e-05
1	1	MED12	30	19	3.19588e-07	2.41133e-05
1	1	E2F4	54	33	2.16747e-08	2.10268e-05
1	1	FOSL2	46	27	1.36409e-09	1.82721e-05
1	1	TCF7L2	53	32	3.98828e-09	1.74021e-05
1	1	hsa-miR-744-5p	7	7	0.000314435	1.17278e-05
1	1	p300	49	29	4.89468e-10	9.49087e-06
1	1	Max	53	32	7.16155e-10	6.31416e-06
1	1	ERG	54	33	1.91676e-09	4.78724e-06
1	1	hsa-miR-652-3p	7	5	1.40416e-07	4.32207e-06
1	1	USF-1	44	27	4.1035e-09	3.95564e-06
1	1	PAX5-C20	51	31	7.41239e-10	2.89872e-06
1	1	TR4	28	19	1.4729e-07	1.89884e-06
1	1	JunD	52	31	2.0824e-11	1.65914e-06
1	1	POU2F2	52	32	9.7853e-10	1.37472e-06
1	1	ELF1	37	20	1.24789e-13	1.16784e-06
1	1	TCF12	53	32	3.84999e-11	1.11986e-06
1	1	hsa-miR-100-5p	7	7	2.96762e-05	9.6174e-07
1	1	GABP	43	26	5.66327e-11	5.87665e-07
1	1	STAT1	52	32	2.10535e-10	5.29068e-07
1	1	c-Myc	54	33	2.60478e-11	3.47729e-07
1	1	YY1	48	28	3.23519e-13	2.94715e-07
1	1	PAX5-N19	47	29	2.60183e-11	1.24974e-07
1	1	NRSF	53	32	3.22853e-13	6.56365e-08
1	1	Sin3Ak-20	53	32	2.06501e-13	5.03179e-08
1	1	hsa-miR-92a-3p	17	13	2.28493e-08	5.03112e-08
1	1	hsa-miR-16-5p	19	14	5.82183e-09	3.76408e-08
1	1	Myc	52	31	3.9968e-15	1.1668e-08
1	1	SP1	53	33	9.46354e-13	4.58266e-09
1	1	IRF4	45	29	2.8364e-12	1.89174e-09
1	1	BCL3	45	26	0	9.49346e-10
1	1	ETS1	54	33	4.44089e-16	4.71766e-10
1	1	ZZZ3	28	17	0	2.03837e-13
1	1	GTF2B	48	28	0	1.66533e-14
1	1	NELFe	31	20	0	2.88658e-15
1	2	MED12	30	11	3.19588e-07	0.0437122
1	2	p300	49	20	4.89468e-10	0.0238506
1	2	hsa-miR-99a-5p	3	2	0.0106701	0.023257
1	2	GABP	43	16	5.66327e-11	0.017715
1	2	USF-1	44	18	4.1035e-09	0.0159485
1	2	GRp20	14	5	5.56169e-07	0.0149193
1	2	TFIIIC-110	26	13	0.000140547	0.00957603
1	2	FOSL2	46	20	1.36409e-09	0.00467871
1	2	HA-E2F1	47	25	0.000367642	0.0046646
1	2	TR4	28	12	1.4729e-07	0.00456034
1	2	JunD	52	23	2.0824e-11	0.00342107
1	2	Pbx3	31	17	0.000279904	0.00299975
1	2	Myc	52	21	3.9968e-15	0.0026095
1	2	E2F6	47	25	0.000115791	0.00240717
1	2	PAX5-N19	47	20	2.60183e-11	0.0023849
1	2	BAF155	44	25	0.00339609	0.00234913
1	2	STAT1	52	24	2.10535e-10	0.0020596
1	2	Sin3Ak-20	53	23	2.06501e-13	0.0020349
1	2	E2F4	54	27	2.16747e-08	0.00127487
1	2	Jun	48	24	2.01849e-07	0.000921199
1	2	SP1	53	24	9.46354e-13	0.00083509
1	2	TCF12	53	25	3.84999e-11	0.000726365
1	2	NFKB	54	28	1.51411e-07	0.000294858
1	2	TAF1	54	28	1.32384e-07	0.000275062
1	2	PAX5-C20	51	25	7.41239e-10	0.000243543
1	2	BAF170	38	24	0.00240749	0.000110103
1	2	Ini1	50	28	8.90502e-05	6.37536e-05
1	2	c-Myc	54	27	2.60478e-11	5.64236e-05
1	2	Nrf1	21	16	0.00318544	4.88835e-05
1	2	GTF2B	48	16	0	4.63975e-05
1	2	ERG	54	28	1.91676e-09	3.07344e-05
1	2	HEY1	53	28	4.04514e-08	2.77542e-05
1	2	SIX5	24	14	2.01607e-07	1.36664e-05
1	2	TCF7L2	53	28	3.98828e-09	7.81156e-06
1	2	NRSF	53	27	3.22853e-13	1.14627e-06
1	2	POU2F2	52	28	9.7853e-10	7.56017e-07
1	2	YY1	48	26	3.23519e-13	1.26439e-08
1	2	ETS1	54	28	4.44089e-16	1.22983e-08
1	3	ZZZ3	28	4	0	0.0482181
1	3	FOSL2	46	16	1.36409e-09	0.0469726
1	3	TR4	28	9	1.4729e-07	0.0443907
1	3	hsa-miR-16-5p	19	5	5.82183e-09	0.0365705
1	3	HNF4A	54	25	0.000600352	0.0324379
1	3	SIX5	24	8	2.01607e-07	0.0251786
1	3	BAF170	38	18	0.00240749	0.0244875
1	3	PU.1	43	19	9.25037e-05	0.0217781
1	3	hsa-miR-1260b	5	2	0.000123231	0.0213904
1	3	hsa-miR-92a-3p	17	5	2.28493e-08	0.019777
1	3	MED12	30	11	3.19588e-07	0.0181123
1	3	YY1	48	16	3.23519e-13	0.0178212
1	3	RPC155	11	7	0.0239517	0.0126873
1	3	GABP	43	15	5.66327e-11	0.0121108
1	3	JunD	52	20	2.0824e-11	0.0110433
1	3	CDX2	51	25	0.0146919	0.0107663
1	3	Nrf1	21	11	0.00318544	0.0106707
1	3	Brg1	35	18	0.00629521	0.0101531
1	3	TCF12	53	21	3.84999e-11	0.00965127
1	3	USF-1	44	17	4.1035e-09	0.00860383
1	3	NANOG	42	21	0.00352186	0.00811738
1	3	ERG	54	23	1.91676e-09	0.0068407
1	3	PAX5-C20	51	21	7.41239e-10	0.00422102
1	3	PAX5-N19	47	18	2.60183e-11	0.00343496
1	3	Jun	48	22	2.01849e-07	0.000716655
1	3	NFKB	54	25	1.51411e-07	0.000705453
1	3	TAF1	54	25	1.32384e-07	0.000663017
1	3	STAT2	19	13	0.00720233	0.00039513
1	3	E2F4	54	25	2.16747e-08	0.000287393
1	3	STAT1	52	23	2.10535e-10	0.0002663
1	3	BAF155	44	24	0.00339609	0.000184655
1	3	Max	53	24	7.16155e-10	0.000183945
1	3	Ini1	50	25	8.90502e-05	0.000179785
1	3	HEY1	53	25	4.04514e-08	8.5576e-05
1	3	TFIIIC-110	26	16	0.000140547	3.33392e-05
1	3	HA-E2F1	47	25	0.000367642	2.8176e-05
1	3	TCF7L2	53	25	3.98828e-09	2.75977e-05
1	3	c-Myc	54	25	2.60478e-11	1.28736e-05
1	3	E2F6	47	25	0.000115791	1.2387e-05
1	3	SP1	53	24	9.46354e-13	1.00862e-05
1	3	POU2F2	52	25	9.7853e-10	3.43215e-06
1	3	GTF2B	48	17	0	8.6663e-07
1	3	Sin3Ak-20	53	25	2.06501e-13	2.33515e-07
1	3	Myc	52	24	3.9968e-15	1.99756e-07
1	3	ETS1	54	25	4.44089e-16	8.68941e-08
1	3	CBP	45	25	1.20218e-07	1.42357e-08
1	4	hsa-miR-16-5p	19	3	5.82183e-09	0.0449964
1	4	NFKB	54	11	1.51411e-07	0.0411675
1	4	TAF1	54	11	1.32384e-07	0.04006
1	4	hsa-miR-92a-3p	17	3	2.28493e-08	0.0297533
1	4	hsa-miR-744-5p	7	2	0.000314435	0.0282091
1	4	E2F4	54	11	2.16747e-08	0.0277419
1	4	hsa-miR-331-3p	6	2	0.00154755	0.0260522
1	4	STAT1	52	10	2.10535e-10	0.02468
1	4	Ini1	50	11	8.90502e-05	0.0225732
1	4	PAX5-C20	51	10	7.41239e-10	0.019391
1	4	Nrf1	21	6	0.00318544	0.0176635
1	4	GTF2B	48	6	0	0.0173204
1	4	Jun	48	10	2.01849e-07	0.0169862
1	4	ERG	54	11	1.91676e-09	0.0169539
1	4	HEY1	53	11	4.04514e-08	0.0162889
1	4	SP1	53	10	9.46354e-13	0.0162345
1	4	hsa-miR-100-5p	7	2	2.96762e-05	0.0138803
1	4	HA-E2F1	47	11	0.000367642	0.00999643
1	4	ZNF711	15	4	1.43082e-05	0.00860169
1	4	YY1	48	9	3.23519e-13	0.00741948
1	4	c-Myc	54	11	2.60478e-11	0.00708505
1	4	BAF155	44	11	0.00339609	0.00687482
1	4	POU2F2	52	11	9.7853e-10	0.0039631
1	4	TCF12	53	11	3.84999e-11	0.00368197
1	4	Brg1	35	10	0.00629521	0.00331929
1	4	NANOG	42	11	0.00352186	0.00326439
1	4	hsa-miR-1301-3p	3	2	0.00869373	0.00320499
1	4	TR4	28	7	1.4729e-07	0.00185448
1	4	JunD	52	11	2.0824e-11	0.00168561
1	4	ETS1	54	11	4.44089e-16	0.000787946
1	4	IRF4	45	10	2.8364e-12	0.000343617
1	5	SREBP2	13	3	0.000518584	0.0483153
1	6	BAF170	38	15	0.00240749	0.043459
1	6	hsa-miR-324-3p	8	2	1.75578e-06	0.0424315
1	6	HA-E2F1	47	18	0.000367642	0.0388138
1	6	BCL3	45	10	0	0.0362628
1	6	hsa-miR-450a	5	3	0.0350368	0.0324056
1	6	hsa-miR-20a-5p	3	2	0.0295195	0.0276941
1	6	hsa-miR-15b-5p	3	2	0.0295195	0.0276941
1	6	Max	53	18	7.16155e-10	0.024566
1	6	AR	26	12	0.0196949	0.023337
1	6	hsa-miR-18a-5p	3	2	0.022061	0.0224556
1	6	ELF1	37	9	1.24789e-13	0.0221145
1	6	ERG	54	19	1.91676e-09	0.0219157
1	6	NFKB	54	20	1.51411e-07	0.018232
1	6	TAF1	54	20	1.32384e-07	0.017456
1	6	hsa-miR-1260b	5	2	0.000123231	0.0153283
1	6	STAT2	19	9	0.00720233	0.0151274
1	6	E2F4	54	20	2.16747e-08	0.00966842
1	6	Nrf1	21	10	0.00318544	0.00763145
1	6	Ini1	50	20	8.90502e-05	0.00691567
1	6	ETS1	54	17	4.44089e-16	0.00642118
1	6	E2F6	47	19	0.000115791	0.00618896
1	6	YY1	48	15	3.23519e-13	0.00491013
1	6	GABP	43	14	5.66327e-11	0.00406531
1	6	FOSL2	46	16	1.36409e-09	0.00405777
1	6	HEY1	53	20	4.04514e-08	0.00405119
1	6	JunD	52	18	2.0824e-11	0.00403215
1	6	POU2F2	52	19	9.7853e-10	0.00270212
1	6	CBP	45	17	1.20218e-07	0.00243193
1	6	NANOG	42	19	0.00352186	0.00202406
1	6	p68	37	15	5.34844e-06	0.00198541
1	6	TCF7L2	53	20	3.98828e-09	0.00177653
1	6	USF-1	44	16	4.1035e-09	0.00173977
1	6	STAT1	52	19	2.10535e-10	0.00162096
1	6	Brg1	35	17	0.00629521	0.00154252
1	6	IRF4	45	15	2.8364e-12	0.00138883
1	6	p300	49	18	4.89468e-10	0.00104898
1	6	c-Myc	54	20	2.60478e-11	0.001014
1	6	Jun	48	19	2.01849e-07	0.000806967
1	6	TCF12	53	20	3.84999e-11	0.0003357
1	6	BCL11A	31	14	3.56053e-06	0.000206322
1	6	c-Jun	37	18	0.000484523	0.000161661
1	6	PAX5-C20	51	20	7.41239e-10	0.000127662
1	6	hsa-miR-503-5p	2	3	0.022317	9.24342e-05
1	6	SP1	53	20	9.46354e-13	8.77803e-05
1	6	PAX5-N19	47	18	2.60183e-11	7.57884e-05
1	6	Sin3Ak-20	53	20	2.06501e-13	5.04776e-05
1	6	MED12	30	14	3.19588e-07	2.9537e-05
1	7	hsa-miR-484	16	2	7.32809e-09	0.0473995
1	7	Myc	52	6	3.9968e-15	0.0461145
1	7	Nrf1	21	4	0.00318544	0.0444865
1	7	c-Myc	54	7	2.60478e-11	0.0428956
1	7	BAF155	44	7	0.00339609	0.0420815
1	7	ELF1	37	4	1.24789e-13	0.0420458
1	7	Max	53	7	7.16155e-10	0.0420311
1	7	STAT2	19	4	0.00720233	0.0342834
1	7	POU2F2	52	7	9.7853e-10	0.0296422
1	7	STAT1	52	7	2.10535e-10	0.0238435
1	7	YY1	48	6	3.23519e-13	0.0220553
1	7	Sin3Ak-20	53	7	2.06501e-13	0.0139842
1	7	ETS1	54	7	4.44089e-16	0.0106084
1	7	BAF170	38	7	0.00240749	0.00841547
1	7	GTF2B	48	5	0	0.0067492
1	7	CBP	45	7	1.20218e-07	0.00639893
1	7	c-Jun	37	7	0.000484523	0.00394346
1	8	POU2F2	52	6	9.7853e-10	0.0490118
1	8	TCF12	53	6	3.84999e-11	0.0470846
1	8	YY1	48	5	3.23519e-13	0.046631
1	8	PAX5-C20	51	6	7.41239e-10	0.034563
1	8	Jun	48	6	2.01849e-07	0.0316246
1	8	JunD	52	6	2.0824e-11	0.0307525
1	8	SP1	53	6	9.46354e-13	0.0306808
1	8	MED12	30	4	3.19588e-07	0.0295677
1	8	Sin3Ak-20	53	6	2.06501e-13	0.0257435
1	8	ZBTB33	22	3	3.51094e-08	0.0230967
1	8	ELF1	37	4	1.24789e-13	0.0216599
1	8	ETS1	54	6	4.44089e-16	0.0203156
1	8	Pbx3	31	5	0.000279904	0.0186119
1	8	Myc	52	6	3.9968e-15	0.0110612
1	8	FOSL2	46	6	1.36409e-09	0.00866196
1	8	hsa-miR-16-5p	19	3	5.82183e-09	0.00725214
1	8	BCL3	45	5	0	0.00690097
1	8	PAX5-N19	47	6	2.60183e-11	0.00653323
1	8	SIX5	24	4	2.01607e-07	0.00584896
1	8	ATF3	8	3	0.0227933	0.00476184
1	8	GRp20	14	3	5.56169e-07	0.00266137
1	8	GABP	43	6	5.66327e-11	0.0021502
1	9	PAX5-C20	51	8	7.41239e-10	0.049912
1	9	Ini1	50	9	8.90502e-05	0.04499
1	9	ERG	54	9	1.91676e-09	0.035597
1	9	PU.1	43	8	9.25037e-05	0.0351589
1	9	HEY1	53	9	4.04514e-08	0.0344505
1	9	SIX5	24	4	2.01607e-07	0.0337631
1	9	Nrf1	21	5	0.00318544	0.0278559
1	9	ELF1	37	5	1.24789e-13	0.0259974
1	9	HA-E2F1	47	9	0.000367642	0.0231063
1	9	TCF7L2	53	9	3.98828e-09	0.0229347
1	9	BAF170	38	8	0.00240749	0.0210819
1	9	E2F6	47	9	0.000115791	0.0171956
1	9	BAF155	44	9	0.00339609	0.017011
1	9	Max	53	9	7.16155e-10	0.0169848
1	9	Myc	52	8	3.9968e-15	0.0128679
1	9	POU2F2	52	9	9.7853e-10	0.0108401
1	9	TCF12	53	9	3.84999e-11	0.0102069
1	9	c-Jun	37	8	0.000484523	0.00960612
1	9	BATF	32	7	1.90881e-05	0.00554563
1	9	JunD	52	9	2.0824e-11	0.00538664
1	9	SP1	53	9	9.46354e-13	0.00536779
1	9	Sin3Ak-20	53	9	2.06501e-13	0.00412538
1	9	STAT2	19	6	0.00720233	0.00319532
1	9	ETS1	54	9	4.44089e-16	0.00289174
1	9	GABP	43	8	5.66327e-11	0.00169831
1	9	CBP	45	9	1.20218e-07	0.00150949
1	9	GTF2B	48	7	0	0.000529834
1	10	POU2F2	52	6	9.7853e-10	0.0490118
1	10	SIX5	24	3	2.01607e-07	0.0471784
1	10	GRp20	14	2	5.56169e-07	0.0368096
1	10	TFIIIC-110	26	4	0.000140547	0.0353391
1	10	PAX5-C20	51	6	7.41239e-10	0.034563
1	10	SP1	53	6	9.46354e-13	0.0306808
1	10	IRF4	45	5	2.8364e-12	0.0285452
1	10	ETS1	54	6	4.44089e-16	0.0203156
1	10	BATF	32	5	1.90881e-05	0.0132402
1	10	ELF1	37	5	1.24789e-13	0.00221159
1	10	GABP	43	6	5.66327e-11	0.0021502
1	11	hsa-miR-16-5p	19	3	5.82183e-09	0.0449964
1	11	NFKB	54	11	1.51411e-07	0.0411675
1	11	NELFe	31	3	0	0.0404166
1	11	TAF1	54	11	1.32384e-07	0.04006
1	11	ZBTB33	22	4	3.51094e-08	0.02939
1	11	E2F4	54	11	2.16747e-08	0.0277419
1	11	Ini1	50	11	8.90502e-05	0.0225732
1	11	Brg1	35	9	0.00629521	0.02065
1	11	IRF4	45	8	2.8364e-12	0.0174548
1	11	GTF2B	48	6	0	0.0173204
1	11	Jun	48	10	2.01849e-07	0.0169862
1	11	ERG	54	11	1.91676e-09	0.0169539
1	11	JunD	52	10	2.0824e-11	0.0162913
1	11	HEY1	53	11	4.04514e-08	0.0162889
1	11	SIX5	24	5	2.01607e-07	0.0157734
1	11	c-Jun	37	9	0.000484523	0.0156968
1	11	FOSL2	46	9	1.36409e-09	0.0156105
1	11	GABP	43	8	5.66327e-11	0.0145592
1	11	NRSF	53	10	3.22853e-13	0.0134829
1	11	Sin3Ak-20	53	10	2.06501e-13	0.0124784
1	11	hsa-miR-324-3p	8	2	1.75578e-06	0.0123095
1	11	TCF7L2	53	11	3.98828e-09	0.00990574
1	11	AR	26	8	0.0196949	0.00956519
1	11	USF-1	44	9	4.1035e-09	0.00928352
1	11	BAF155	44	11	0.00339609	0.00687482
1	11	Max	53	11	7.16155e-10	0.00686187
1	11	BAF170	38	10	0.00240749	0.00645174
1	11	hsa-miR-1229-3p	4	2	0.00195747	0.00503782
1	11	POU2F2	52	11	9.7853e-10	0.0039631
1	11	hsa-miR-99a-5p	3	2	0.0106701	0.00371379
1	11	TCF12	53	11	3.84999e-11	0.00368197
1	11	STAT1	52	11	2.10535e-10	0.0028146
1	11	BCL11A	31	8	3.56053e-06	0.00233122
1	11	PAX5-C20	51	11	7.41239e-10	0.00208837
1	11	STAT2	19	7	0.00720233	0.00205815
1	11	SP1	53	11	9.46354e-13	0.0016784
1	11	PAX5-N19	47	10	2.60183e-11	0.00152104
1	11	YY1	48	10	3.23519e-13	0.000959896
1	11	BATF	32	9	1.90881e-05	0.000807636
1	11	ETS1	54	11	4.44089e-16	0.000787946
1	11	p300	49	11	4.89468e-10	0.000626279
1	11	CBP	45	11	1.20218e-07	0.00035592
1	11	BCL3	45	9	0	0.000254298
1	11	Pbx3	31	11	0.000279904	6.20322e-06
1	12	POU2F2	52	6	9.7853e-10	0.0490118
1	12	TCF12	53	6	3.84999e-11	0.0470846
1	12	NANOG	42	6	0.00352186	0.0440937
1	12	STAT1	52	6	2.10535e-10	0.04067
1	12	ZZZ3	28	2	0	0.0403727
1	12	PAX5-C20	51	6	7.41239e-10	0.034563
1	12	JunD	52	6	2.0824e-11	0.0307525
1	12	SP1	53	6	9.46354e-13	0.0306808
1	12	MED12	30	4	3.19588e-07	0.0295677
1	12	IRF4	45	5	2.8364e-12	0.0285452
1	12	NRSF	53	6	3.22853e-13	0.0271042
1	12	Sin3Ak-20	53	6	2.06501e-13	0.0257435
1	12	ZBTB33	22	3	3.51094e-08	0.0230967
1	12	ETS1	54	6	4.44089e-16	0.0203156
1	12	CBP	45	6	1.20218e-07	0.0131726
1	12	Myc	52	6	3.9968e-15	0.0110612
1	12	BCL3	45	5	0	0.00690097
1	12	USF-1	44	6	4.1035e-09	0.00578179
1	12	hsa-miR-125b-5p	7	2	9.52309e-05	0.00572502
1	12	YY1	48	6	3.23519e-13	0.00486728
1	12	hsa-miR-100-5p	7	2	2.96762e-05	0.00399962
1	12	hsa-miR-1260b	5	2	0.000123231	0.00119613
1	12	hsa-miR-615-3p	13	4	0.000201882	0.000490072
1	12	GTF2B	48	6	0	0.0001034
1	13	Sin3Ak-20	53	5	2.06501e-13	0.0473866
1	13	ETS1	54	5	4.44089e-16	0.0389015
1	13	CBP	45	5	1.20218e-07	0.0271134
1	13	GRp20	14	2	5.56169e-07	0.0254269
1	13	Myc	52	5	3.9968e-15	0.0234405
1	13	YY1	48	5	3.23519e-13	0.0118279
1	14	Sin3Ak-20	53	5	2.06501e-13	0.0473866
1	14	PU.1	43	5	9.25037e-05	0.0471969
1	14	p300	49	5	4.89468e-10	0.035048
1	14	CBP	45	5	1.20218e-07	0.0271134
1	14	SPI1	15	3	0.00543007	0.0214334
1	14	YY1	48	5	3.23519e-13	0.0118279
1	14	BRF1	6	2	0.0116162	0.0116375
1	14	hsa-miR-450a	5	2	0.0350368	0.0106423
1	14	GTF2B	48	4	0	0.0091214
1	14	hsa-miR-339-5p	10	3	0.0385407	0.00845616
1	14	BATF	32	5	1.90881e-05	0.00298315
1	15	hsa-miR-16-5p	19	2	5.82183e-09	0.0490195
1	15	Sin3Ak-20	53	5	2.06501e-13	0.0473866
1	15	PU.1	43	5	9.25037e-05	0.0471969
1	15	ETS1	54	5	4.44089e-16	0.0389015
1	15	ATF3	8	2	0.0227933	0.0372368
1	15	p300	49	5	4.89468e-10	0.035048
1	15	BAF170	38	5	0.00240749	0.032972
1	15	CBP	45	5	1.20218e-07	0.0271134
1	15	YY1	48	5	3.23519e-13	0.0118279
1	16	NANOG	42	6	0.00352186	0.0440937
1	16	hsa-miR-450a	5	2	0.0350368	0.0156088
1	16	hsa-miR-185-5p	2	2	0.044398	0.00056326
1	17	Sin3Ak-20	53	5	2.06501e-13	0.0473866
1	17	ETS1	54	5	4.44089e-16	0.0389015
1	17	ATF3	8	2	0.0227933	0.0372368
1	17	CBP	45	5	1.20218e-07	0.0271134
1	17	Brg1	35	5	0.00629521	0.0229842
1	17	FOSL2	46	5	1.36409e-09	0.0191201
1	17	hsa-miR-324-3p	8	2	1.75578e-06	0.00238122
1	18	Sin3Ak-20	53	5	2.06501e-13	0.0473866
1	18	hsa-miR-92a-3p	17	2	2.28493e-08	0.0363741
1	18	p300	49	5	4.89468e-10	0.035048
1	18	Brg1	35	5	0.00629521	0.0229842
1	19	BAF170	38	5	0.00240749	0.032972
1	20	ETS1	54	7	4.44089e-16	0.0460946
1	20	HA-E2F1	47	8	0.000367642	0.0351267
1	20	TCF7L2	53	8	3.98828e-09	0.0348947
1	20	CBP	45	7	1.20218e-07	0.0294348
1	20	GABP	43	6	5.66327e-11	0.0289703
1	20	BAF155	44	8	0.00339609	0.0267562
1	20	Max	53	8	7.16155e-10	0.0267196
1	20	Myc	52	7	3.9968e-15	0.0245166
1	20	c-Jun	37	7	0.000484523	0.0190364
1	20	POU2F2	52	8	9.7853e-10	0.0179262
1	20	TCF12	53	8	3.84999e-11	0.0169924
1	20	NELFe	31	3	0	0.0161477
1	20	GTF2B	48	5	0	0.0147928
1	20	STAT1	52	8	2.10535e-10	0.0139776
1	20	hsa-miR-92a-3p	17	3	2.28493e-08	0.0116717
1	20	PAX5-C20	51	8	7.41239e-10	0.0112512
1	20	Jun	48	8	2.01849e-07	0.00999399
1	20	SP1	53	8	9.46354e-13	0.0095982
1	20	BCL11A	31	6	3.56053e-06	0.00708329
1	20	BCL3	45	6	0	0.00666965
1	20	IRF4	45	7	2.8364e-12	0.00507032
1	20	p300	49	8	4.89468e-10	0.00468726
1	20	BAF170	38	8	0.00240749	0.00425085
1	20	hsa-miR-15b-5p	3	2	0.0295195	0.00410301
1	20	PAX5-N19	47	8	2.60183e-11	0.00121994
1	20	hsa-miR-766-3p	6	2	7.01881e-08	0.000448395
1	21	BCL11A	31	5	3.56053e-06	0.0406638
1	21	BCL3	45	5	0	0.038831
1	21	BRF1	6	2	0.0116162	0.0303708
1	21	Pbx3	31	6	0.000279904	0.020628
1	21	hsa-miR-20a-5p	3	2	0.0295195	0.00410301
1	22	POU2F2	52	6	9.7853e-10	0.0490118
1	22	TCF12	53	6	3.84999e-11	0.0470846
1	22	NANOG	42	6	0.00352186	0.0440937
1	22	STAT1	52	6	2.10535e-10	0.04067
1	22	ZZZ3	28	2	0	0.0403727
1	22	SPI1	15	3	0.00543007	0.0384834
1	22	PAX5-C20	51	6	7.41239e-10	0.034563
1	22	Jun	48	6	2.01849e-07	0.0316246
1	22	SP1	53	6	9.46354e-13	0.0306808
1	22	IRF4	45	5	2.8364e-12	0.0285452
1	22	NRSF	53	6	3.22853e-13	0.0271042
1	22	Sin3Ak-20	53	6	2.06501e-13	0.0257435
1	22	GABP	43	5	5.66327e-11	0.0251766
1	22	ZBTB33	22	3	3.51094e-08	0.0230967
1	22	Nrf1	21	4	0.00318544	0.0229936
1	22	ETS1	54	6	4.44089e-16	0.0203156
1	22	TR4	28	4	1.4729e-07	0.0164237
1	22	CBP	45	6	1.20218e-07	0.0131726
1	22	Myc	52	6	3.9968e-15	0.0110612
1	22	SREBP2	13	3	0.000518584	0.0104489
1	22	hsa-miR-16-5p	19	3	5.82183e-09	0.00725214
1	22	NELFe	31	3	0	0.00643685
1	22	USF-1	44	6	4.1035e-09	0.00578179
1	22	YY1	48	6	3.23519e-13	0.00486728
1	22	hsa-miR-100-5p	7	2	2.96762e-05	0.00399962
1	22	GRp20	14	3	5.56169e-07	0.00266137
1	22	BCL3	45	6	0	0.000403938
1	22	SIX5	24	5	2.01607e-07	0.000394783
1	22	GTF2B	48	6	0	0.0001034
1	22	ELF1	37	6	1.24789e-13	9.58416e-05
1	23	Brg1	35	4	0.00629521	0.0488935
1	23	c-Jun	37	4	0.000484523	0.0423212
1	23	FOSL2	46	4	1.36409e-09	0.0421994
1	23	PAX5-N19	47	4	2.60183e-11	0.0349677
1	23	Nrf1	21	3	0.00318544	0.0345134
1	23	NELFe	31	2	0	0.0285706
1	23	TR4	28	3	1.4729e-07	0.0265399
1	23	hsa-miR-186-5p	11	2	2.43084e-06	0.00724344
1	23	MED12	30	4	3.19588e-07	0.00297316
1	23	GTF2B	48	4	0	0.00220648
1	23	STAT2	19	4	0.00720233	0.00165151
1	24	FOSL2	46	4	1.36409e-09	0.0421994
1	24	ZNF711	15	2	1.43082e-05	0.0346165
1	24	ELF1	37	3	1.24789e-13	0.0329372
1	24	YY1	48	4	3.23519e-13	0.0287383
1	24	TR4	28	3	1.4729e-07	0.0265399
1	25	Myc	52	4	3.9968e-15	0.0496683
1	25	Brg1	35	4	0.00629521	0.0488935
1	25	TFIIIC-110	26	3	0.000140547	0.0483731
1	25	GTF2B	48	4	0	0.00220648
1	26	Myc	52	4	3.9968e-15	0.0496683
1	26	Brg1	35	4	0.00629521	0.0488935
1	26	FOSL2	46	4	1.36409e-09	0.0421994
1	26	PAX5-N19	47	4	2.60183e-11	0.0349677
1	26	GTF2B	48	3	0	0.0341271
1	26	USF-1	44	4	4.1035e-09	0.0322329
1	26	YY1	48	4	3.23519e-13	0.0287383
1	26	NELFe	31	2	0	0.0285706
1	26	p68	37	4	5.34844e-06	0.0210022
1	26	IRF4	45	4	2.8364e-12	0.0186114
1	26	GABP	43	4	5.66327e-11	0.0166721
1	26	hsa-miR-484	16	2	7.32809e-09	0.0150233
1	26	Pbx3	31	4	0.000279904	0.0128149
1	26	SPI1	15	3	0.00543007	0.00955854
1	26	BCL3	45	4	0	0.00547079
1	26	TR4	28	4	1.4729e-07	0.00154359
1	26	hsa-miR-99b-3p	2	2	0.00340771	1.49851e-05
1	27	STAT1	52	11	2.10535e-10	0.0474589
1	27	BCL11A	31	7	3.56053e-06	0.0401375
1	27	JunD	52	11	2.0824e-11	0.0314578
1	27	Brg1	35	10	0.00629521	0.0287328
1	27	p68	37	9	5.34844e-06	0.0227753
1	27	TFIIIC-110	26	7	0.000140547	0.0220532
1	27	c-Jun	37	10	0.000484523	0.0216195
1	27	FOSL2	46	10	1.36409e-09	0.0214961
1	27	IRF4	45	9	2.8364e-12	0.0184235
1	27	NELFe	31	4	0	0.0115639
1	27	BATF	32	9	1.90881e-05	0.00547301
1	28	hsa-miR-16-5p	19	2	5.82183e-09	0.0490195
1	28	Sin3Ak-20	53	5	2.06501e-13	0.0473866
1	28	Pbx3	31	4	0.000279904	0.046837
1	28	p300	49	5	4.89468e-10	0.035048
1	28	BAF170	38	5	0.00240749	0.032972
1	28	Brg1	35	5	0.00629521	0.0229842
1	28	BCL11A	31	4	3.56053e-06	0.0223137
1	28	SPI1	15	3	0.00543007	0.0214334
1	28	c-Jun	37	5	0.000484523	0.0191891
1	28	p68	37	5	5.34844e-06	0.00799167
1	28	STAT2	19	4	0.00720233	0.00692725
1	29	BCL11A	31	5	3.56053e-06	0.0406638
1	29	BCL3	45	5	0	0.038831
1	29	IRF4	45	6	2.8364e-12	0.0333392
1	29	MED12	30	5	3.19588e-07	0.0204142
1	29	SPI1	15	4	0.00543007	0.0162295
1	29	PAX5-N19	47	7	2.60183e-11	0.0140472
1	29	BATF	32	6	1.90881e-05	0.0140308
1	29	STAT2	19	5	0.00720233	0.0107735
1	29	PU.1	43	8	9.25037e-05	0.00754715
1	29	hsa-miR-18a-5p	3	2	0.022061	0.00328943
1	31	Myc	52	4	3.9968e-15	0.0496683
1	31	PAX5-N19	47	4	2.60183e-11	0.0349677
1	31	hsa-miR-16-5p	19	2	5.82183e-09	0.0309483
1	32	ZNF711	15	2	1.43082e-05	0.0346165
1	32	Nrf1	21	3	0.00318544	0.0345134
1	32	SIX5	24	3	2.01607e-07	0.0119332
1	33	GABP	43	4	5.66327e-11	0.0166721
1	34	c-Jun	37	4	0.000484523	0.0423212
1	34	YY1	48	4	3.23519e-13	0.0287383
1	34	SIX5	24	3	2.01607e-07	0.0119332
1	35	MED12	30	3	3.19588e-07	0.0420378
1	35	ELF1	37	3	1.24789e-13	0.0329372
1	35	YY1	48	4	3.23519e-13	0.0287383
1	35	TR4	28	3	1.4729e-07	0.0265399
1	35	IRF4	45	4	2.8364e-12	0.0186114
1	35	SIX5	24	3	2.01607e-07	0.0119332
1	35	BATF	32	4	1.90881e-05	0.0095488
1	36	PAX5-N19	47	4	2.60183e-11	0.0349677
1	37	Sin3Ak-20	53	5	2.06501e-13	0.0473866
1	37	PU.1	43	5	9.25037e-05	0.0471969
1	37	Pbx3	31	4	0.000279904	0.046837
1	37	ETS1	54	5	4.44089e-16	0.0389015
1	37	CBP	45	5	1.20218e-07	0.0271134
1	37	Myc	52	5	3.9968e-15	0.0234405
1	37	FOSL2	46	5	1.36409e-09	0.0191201
1	37	SPI1	15	4	0.00543007	0.00164198
1	38	RPC155	11	2	0.0239517	0.0312282
1	38	hsa-miR-16-5p	19	2	5.82183e-09	0.0162883
1	39	BCL3	45	3	0	0.0201246
1	40	GABP	43	3	5.66327e-11	0.0464108
1	40	BCL3	45	3	0	0.0201246
1	40	ELF1	37	3	1.24789e-13	0.00980753
1	40	ZBTB33	22	3	3.51094e-08	0.00150923
1	41	Pbx3	31	3	0.000279904	0.0381001
1	41	ZBTB33	22	2	3.51094e-08	0.036487
1	41	BCL3	45	3	0	0.0201246
1	41	NELFe	31	2	0	0.0150044
1	41	ELF1	37	3	1.24789e-13	0.00980753
1	42	hsa-miR-484	16	2	7.32809e-09	0.00777843
1	43	hsa-miR-615-3p	13	2	0.000201882	0.0173755
1	43	hsa-miR-16-5p	19	2	5.82183e-09	0.0162883
1	45	ZBTB33	22	2	3.51094e-08	0.036487
1	45	BATF	32	3	1.90881e-05	0.0305575
1	45	NELFe	31	2	0	0.0150044
1	45	TFIIIC-110	26	3	0.000140547	0.0148222
1	45	STAT2	19	3	0.00720233	0.00819768
1	45	hsa-miR-16-5p	19	3	5.82183e-09	0.000431467
1	47	TR4	28	3	1.4729e-07	0.00779266
1	48	AR	26	3	0.0196949	0.0384341
1	50	GABP	43	3	5.66327e-11	0.0464108
1	50	TR4	28	3	1.4729e-07	0.00779266
1	52	ZBTB33	22	3	3.51094e-08	0.00150923
1	53	GABP	43	3	5.66327e-11	0.0464108
1	53	ZNF711	15	2	1.43082e-05	0.0182771
1	53	Nrf1	21	3	0.00318544	0.01031
1	53	ELF1	37	3	1.24789e-13	0.00980753
1	53	STAT2	19	3	0.00720233	0.00819768
1	54	FOSL2	46	4	1.36409e-09	0.0421994
1	54	MED12	30	3	3.19588e-07	0.0420378
1	54	ELF1	37	3	1.24789e-13	0.0329372
2	11	hsa-miR-148b-3p	2	2	0.0283513	0.0137195
2	12	hsa-miR-320a	7	4	0.0486383	0.0260866
2	12	hsa-miR-320b	7	4	0.0294041	0.0181879
2	12	hsa-miR-320c	7	4	0.024128	0.0158323
2	12	hsa-miR-320d	7	4	0.021797	0.0147519
2	26	hsa-miR-320a	7	3	0.0486383	0.0380996
2	27	hsa-miR-26b-5p	5	4	0.0157321	0.0321277
2	29	hsa-miR-320a	7	5	0.0486383	0.0175428
2	29	hsa-miR-320b	7	5	0.0294041	0.0113226
2	29	hsa-miR-320c	7	5	0.024128	0.00956362
2	29	hsa-miR-320d	7	5	0.021797	0.00877447
2	46	hsa-miR-26b-5p	5	2	0.0157321	0.0270264
3	1	BAF170	12	22	0.00720483	0.0455418
3	1	BAF155	13	27	0.0159369	0.019193
3	1	Nrf1	8	13	0.00419145	0.016498
3	1	hsa-miR-186-5p	3	5	0.0121875	0.00582496
3	1	Ini1	14	30	0.00801983	0.00553361
3	1	HA-E2F1	13	30	0.0235689	0.000918299
3	1	SIX5	7	13	0.00217726	0.00055241
3	1	NFKB	14	33	0.0172334	6.88444e-05
3	1	HEY1	14	32	0.00529389	6.81094e-05
3	1	TAF1	14	33	0.0166454	6.34282e-05
3	1	E2F4	14	33	0.0104269	2.10268e-05
3	1	FOSL2	10	27	0.0448534	1.82721e-05
3	1	TCF7L2	14	32	0.00281055	1.74021e-05
3	1	ERG	14	33	0.00557055	4.78724e-06
3	1	PAX5-C20	12	31	0.0244851	2.89872e-06
3	1	JunD	13	31	0.00354866	1.65914e-06
3	1	POU2F2	14	32	0.000875596	1.37472e-06
3	1	TCF12	12	32	0.0403335	1.11986e-06
3	1	YY1	11	28	0.00508566	2.94715e-07
3	1	NRSF	13	32	0.00275953	6.56365e-08
3	1	SP1	14	33	0.000293269	4.58266e-09
3	1	ETS1	14	33	0.000111989	4.71766e-10
3	1	GTF2B	9	28	0.000714256	1.66533e-14
3	2	SRF	3	5	0.0341349	0.0142017
3	2	FOSL2	10	20	0.0448534	0.00467871
3	2	HA-E2F1	13	25	0.0235689	0.0046646
3	2	JunD	13	23	0.00354866	0.00342107
3	2	BAF155	13	25	0.0159369	0.00234913
3	2	E2F4	14	27	0.0104269	0.00127487
3	2	SP1	14	24	0.000293269	0.00083509
3	2	TCF12	12	25	0.0403335	0.000726365
3	2	NFKB	14	28	0.0172334	0.000294858
3	2	TAF1	14	28	0.0166454	0.000275062
3	2	PAX5-C20	12	25	0.0244851	0.000243543
3	2	BAF170	12	24	0.00720483	0.000110103
3	2	Ini1	14	28	0.00801983	6.37536e-05
3	2	Nrf1	8	16	0.00419145	4.88835e-05
3	2	GTF2B	9	16	0.000714256	4.63975e-05
3	2	ERG	14	28	0.00557055	3.07344e-05
3	2	HEY1	14	28	0.00529389	2.77542e-05
3	2	SIX5	7	14	0.00217726	1.36664e-05
3	2	TCF7L2	14	28	0.00281055	7.81156e-06
3	2	NRSF	13	27	0.00275953	1.14627e-06
3	2	POU2F2	14	28	0.000875596	7.56017e-07
3	2	YY1	11	26	0.00508566	1.26439e-08
3	2	ETS1	14	28	0.000111989	1.22983e-08
3	3	FOSL2	10	16	0.0448534	0.0469726
3	3	SIX5	7	8	0.00217726	0.0251786
3	3	BAF170	12	18	0.00720483	0.0244875
3	3	YY1	11	16	0.00508566	0.0178212
3	3	JunD	13	20	0.00354866	0.0110433
3	3	Nrf1	8	11	0.00419145	0.0106707
3	3	TCF12	12	21	0.0403335	0.00965127
3	3	ERG	14	23	0.00557055	0.0068407
3	3	PAX5-C20	12	21	0.0244851	0.00422102
3	3	NFKB	14	25	0.0172334	0.000705453
3	3	TAF1	14	25	0.0166454	0.000663017
3	3	E2F4	14	25	0.0104269	0.000287393
3	3	BAF155	13	24	0.0159369	0.000184655
3	3	Ini1	14	25	0.00801983	0.000179785
3	3	HEY1	14	25	0.00529389	8.5576e-05
3	3	HA-E2F1	13	25	0.0235689	2.8176e-05
3	3	TCF7L2	14	25	0.00281055	2.75977e-05
3	3	SP1	14	24	0.000293269	1.00862e-05
3	3	POU2F2	14	25	0.000875596	3.43215e-06
3	3	GTF2B	9	17	0.000714256	8.6663e-07
3	3	ETS1	14	25	0.000111989	8.68941e-08
3	4	NFKB	14	11	0.0172334	0.0411675
3	4	TAF1	14	11	0.0166454	0.04006
3	4	E2F4	14	11	0.0104269	0.0277419
3	4	Ini1	14	11	0.00801983	0.0225732
3	4	PAX5-C20	12	10	0.0244851	0.019391
3	4	Nrf1	8	6	0.00419145	0.0176635
3	4	GTF2B	9	6	0.000714256	0.0173204
3	4	ERG	14	11	0.00557055	0.0169539
3	4	HEY1	14	11	0.00529389	0.0162889
3	4	SP1	14	10	0.000293269	0.0162345
3	4	HA-E2F1	13	11	0.0235689	0.00999643
3	4	YY1	11	9	0.00508566	0.00741948
3	4	BAF155	13	11	0.0159369	0.00687482
3	4	POU2F2	14	11	0.000875596	0.0039631
3	4	TCF12	12	11	0.0403335	0.00368197
3	4	JunD	13	11	0.00354866	0.00168561
3	4	ETS1	14	11	0.000111989	0.000787946
3	6	BAF170	12	15	0.00720483	0.043459
3	6	HA-E2F1	13	18	0.0235689	0.0388138
3	6	ERG	14	19	0.00557055	0.0219157
3	6	NFKB	14	20	0.0172334	0.018232
3	6	TAF1	14	20	0.0166454	0.017456
3	6	E2F4	14	20	0.0104269	0.00966842
3	6	Nrf1	8	10	0.00419145	0.00763145
3	6	Ini1	14	20	0.00801983	0.00691567
3	6	ETS1	14	17	0.000111989	0.00642118
3	6	YY1	11	15	0.00508566	0.00491013
3	6	FOSL2	10	16	0.0448534	0.00405777
3	6	HEY1	14	20	0.00529389	0.00405119
3	6	JunD	13	18	0.00354866	0.00403215
3	6	POU2F2	14	19	0.000875596	0.00270212
3	6	TCF7L2	14	20	0.00281055	0.00177653
3	6	TCF12	12	20	0.0403335	0.0003357
3	6	PAX5-C20	12	20	0.0244851	0.000127662
3	6	SP1	14	20	0.000293269	8.77803e-05
3	7	Nrf1	8	4	0.00419145	0.0444865
3	7	BAF155	13	7	0.0159369	0.0420815
3	7	POU2F2	14	7	0.000875596	0.0296422
3	7	YY1	11	6	0.00508566	0.0220553
3	7	ETS1	14	7	0.000111989	0.0106084
3	7	BAF170	12	7	0.00720483	0.00841547
3	7	GTF2B	9	5	0.000714256	0.0067492
3	8	POU2F2	14	6	0.000875596	0.0490118
3	8	TCF12	12	6	0.0403335	0.0470846
3	8	YY1	11	5	0.00508566	0.046631
3	8	PAX5-C20	12	6	0.0244851	0.034563
3	8	JunD	13	6	0.00354866	0.0307525
3	8	SP1	14	6	0.000293269	0.0306808
3	8	ETS1	14	6	0.000111989	0.0203156
3	8	FOSL2	10	6	0.0448534	0.00866196
3	8	SIX5	7	4	0.00217726	0.00584896
3	9	PAX5-C20	12	8	0.0244851	0.049912
3	9	Ini1	14	9	0.00801983	0.04499
3	9	ERG	14	9	0.00557055	0.035597
3	9	HEY1	14	9	0.00529389	0.0344505
3	9	SIX5	7	4	0.00217726	0.0337631
3	9	Nrf1	8	5	0.00419145	0.0278559
3	9	HA-E2F1	13	9	0.0235689	0.0231063
3	9	TCF7L2	14	9	0.00281055	0.0229347
3	9	BAF170	12	8	0.00720483	0.0210819
3	9	BAF155	13	9	0.0159369	0.017011
3	9	POU2F2	14	9	0.000875596	0.0108401
3	9	TCF12	12	9	0.0403335	0.0102069
3	9	JunD	13	9	0.00354866	0.00538664
3	9	SP1	14	9	0.000293269	0.00536779
3	9	ETS1	14	9	0.000111989	0.00289174
3	9	GTF2B	9	7	0.000714256	0.000529834
3	10	POU2F2	14	6	0.000875596	0.0490118
3	10	SIX5	7	3	0.00217726	0.0471784
3	10	PAX5-C20	12	6	0.0244851	0.034563
3	10	SP1	14	6	0.000293269	0.0306808
3	10	ETS1	14	6	0.000111989	0.0203156
3	11	NFKB	14	11	0.0172334	0.0411675
3	11	TAF1	14	11	0.0166454	0.04006
3	11	E2F4	14	11	0.0104269	0.0277419
3	11	Ini1	14	11	0.00801983	0.0225732
3	11	SRF	3	3	0.0341349	0.0173942
3	11	GTF2B	9	6	0.000714256	0.0173204
3	11	ERG	14	11	0.00557055	0.0169539
3	11	JunD	13	10	0.00354866	0.0162913
3	11	HEY1	14	11	0.00529389	0.0162889
3	11	SIX5	7	5	0.00217726	0.0157734
3	11	FOSL2	10	9	0.0448534	0.0156105
3	11	NRSF	13	10	0.00275953	0.0134829
3	11	TCF7L2	14	11	0.00281055	0.00990574
3	11	BAF155	13	11	0.0159369	0.00687482
3	11	BAF170	12	10	0.00720483	0.00645174
3	11	POU2F2	14	11	0.000875596	0.0039631
3	11	TCF12	12	11	0.0403335	0.00368197
3	11	PAX5-C20	12	11	0.0244851	0.00208837
3	11	SP1	14	11	0.000293269	0.0016784
3	11	YY1	11	10	0.00508566	0.000959896
3	11	ETS1	14	11	0.000111989	0.000787946
3	12	POU2F2	14	6	0.000875596	0.0490118
3	12	TCF12	12	6	0.0403335	0.0470846
3	12	hsa-miR-146b-5p	5	3	0.0338254	0.0378821
3	12	PAX5-C20	12	6	0.0244851	0.034563
3	12	JunD	13	6	0.00354866	0.0307525
3	12	SP1	14	6	0.000293269	0.0306808
3	12	NRSF	13	6	0.00275953	0.0271042
3	12	ETS1	14	6	0.000111989	0.0203156
3	12	YY1	11	6	0.00508566	0.00486728
3	12	GTF2B	9	6	0.000714256	0.0001034
3	13	ETS1	14	5	0.000111989	0.0389015
3	13	YY1	11	5	0.00508566	0.0118279
3	14	YY1	11	5	0.00508566	0.0118279
3	14	GTF2B	9	4	0.000714256	0.0091214
3	15	ETS1	14	5	0.000111989	0.0389015
3	15	BAF170	12	5	0.00720483	0.032972
3	15	YY1	11	5	0.00508566	0.0118279
3	17	ETS1	14	5	0.000111989	0.0389015
3	17	FOSL2	10	5	0.0448534	0.0191201
3	19	BAF170	12	5	0.00720483	0.032972
3	20	ETS1	14	7	0.000111989	0.0460946
3	20	HA-E2F1	13	8	0.0235689	0.0351267
3	20	TCF7L2	14	8	0.00281055	0.0348947
3	20	BAF155	13	8	0.0159369	0.0267562
3	20	POU2F2	14	8	0.000875596	0.0179262
3	20	TCF12	12	8	0.0403335	0.0169924
3	20	GTF2B	9	5	0.000714256	0.0147928
3	20	PAX5-C20	12	8	0.0244851	0.0112512
3	20	SP1	14	8	0.000293269	0.0095982
3	20	BAF170	12	8	0.00720483	0.00425085
3	22	POU2F2	14	6	0.000875596	0.0490118
3	22	TCF12	12	6	0.0403335	0.0470846
3	22	PAX5-C20	12	6	0.0244851	0.034563
3	22	SP1	14	6	0.000293269	0.0306808
3	22	NRSF	13	6	0.00275953	0.0271042
3	22	Nrf1	8	4	0.00419145	0.0229936
3	22	ETS1	14	6	0.000111989	0.0203156
3	22	YY1	11	6	0.00508566	0.00486728
3	22	SIX5	7	5	0.00217726	0.000394783
3	22	GTF2B	9	6	0.000714256	0.0001034
3	23	FOSL2	10	4	0.0448534	0.0421994
3	23	Nrf1	8	3	0.00419145	0.0345134
3	23	hsa-miR-186-5p	3	2	0.0121875	0.00724344
3	23	GTF2B	9	4	0.000714256	0.00220648
3	24	FOSL2	10	4	0.0448534	0.0421994
3	24	YY1	11	4	0.00508566	0.0287383
3	25	GTF2B	9	4	0.000714256	0.00220648
3	26	FOSL2	10	4	0.0448534	0.0421994
3	26	GTF2B	9	3	0.000714256	0.0341271
3	26	YY1	11	4	0.00508566	0.0287383
3	26	SRF	3	3	0.0341349	0.00055628
3	27	hsa-miR-26b-5p	4	4	0.0415754	0.0321277
3	27	JunD	13	11	0.00354866	0.0314578
3	27	SRF	3	3	0.0341349	0.0278839
3	27	FOSL2	10	10	0.0448534	0.0214961
3	28	BAF170	12	5	0.00720483	0.032972
3	32	Nrf1	8	3	0.00419145	0.0345134
3	32	SIX5	7	3	0.00217726	0.0119332
3	34	YY1	11	4	0.00508566	0.0287383
3	34	SIX5	7	3	0.00217726	0.0119332
3	35	YY1	11	4	0.00508566	0.0287383
3	35	SIX5	7	3	0.00217726	0.0119332
3	37	ETS1	14	5	0.000111989	0.0389015
3	37	FOSL2	10	5	0.0448534	0.0191201
3	46	hsa-miR-26b-5p	4	2	0.0415754	0.0270264
3	53	Nrf1	8	3	0.00419145	0.01031
3	54	FOSL2	10	4	0.0448534	0.0421994
4	1	hsa-miR-92a-3p	3	13	0.0468678	5.03112e-08
4	3	hsa-miR-202	6	6	0.000755473	0.0285653
4	3	hsa-miR-92a-3p	3	5	0.0468678	0.019777
4	4	hsa-miR-92a-3p	3	3	0.0468678	0.0297533
4	6	hsa-miR-216a	6	7	0.00984207	0.0374678
4	6	hsa-miR-183	5	7	0.0204996	0.014871
4	6	hsa-miR-376c	5	9	0.0340558	0.00199223
4	11	hsa-miR-29c	9	4	5.67768e-06	0.0481256
4	11	hsa-miR-216a	6	5	0.00984207	0.0198764
4	11	hsa-miR-29b	9	5	1.1925e-05	0.01406
4	12	hsa-miR-9	9	4	4.57333e-05	0.0095908
4	14	hsa-miR-196a	4	3	0.0337883	0.00848081
4	14	hsa-miR-196b	4	3	0.0265734	0.00688382
4	16	hsa-miR-503	3	2	0.0324153	0.0400608
4	16	hsa-let-7e	7	3	0.000466405	0.0309027
4	18	hsa-miR-92a-3p	3	2	0.0468678	0.0363741
4	19	hsa-miR-377	8	3	0.00069984	0.0465933
4	19	hsa-miR-132	5	3	0.0411969	0.0304081
4	19	hsa-miR-29b	9	3	1.1925e-05	0.0245786
4	19	hsa-miR-29c	9	3	5.67768e-06	0.0192731
4	19	hsa-miR-29a	9	3	3.65628e-06	0.0166827
4	19	hsa-miR-30e	6	4	0.0450923	0.00945366
4	19	hsa-miR-30a	6	4	0.0409241	0.00870703
4	19	hsa-miR-30d	6	4	0.0348677	0.00761058
4	20	hsa-miR-196a	4	3	0.0337883	0.0377834
4	20	hsa-miR-9	9	4	4.57333e-05	0.0335329
4	20	hsa-miR-196b	4	3	0.0265734	0.0311789
4	20	hsa-miR-92a-3p	3	3	0.0468678	0.0116717
4	21	PPARg	4	3	0.0256313	0.0302961
4	24	PPARg	4	2	0.0256313	0.044471
4	26	hsa-miR-877-3p	2	2	0.045476	0.00409688
4	27	hsa-miR-377	8	6	0.00069984	0.0204892
4	27	hsa-let-7e	7	5	0.000466405	0.0179833
4	27	hsa-let-7i	6	5	0.00308264	0.0169495
4	27	hsa-let-7b	6	5	0.00283213	0.0158503
4	27	hsa-let-7c	6	5	0.00236798	0.0137545
4	27	hsa-let-7f	7	5	0.000306085	0.0136575
4	27	hsa-let-7a	6	5	0.0023365	0.0136092
4	27	hsa-miR-98	7	5	0.000238757	0.0116013
4	27	hsa-let-7g	6	6	0.00288092	0.00288092
4	27	hsa-let-7d	7	6	0.000279023	0.00217406
4	28	hsa-miR-9	9	3	4.57333e-05	0.0381504
4	28	hsa-miR-29b	9	3	1.1925e-05	0.0245786
4	28	hsa-miR-29c	9	3	5.67768e-06	0.0192731
4	28	hsa-miR-183	5	3	0.0204996	0.0186643
4	28	hsa-miR-29a	9	3	3.65628e-06	0.0166827
4	28	hsa-miR-202	6	3	0.000755473	0.00773743
4	30	hsa-miR-23b	6	4	0.045186	0.023484
4	30	hsa-miR-23a	6	4	0.0442549	0.023094
4	31	hsa-miR-30c	6	3	0.0418067	0.033415
4	34	hsa-miR-196b	4	2	0.0265734	0.0453837
4	35	hsa-miR-202	6	2	0.000755473	0.0489952
4	35	hsa-miR-30e	6	3	0.0450923	0.0350416
4	35	hsa-miR-30c	6	3	0.0418067	0.033415
4	35	hsa-miR-30a	6	3	0.0409241	0.0329716
4	35	hsa-miR-30b	6	3	0.0401408	0.0325756
4	35	hsa-miR-30d	6	3	0.0348677	0.0298441
4	37	hsa-miR-132	5	4	0.0411969	0.00268411
4	38	hsa-miR-183	5	2	0.0204996	0.0476597
4	51	hsa-let-7e	7	2	0.000466405	0.0448207
4	51	hsa-let-7i	6	2	0.00308264	0.043599
4	51	hsa-let-7g	6	2	0.00288092	0.0425258
4	51	hsa-let-7b	6	2	0.00283213	0.0422594
4	51	hsa-let-7c	6	2	0.00236798	0.0395721
4	51	hsa-let-7f	7	2	0.000306085	0.039443
4	51	hsa-let-7a	6	2	0.0023365	0.0393786
4	51	hsa-let-7d	7	2	0.000279023	0.0383538
4	51	hsa-miR-98	7	2	0.000238757	0.0365899
4	51	hsa-miR-196b	4	2	0.0265734	0.0241706
4	52	hsa-miR-30e	6	3	0.0450923	0.010479
4	52	hsa-miR-30c	6	3	0.0418067	0.0099597
4	52	hsa-miR-30a	6	3	0.0409241	0.00981856
4	52	hsa-miR-30b	6	3	0.0401408	0.00969269
4	52	hsa-miR-30d	6	3	0.0348677	0.00882844
5	1	hsa-miR-149-5p	2	3	0.0417429	0.0351034
5	1	Egr-1	7	9	0.00186199	0.0262388
5	1	Pbx3	12	17	0.000312599	0.0256217
5	1	BAF155	13	27	0.0494988	0.019193
5	1	hsa-miR-27b-3p	2	2	0.00380302	0.0177993
5	1	Nrf1	7	13	0.0281537	0.016498
5	1	NANOG	14	26	0.00457325	0.0157355
5	1	STAT2	10	13	0.000120389	0.00869758
5	1	Ini1	15	30	0.00567958	0.00553361
5	1	ZNF711	4	8	0.0275063	0.00378352
5	1	hsa-miR-1260b	2	3	0.00793928	0.00324987
5	1	PU.1	12	26	0.0377232	0.00314516
5	1	Brg1	13	24	0.00182787	0.00244826
5	1	TFIIIC-110	8	16	0.0155021	0.00243405
5	1	hsa-miR-1296-5p	3	3	0.000162696	0.00177439
5	1	SREBP2	6	9	0.0010183	0.00145122
5	1	HA-E2F1	15	30	0.00186972	0.000918299
5	1	p68	12	22	0.0011497	0.000805897
5	1	hsa-miR-615-3p	10	9	1.69294e-08	0.000726238
5	1	Jun	14	28	0.00224584	0.000475026
5	1	E2F6	15	30	0.00114238	0.000403263
5	1	CBP	14	27	0.000334087	8.58842e-05
5	1	NFKB	15	33	0.0128907	6.88444e-05
5	1	HEY1	15	32	0.00363937	6.81094e-05
5	1	BCL11A	8	20	0.0304533	6.7741e-05
5	1	TAF1	15	33	0.01242	6.34282e-05
5	1	hsa-miR-484	3	9	0.0396075	3.18945e-05
5	1	MED12	9	19	0.00252606	2.41133e-05
5	1	E2F4	15	33	0.00752412	2.10268e-05
5	1	FOSL2	15	27	6.9212e-06	1.82721e-05
5	1	TCF7L2	15	32	0.00184662	1.74021e-05
5	1	p300	14	29	0.000655972	9.49087e-06
5	1	Max	15	32	0.00111913	6.31416e-06
5	1	ERG	15	33	0.00384354	4.78724e-06
5	1	USF-1	14	27	5.40222e-05	3.95564e-06
5	1	PAX5-C20	15	31	0.000220863	2.89872e-06
5	1	TR4	7	19	0.0171891	1.89884e-06
5	1	JunD	15	31	0.000164887	1.65914e-06
5	1	POU2F2	15	32	0.000529254	1.37472e-06
5	1	ELF1	7	20	0.0258141	1.16784e-06
5	1	TCF12	15	32	0.000478711	1.11986e-06
5	1	hsa-miR-100-5p	2	7	0.0253648	9.6174e-07
5	1	GABP	12	26	0.000628125	5.87665e-07
5	1	STAT1	14	32	0.00384981	5.29068e-07
5	1	c-Myc	15	33	0.00116907	3.47729e-07
5	1	YY1	15	28	1.63547e-06	2.94715e-07
5	1	PAX5-N19	14	29	7.08981e-05	1.24974e-07
5	1	NRSF	14	32	0.00161049	6.56365e-08
5	1	Sin3Ak-20	15	32	0.000105677	5.03179e-08
5	1	hsa-miR-16-5p	4	14	0.0226309	3.76408e-08
5	1	Myc	15	31	1.27622e-05	1.1668e-08
5	1	SP1	15	33	0.000163926	4.58266e-09
5	1	BCL3	11	26	0.000260204	9.49346e-10
5	1	ETS1	15	33	5.84319e-05	4.71766e-10
5	1	ZZZ3	3	17	0.047993	2.03837e-13
5	1	GTF2B	8	28	0.00709805	1.66533e-14
5	1	NELFe	4	20	0.0196616	2.88658e-15
5	2	MED12	9	11	0.00252606	0.0437122
5	2	p300	14	20	0.000655972	0.0238506
5	2	GABP	12	16	0.000628125	0.017715
5	2	USF-1	14	18	5.40222e-05	0.0159485
5	2	SRF	3	5	0.0410458	0.0142017
5	2	TFIIIC-110	8	13	0.0155021	0.00957603
5	2	FOSL2	15	20	6.9212e-06	0.00467871
5	2	HA-E2F1	15	25	0.00186972	0.0046646
5	2	TR4	7	12	0.0171891	0.00456034
5	2	JunD	15	23	0.000164887	0.00342107
5	2	Pbx3	12	17	0.000312599	0.00299975
5	2	Myc	15	21	1.27622e-05	0.0026095
5	2	E2F6	15	25	0.00114238	0.00240717
5	2	PAX5-N19	14	20	7.08981e-05	0.0023849
5	2	BAF155	13	25	0.0494988	0.00234913
5	2	STAT1	14	24	0.00384981	0.0020596
5	2	Sin3Ak-20	15	23	0.000105677	0.0020349
5	2	E2F4	15	27	0.00752412	0.00127487
5	2	Jun	14	24	0.00224584	0.000921199
5	2	SP1	15	24	0.000163926	0.00083509
5	2	TCF12	15	25	0.000478711	0.000726365
5	2	NFKB	15	28	0.0128907	0.000294858
5	2	TAF1	15	28	0.01242	0.000275062
5	2	PAX5-C20	15	25	0.000220863	0.000243543
5	2	Ini1	15	28	0.00567958	6.37536e-05
5	2	c-Myc	15	27	0.00116907	5.64236e-05
5	2	Nrf1	7	16	0.0281537	4.88835e-05
5	2	GTF2B	8	16	0.00709805	4.63975e-05
5	2	ERG	15	28	0.00384354	3.07344e-05
5	2	HEY1	15	28	0.00363937	2.77542e-05
5	2	TCF7L2	15	28	0.00184662	7.81156e-06
5	2	NRSF	14	27	0.00161049	1.14627e-06
5	2	POU2F2	15	28	0.000529254	7.56017e-07
5	2	YY1	15	26	1.63547e-06	1.26439e-08
5	2	ETS1	15	28	5.84319e-05	1.22983e-08
5	3	ZZZ3	3	4	0.047993	0.0482181
5	3	FOSL2	15	16	6.9212e-06	0.0469726
5	3	hsa-miR-208b	3	4	0.0457732	0.0454933
5	3	TR4	7	9	0.0171891	0.0443907
5	3	hsa-miR-16-5p	4	5	0.0226309	0.0365705
5	3	PU.1	12	19	0.0377232	0.0217781
5	3	hsa-miR-1260b	2	2	0.00793928	0.0213904
5	3	MED12	9	11	0.00252606	0.0181123
5	3	YY1	15	16	1.63547e-06	0.0178212
5	3	E2F1	13	15	0.000114957	0.0169049
5	3	GABP	12	15	0.000628125	0.0121108
5	3	JunD	15	20	0.000164887	0.0110433
5	3	Nrf1	7	11	0.0281537	0.0106707
5	3	Brg1	13	18	0.00182787	0.0101531
5	3	TCF12	15	21	0.000478711	0.00965127
5	3	hsa-miR-208a	3	5	0.0432506	0.0095199
5	3	USF-1	14	17	5.40222e-05	0.00860383
5	3	NANOG	14	21	0.00457325	0.00811738
5	3	ERG	15	23	0.00384354	0.0068407
5	3	PAX5-C20	15	21	0.000220863	0.00422102
5	3	PAX5-N19	14	18	7.08981e-05	0.00343496
5	3	hsa-miR-24-3p	2	4	0.0396486	0.00179263
5	3	SETDB1	12	14	2.41488e-05	0.00174032
5	3	Jun	14	22	0.00224584	0.000716655
5	3	NFKB	15	25	0.0128907	0.000705453
5	3	TAF1	15	25	0.01242	0.000663017
5	3	STAT2	10	13	0.000120389	0.00039513
5	3	E2F4	15	25	0.00752412	0.000287393
5	3	STAT1	14	23	0.00384981	0.0002663
5	3	BAF155	13	24	0.0494988	0.000184655
5	3	Max	15	24	0.00111913	0.000183945
5	3	Ini1	15	25	0.00567958	0.000179785
5	3	HEY1	15	25	0.00363937	8.5576e-05
5	3	TFIIIC-110	8	16	0.0155021	3.33392e-05
5	3	HA-E2F1	15	25	0.00186972	2.8176e-05
5	3	TCF7L2	15	25	0.00184662	2.75977e-05
5	3	c-Myc	15	25	0.00116907	1.28736e-05
5	3	E2F6	15	25	0.00114238	1.2387e-05
5	3	SP1	15	24	0.000163926	1.00862e-05
5	3	POU2F2	15	25	0.000529254	3.43215e-06
5	3	GTF2B	8	17	0.00709805	8.6663e-07
5	3	Sin3Ak-20	15	25	0.000105677	2.33515e-07
5	3	Myc	15	24	1.27622e-05	1.99756e-07
5	3	Fos	13	19	1.04162e-06	1.48313e-07
5	3	ETS1	15	25	5.84319e-05	8.68941e-08
5	3	NF-YB	10	20	0.00165766	5.95575e-08
5	3	NF-YA	10	19	0.000435149	3.70687e-08
5	3	c-Fos	12	21	8.64779e-05	3.03389e-08
5	3	CBP	14	25	0.000334087	1.42357e-08
5	4	hsa-miR-16-5p	4	3	0.0226309	0.0449964
5	4	NFKB	15	11	0.0128907	0.0411675
5	4	TAF1	15	11	0.01242	0.04006
5	4	E2F4	15	11	0.00752412	0.0277419
5	4	STAT1	14	10	0.00384981	0.02468
5	4	Ini1	15	11	0.00567958	0.0225732
5	4	PAX5-C20	15	10	0.000220863	0.019391
5	4	Nrf1	7	6	0.0281537	0.0176635
5	4	GTF2B	8	6	0.00709805	0.0173204
5	4	Jun	14	10	0.00224584	0.0169862
5	4	ERG	15	11	0.00384354	0.0169539
5	4	HEY1	15	11	0.00363937	0.0162889
5	4	SP1	15	10	0.000163926	0.0162345
5	4	hsa-miR-100-5p	2	2	0.0253648	0.0138803
5	4	HA-E2F1	15	11	0.00186972	0.00999643
5	4	ZNF711	4	4	0.0275063	0.00860169
5	4	SPDEF	5	4	0.00460366	0.00803686
5	4	YY1	15	9	1.63547e-06	0.00741948
5	4	c-Myc	15	11	0.00116907	0.00708505
5	4	BAF155	13	11	0.0494988	0.00687482
5	4	POU2F2	15	11	0.000529254	0.0039631
5	4	TCF12	15	11	0.000478711	0.00368197
5	4	Brg1	13	10	0.00182787	0.00331929
5	4	NANOG	14	11	0.00457325	0.00326439
5	4	TR4	7	7	0.0171891	0.00185448
5	4	JunD	15	11	0.000164887	0.00168561
5	4	ETS1	15	11	5.84319e-05	0.000787946
5	5	SREBP2	6	3	0.0010183	0.0483153
5	5	SPDEF	5	3	0.00460366	0.0383973
5	6	HA-E2F1	15	18	0.00186972	0.0388138
5	6	hsa-miR-216a	7	7	0.00491711	0.0374678
5	6	BCL3	11	10	0.000260204	0.0362628
5	6	GR	8	8	0.00291982	0.0317277
5	6	SETDB1	12	10	2.41488e-05	0.0312176
5	6	SMAD2/3	11	12	0.00276836	0.0307735
5	6	c-Fos	12	11	8.64779e-05	0.0254642
5	6	Max	15	18	0.00111913	0.024566
5	6	hsa-miR-18a-5p	2	2	0.0117245	0.0224556
5	6	Fos	13	10	1.04162e-06	0.0222078
5	6	ELF1	7	9	0.0258141	0.0221145
5	6	ERG	15	19	0.00384354	0.0219157
5	6	SPDEF	5	5	0.00460366	0.0210422
5	6	SREBP1	11	9	1.86854e-05	0.0187376
5	6	NFKB	15	20	0.0128907	0.018232
5	6	TAF1	15	20	0.01242	0.017456
5	6	hsa-miR-1260b	2	2	0.00793928	0.0153283
5	6	STAT2	10	9	0.000120389	0.0151274
5	6	E2F4	15	20	0.00752412	0.00966842
5	6	Nrf1	7	10	0.0281537	0.00763145
5	6	Ini1	15	20	0.00567958	0.00691567
5	6	ETS1	15	17	5.84319e-05	0.00642118
5	6	E2F6	15	19	0.00114238	0.00618896
5	6	YY1	15	15	1.63547e-06	0.00491013
5	6	GABP	12	14	0.000628125	0.00406531
5	6	FOSL2	15	16	6.9212e-06	0.00405777
5	6	HEY1	15	20	0.00363937	0.00405119
5	6	JunD	15	18	0.000164887	0.00403215
5	6	NF-YB	10	12	0.00165766	0.00374887
5	6	NF-YA	10	11	0.000435149	0.00361305
5	6	CEBPB	13	16	0.000841842	0.00278271
5	6	POU2F2	15	19	0.000529254	0.00270212
5	6	CBP	14	17	0.000334087	0.00243193
5	6	NANOG	14	19	0.00457325	0.00202406
5	6	p68	12	15	0.0011497	0.00198541
5	6	TCF7L2	15	20	0.00184662	0.00177653
5	6	USF-1	14	16	5.40222e-05	0.00173977
5	6	STAT1	14	19	0.00384981	0.00162096
5	6	Brg1	13	17	0.00182787	0.00154252
5	6	p300	14	18	0.000655972	0.00104898
5	6	c-Myc	15	20	0.00116907	0.001014
5	6	Jun	14	19	0.00224584	0.000806967
5	6	TCF12	15	20	0.000478711	0.0003357
5	6	E2F1	13	16	0.000114957	0.000311821
5	6	BCL11A	8	14	0.0304533	0.000206322
5	6	c-Jun	13	18	0.00120605	0.000161661
5	6	PAX5-C20	15	20	0.000220863	0.000127662
5	6	SP1	15	20	0.000163926	8.77803e-05
5	6	PAX5-N19	14	18	7.08981e-05	7.57884e-05
5	6	Sin3Ak-20	15	20	0.000105677	5.04776e-05
5	6	MED12	9	14	0.00252606	2.9537e-05
5	7	hsa-miR-484	3	2	0.0396075	0.0473995
5	7	Myc	15	6	1.27622e-05	0.0461145
5	7	Nrf1	7	4	0.0281537	0.0444865
5	7	c-Myc	15	7	0.00116907	0.0428956
5	7	BAF155	13	7	0.0494988	0.0420815
5	7	ELF1	7	4	0.0258141	0.0420458
5	7	Max	15	7	0.00111913	0.0420311
5	7	STAT2	10	4	0.000120389	0.0342834
5	7	CEBPB	13	6	0.000841842	0.0315185
5	7	POU2F2	15	7	0.000529254	0.0296422
5	7	STAT1	14	7	0.00384981	0.0238435
5	7	YY1	15	6	1.63547e-06	0.0220553
5	7	Sin3Ak-20	15	7	0.000105677	0.0139842
5	7	ETS1	15	7	5.84319e-05	0.0106084
5	7	GTF2B	8	5	0.00709805	0.0067492
5	7	CBP	14	7	0.000334087	0.00639893
5	7	c-Jun	13	7	0.00120605	0.00394346
5	8	POU2F2	15	6	0.000529254	0.0490118
5	8	TCF12	15	6	0.000478711	0.0470846
5	8	YY1	15	5	1.63547e-06	0.046631
5	8	PAX5-C20	15	6	0.000220863	0.034563
5	8	Jun	14	6	0.00224584	0.0316246
5	8	JunD	15	6	0.000164887	0.0307525
5	8	SP1	15	6	0.000163926	0.0306808
5	8	MED12	9	4	0.00252606	0.0295677
5	8	Sin3Ak-20	15	6	0.000105677	0.0257435
5	8	ELF1	7	4	0.0258141	0.0216599
5	8	ETS1	15	6	5.84319e-05	0.0203156
5	8	Pbx3	12	5	0.000312599	0.0186119
5	8	Myc	15	6	1.27622e-05	0.0110612
5	8	FOSL2	15	6	6.9212e-06	0.00866196
5	8	hsa-miR-16-5p	4	3	0.0226309	0.00725214
5	8	CEBPB	13	6	0.000841842	0.0072236
5	8	BCL3	11	5	0.000260204	0.00690097
5	8	PAX5-N19	14	6	7.08981e-05	0.00653323
5	8	GABP	12	6	0.000628125	0.0021502
5	9	PAX5-C20	15	8	0.000220863	0.049912
5	9	Ini1	15	9	0.00567958	0.04499
5	9	ERG	15	9	0.00384354	0.035597
5	9	PU.1	12	8	0.0377232	0.0351589
5	9	HEY1	15	9	0.00363937	0.0344505
5	9	EBF	14	8	0.00110423	0.0305875
5	9	SPDEF	5	3	0.00460366	0.0285132
5	9	Nrf1	7	5	0.0281537	0.0278559
5	9	ELF1	7	5	0.0258141	0.0259974
5	9	c-Fos	12	6	8.64779e-05	0.0247229
5	9	HA-E2F1	15	9	0.00186972	0.0231063
5	9	TCF7L2	15	9	0.00184662	0.0229347
5	9	E2F6	15	9	0.00114238	0.0171956
5	9	BAF155	13	9	0.0494988	0.017011
5	9	Max	15	9	0.00111913	0.0169848
5	9	NF-YB	10	6	0.00165766	0.015664
5	9	hsa-miR-24-3p	2	2	0.0396486	0.0147813
5	9	SETDB1	12	6	2.41488e-05	0.0137208
5	9	Myc	15	8	1.27622e-05	0.0128679
5	9	POU2F2	15	9	0.000529254	0.0108401
5	9	Fos	13	6	1.04162e-06	0.0105785
5	9	TCF12	15	9	0.000478711	0.0102069
5	9	c-Jun	13	8	0.00120605	0.00960612
5	9	NF-YA	10	6	0.000435149	0.00695464
5	9	JunD	15	9	0.000164887	0.00538664
5	9	SP1	15	9	0.000163926	0.00536779
5	9	Sin3Ak-20	15	9	0.000105677	0.00412538
5	9	STAT2	10	6	0.000120389	0.00319532
5	9	ETS1	15	9	5.84319e-05	0.00289174
5	9	GABP	12	8	0.000628125	0.00169831
5	9	CBP	14	9	0.000334087	0.00150949
5	9	GTF2B	8	7	0.00709805	0.000529834
5	9	E2F1	13	9	0.000114957	0.000134335
5	10	POU2F2	15	6	0.000529254	0.0490118
5	10	SETDB1	12	4	2.41488e-05	0.0466126
5	10	hsa-miR-499-5p	6	3	0.0130792	0.0412479
5	10	TFIIIC-110	8	4	0.0155021	0.0353391
5	10	PAX5-C20	15	6	0.000220863	0.034563
5	10	SP1	15	6	0.000163926	0.0306808
5	10	ETS1	15	6	5.84319e-05	0.0203156
5	10	ELF1	7	5	0.0258141	0.00221159
5	10	GABP	12	6	0.000628125	0.0021502
5	11	hsa-miR-16-5p	4	3	0.0226309	0.0449964
5	11	NFKB	15	11	0.0128907	0.0411675
5	11	NELFe	4	3	0.0196616	0.0404166
5	11	TAF1	15	11	0.01242	0.04006
5	11	hsa-miR-539	9	6	0.00442627	0.0356074
5	11	E2F4	15	11	0.00752412	0.0277419
5	11	NF-YA	10	6	0.000435149	0.0247341
5	11	Ini1	15	11	0.00567958	0.0225732
5	11	SMAD3	4	3	0.00911534	0.0225084
5	11	hsa-miR-653	7	5	0.00546846	0.0214471
5	11	Brg1	13	9	0.00182787	0.02065
5	11	hsa-miR-216a	7	5	0.00491711	0.0198764
5	11	hsa-miR-208a	3	3	0.0432506	0.0183889
5	11	E2F1	13	8	0.000114957	0.0181413
5	11	SRF	3	3	0.0410458	0.0173942
5	11	GTF2B	8	6	0.00709805	0.0173204
5	11	Jun	14	10	0.00224584	0.0169862
5	11	ERG	15	11	0.00384354	0.0169539
5	11	JunD	15	10	0.000164887	0.0162913
5	11	HEY1	15	11	0.00363937	0.0162889
5	11	c-Jun	13	9	0.00120605	0.0156968
5	11	FOSL2	15	9	6.9212e-06	0.0156105
5	11	GABP	12	8	0.000628125	0.0145592
5	11	NRSF	14	10	0.00161049	0.0134829
5	11	Sin3Ak-20	15	10	0.000105677	0.0124784
5	11	SMAD2/3	11	8	0.00276836	0.0120629
5	11	TCF7L2	15	11	0.00184662	0.00990574
5	11	USF-1	14	9	5.40222e-05	0.00928352
5	11	GR	8	6	0.00291982	0.00877859
5	11	Fos	13	7	1.04162e-06	0.00805987
5	11	BAF155	13	11	0.0494988	0.00687482
5	11	Max	15	11	0.00111913	0.00686187
5	11	c-Fos	12	8	8.64779e-05	0.00414933
5	11	POU2F2	15	11	0.000529254	0.0039631
5	11	TCF12	15	11	0.000478711	0.00368197
5	11	STAT1	14	11	0.00384981	0.0028146
5	11	BCL11A	8	8	0.0304533	0.00233122
5	11	hsa-miR-208b	3	4	0.0457732	0.00217944
5	11	PAX5-C20	15	11	0.000220863	0.00208837
5	11	STAT2	10	7	0.000120389	0.00205815
5	11	SP1	15	11	0.000163926	0.0016784
5	11	PAX5-N19	14	10	7.08981e-05	0.00152104
5	11	Egr-1	7	6	0.00186199	0.00146429
5	11	YY1	15	10	1.63547e-06	0.000959896
5	11	ETS1	15	11	5.84319e-05	0.000787946
5	11	p300	14	11	0.000655972	0.000626279
5	11	CBP	14	11	0.000334087	0.00035592
5	11	BCL3	11	9	0.000260204	0.000254298
5	11	Pbx3	12	11	0.000312599	6.20322e-06
5	12	POU2F2	15	6	0.000529254	0.0490118
5	12	TCF12	15	6	0.000478711	0.0470846
5	12	NANOG	14	6	0.00457325	0.0440937
5	12	SMAD3	4	2	0.00911534	0.0430219
5	12	hsa-miR-499-5p	6	3	0.0130792	0.0412479
5	12	STAT1	14	6	0.00384981	0.04067
5	12	ZZZ3	3	2	0.047993	0.0403727
5	12	hsa-miR-208b	3	2	0.0457732	0.0389812
5	12	hsa-miR-208a	3	2	0.0432506	0.0373847
5	12	PAX5-C20	15	6	0.000220863	0.034563
5	12	hsa-miR-433	6	3	0.00891782	0.0334155
5	12	hsa-miR-410	7	4	0.0470322	0.0329374
5	12	JunD	15	6	0.000164887	0.0307525
5	12	SP1	15	6	0.000163926	0.0306808
5	12	MED12	9	4	0.00252606	0.0295677
5	12	NRSF	14	6	0.00161049	0.0271042
5	12	Sin3Ak-20	15	6	0.000105677	0.0257435
5	12	ETS1	15	6	5.84319e-05	0.0203156
5	12	CBP	14	6	0.000334087	0.0131726
5	12	Myc	15	6	1.27622e-05	0.0110612
5	12	hsa-miR-653	7	4	0.00546846	0.00771179
5	12	BCL3	11	5	0.000260204	0.00690097
5	12	USF-1	14	6	5.40222e-05	0.00578179
5	12	YY1	15	6	1.63547e-06	0.00486728
5	12	hsa-miR-613	6	4	0.0117393	0.0044444
5	12	hsa-miR-100-5p	2	2	0.0253648	0.00399962
5	12	hsa-miR-1260b	2	2	0.00793928	0.00119613
5	12	hsa-miR-495	8	6	0.0433836	0.000625586
5	12	hsa-miR-615-3p	10	4	1.69294e-08	0.000490072
5	12	GTF2B	8	6	0.00709805	0.0001034
5	13	Sin3Ak-20	15	5	0.000105677	0.0473866
5	13	ETS1	15	5	5.84319e-05	0.0389015
5	13	c-Fos	12	4	8.64779e-05	0.0302804
5	13	CBP	14	5	0.000334087	0.0271134
5	13	Myc	15	5	1.27622e-05	0.0234405
5	13	YY1	15	5	1.63547e-06	0.0118279
5	14	Sin3Ak-20	15	5	0.000105677	0.0473866
5	14	PU.1	12	5	0.0377232	0.0471969
5	14	p300	14	5	0.000655972	0.035048
5	14	hsa-miR-653	7	3	0.00546846	0.0324987
5	14	CBP	14	5	0.000334087	0.0271134
5	14	hsa-miR-613	6	3	0.0117393	0.021652
5	14	hsa-miR-338-3p	7	3	0.00150306	0.0177149
5	14	hsa-miR-410	7	4	0.0470322	0.0135636
5	14	YY1	15	5	1.63547e-06	0.0118279
5	14	GTF2B	8	4	0.00709805	0.0091214
5	14	hsa-miR-196a	6	3	0.00220015	0.00848081
5	14	hsa-miR-196b	5	3	0.00923341	0.00688382
5	14	hsa-miR-15b	6	4	0.0487974	0.00550317
5	14	hsa-miR-424	6	4	0.0471121	0.00533534
5	14	hsa-miR-15a	6	4	0.0462295	0.00524737
5	14	hsa-miR-497	6	4	0.0396652	0.00459082
5	14	hsa-miR-539	9	5	0.00442627	0.00101505
5	15	hsa-miR-16-5p	4	2	0.0226309	0.0490195
5	15	Sin3Ak-20	15	5	0.000105677	0.0473866
5	15	PU.1	12	5	0.0377232	0.0471969
5	15	ETS1	15	5	5.84319e-05	0.0389015
5	15	p300	14	5	0.000655972	0.035048
5	15	CBP	14	5	0.000334087	0.0271134
5	15	hsa-miR-410	7	4	0.0470322	0.0135636
5	15	YY1	15	5	1.63547e-06	0.0118279
5	16	NANOG	14	6	0.00457325	0.0440937
5	16	hsa-miR-183-5p	2	2	0.0147621	0.00227055
5	16	hsa-miR-107	6	5	0.0173256	0.000411048
5	16	hsa-miR-103	6	5	0.0164592	0.000389882
5	17	Sin3Ak-20	15	5	0.000105677	0.0473866
5	17	ETS1	15	5	5.84319e-05	0.0389015
5	17	CBP	14	5	0.000334087	0.0271134
5	17	Brg1	13	5	0.00182787	0.0229842
5	17	FOSL2	15	5	6.9212e-06	0.0191201
5	18	hsa-miR-424	6	3	0.0471121	0.0493397
5	18	hsa-miR-15a	6	3	0.0462295	0.048769
5	18	Sin3Ak-20	15	5	0.000105677	0.0473866
5	18	AP-2gamma	9	4	0.0309595	0.0454201
5	18	hsa-miR-497	6	3	0.0396652	0.0444074
5	18	p300	14	5	0.000655972	0.035048
5	18	Brg1	13	5	0.00182787	0.0229842
5	18	NF-YB	10	4	0.00165766	0.0216632
5	18	AP-2alpha	9	4	0.00697286	0.0203718
5	19	AP-2gamma	9	4	0.0309595	0.0454201
5	19	hsa-miR-653	7	3	0.00546846	0.0324987
5	19	hsa-miR-495	8	4	0.0433836	0.0280474
5	19	hsa-miR-433	6	3	0.00891782	0.018504
5	20	ETS1	15	7	5.84319e-05	0.0460946
5	20	hsa-miR-196a	6	3	0.00220015	0.0377834
5	20	SETDB1	12	5	2.41488e-05	0.0353393
5	20	HA-E2F1	15	8	0.00186972	0.0351267
5	20	TCF7L2	15	8	0.00184662	0.0348947
5	20	E2F1	13	6	0.000114957	0.0343512
5	20	hsa-miR-196b	5	3	0.00923341	0.0311789
5	20	CBP	14	7	0.000334087	0.0294348
5	20	GABP	12	6	0.000628125	0.0289703
5	20	hsa-miR-874	4	3	0.039319	0.0285285
5	20	BAF155	13	8	0.0494988	0.0267562
5	20	Max	15	8	0.00111913	0.0267196
5	20	Myc	15	7	1.27622e-05	0.0245166
5	20	hsa-miR-410	7	5	0.0470322	0.0232594
5	20	c-Jun	13	7	0.00120605	0.0190364
5	20	POU2F2	15	8	0.000529254	0.0179262
5	20	hsa-miR-499-5p	6	4	0.0130792	0.017788
5	20	TCF12	15	8	0.000478711	0.0169924
5	20	NELFe	4	3	0.0196616	0.0161477
5	20	CEBPB	13	7	0.000841842	0.0156317
5	20	GTF2B	8	5	0.00709805	0.0147928
5	20	STAT1	14	8	0.00384981	0.0139776
5	20	SREBP1	11	5	1.86854e-05	0.0124799
5	20	PAX5-C20	15	8	0.000220863	0.0112512
5	20	Jun	14	8	0.00224584	0.00999399
5	20	SP1	15	8	0.000163926	0.0095982
5	20	BCL11A	8	6	0.0304533	0.00708329
5	20	BCL3	11	6	0.000260204	0.00666965
5	20	p300	14	8	0.000655972	0.00468726
5	20	PAX5-N19	14	8	7.08981e-05	0.00121994
5	20	hsa-miR-24-3p	2	3	0.0396486	0.000495623
5	21	GR	8	4	0.00291982	0.0468248
5	21	BCL11A	8	5	0.0304533	0.0406638
5	21	BCL3	11	5	0.000260204	0.038831
5	21	Fos	13	5	1.04162e-06	0.028608
5	21	Pbx3	12	6	0.000312599	0.020628
5	21	NF-YA	10	5	0.000435149	0.0203326
5	21	c-Fos	12	6	8.64779e-05	0.0110169
5	22	POU2F2	15	6	0.000529254	0.0490118
5	22	TCF12	15	6	0.000478711	0.0470846
5	22	NANOG	14	6	0.00457325	0.0440937
5	22	STAT1	14	6	0.00384981	0.04067
5	22	ZZZ3	3	2	0.047993	0.0403727
5	22	PAX5-C20	15	6	0.000220863	0.034563
5	22	Jun	14	6	0.00224584	0.0316246
5	22	SP1	15	6	0.000163926	0.0306808
5	22	NRSF	14	6	0.00161049	0.0271042
5	22	Sin3Ak-20	15	6	0.000105677	0.0257435
5	22	GABP	12	5	0.000628125	0.0251766
5	22	Nrf1	7	4	0.0281537	0.0229936
5	22	ETS1	15	6	5.84319e-05	0.0203156
5	22	TR4	7	4	0.0171891	0.0164237
5	22	CBP	14	6	0.000334087	0.0131726
5	22	Myc	15	6	1.27622e-05	0.0110612
5	22	SREBP2	6	3	0.0010183	0.0104489
5	22	hsa-miR-16-5p	4	3	0.0226309	0.00725214
5	22	NELFe	4	3	0.0196616	0.00643685
5	22	USF-1	14	6	5.40222e-05	0.00578179
5	22	YY1	15	6	1.63547e-06	0.00486728
5	22	hsa-miR-100-5p	2	2	0.0253648	0.00399962
5	22	BCL3	11	6	0.000260204	0.000403938
5	22	GTF2B	8	6	0.00709805	0.0001034
5	22	ELF1	7	6	0.0258141	9.58416e-05
5	23	Brg1	13	4	0.00182787	0.0488935
5	23	c-Jun	13	4	0.00120605	0.0423212
5	23	FOSL2	15	4	6.9212e-06	0.0421994
5	23	PAX5-N19	14	4	7.08981e-05	0.0349677
5	23	Nrf1	7	3	0.0281537	0.0345134
5	23	SREBP1	11	3	1.86854e-05	0.0305897
5	23	NELFe	4	2	0.0196616	0.0285706
5	23	TR4	7	3	0.0171891	0.0265399
5	23	E2F1	13	4	0.000114957	0.0190544
5	23	AP-2gamma	9	4	0.0309595	0.0123888
5	23	MED12	9	4	0.00252606	0.00297316
5	23	GTF2B	8	4	0.00709805	0.00220648
5	23	STAT2	10	4	0.000120389	0.00165151
5	24	hsa-miR-410	7	3	0.0470322	0.0457623
5	24	FOSL2	15	4	6.9212e-06	0.0421994
5	24	CEBPB	13	4	0.000841842	0.037389
5	24	ZNF711	4	2	0.0275063	0.0346165
5	24	ELF1	7	3	0.0258141	0.0329372
5	24	YY1	15	4	1.63547e-06	0.0287383
5	24	TR4	7	3	0.0171891	0.0265399
5	24	hsa-miR-497	6	3	0.0396652	0.0205174
5	24	hsa-miR-15b	6	4	0.0487974	0.00129741
5	24	hsa-miR-424	6	4	0.0471121	0.00125602
5	24	hsa-miR-15a	6	4	0.0462295	0.00123436
5	25	Myc	15	4	1.27622e-05	0.0496683
5	25	Brg1	13	4	0.00182787	0.0488935
5	25	TFIIIC-110	8	3	0.0155021	0.0483731
5	25	GTF2B	8	4	0.00709805	0.00220648
5	26	Myc	15	4	1.27622e-05	0.0496683
5	26	Brg1	13	4	0.00182787	0.0488935
5	26	FOSL2	15	4	6.9212e-06	0.0421994
5	26	PAX5-N19	14	4	7.08981e-05	0.0349677
5	26	GTF2B	8	3	0.00709805	0.0341271
5	26	USF-1	14	4	5.40222e-05	0.0322329
5	26	YY1	15	4	1.63547e-06	0.0287383
5	26	NELFe	4	2	0.0196616	0.0285706
5	26	p68	12	4	0.0011497	0.0210022
5	26	GABP	12	4	0.000628125	0.0166721
5	26	hsa-miR-484	3	2	0.0396075	0.0150233
5	26	Pbx3	12	4	0.000312599	0.0128149
5	26	AP-2gamma	9	4	0.0309595	0.0123888
5	26	c-Fos	12	4	8.64779e-05	0.00795567
5	26	BCL3	11	4	0.000260204	0.00547079
5	26	hsa-miR-877-3p	3	2	0.00671263	0.00409688
5	26	TR4	7	4	0.0171891	0.00154359
5	26	SRF	3	3	0.0410458	0.00055628
5	27	STAT1	14	11	0.00384981	0.0474589
5	27	BCL11A	8	7	0.0304533	0.0401375
5	27	JunD	15	11	0.000164887	0.0314578
5	27	Brg1	13	10	0.00182787	0.0287328
5	27	SRF	3	3	0.0410458	0.0278839
5	27	Fos	13	7	1.04162e-06	0.0257584
5	27	GR	8	6	0.00291982	0.0231206
5	27	p68	12	9	0.0011497	0.0227753
5	27	TFIIIC-110	8	7	0.0155021	0.0220532
5	27	c-Jun	13	10	0.00120605	0.0216195
5	27	FOSL2	15	10	6.9212e-06	0.0214961
5	27	E2F1	13	9	0.000114957	0.0192039
5	27	NELFe	4	4	0.0196616	0.0115639
5	27	hsa-miR-183-5p	2	2	0.0147621	0.011147
5	27	AP-2alpha	9	8	0.00697286	0.00896028
5	27	AP-2gamma	9	9	0.0309595	0.00885841
5	27	SMAD3	4	4	0.00911534	0.0052369
5	28	hsa-miR-16-5p	4	2	0.0226309	0.0490195
5	28	hsa-miR-15a	6	3	0.0462295	0.048769
5	28	Sin3Ak-20	15	5	0.000105677	0.0473866
5	28	Pbx3	12	4	0.000312599	0.046837
5	28	hsa-miR-497	6	3	0.0396652	0.0444074
5	28	p300	14	5	0.000655972	0.035048
5	28	hsa-miR-499-5p	6	3	0.0130792	0.0230416
5	28	Brg1	13	5	0.00182787	0.0229842
5	28	BCL11A	8	4	0.0304533	0.0223137
5	28	c-Jun	13	5	0.00120605	0.0191891
5	28	hsa-miR-433	6	3	0.00891782	0.018504
5	28	hsa-miR-539	9	4	0.00442627	0.0160967
5	28	hsa-miR-410	7	4	0.0470322	0.0135636
5	28	p68	12	5	0.0011497	0.00799167
5	28	STAT2	10	4	0.000120389	0.00692725
5	28	hsa-miR-424	6	4	0.0471121	0.00533534
5	28	hsa-miR-106b-5p	2	2	0.018606	0.00194456
5	28	Egr-1	7	4	0.00186199	0.00144616
5	29	BCL11A	8	5	0.0304533	0.0406638
5	29	NF-YB	10	5	0.00165766	0.0393487
5	29	BCL3	11	5	0.000260204	0.038831
5	29	hsa-miR-653	7	4	0.00546846	0.0274367
5	29	MED12	9	5	0.00252606	0.0204142
5	29	PAX5-N19	14	7	7.08981e-05	0.0140472
5	29	STAT2	10	5	0.000120389	0.0107735
5	29	PU.1	12	8	0.0377232	0.00754715
5	29	E2F1	13	7	0.000114957	0.00526864
5	29	hsa-miR-18a-5p	2	2	0.0117245	0.00328943
5	29	NF-YA	10	6	0.000435149	0.00288895
5	30	SMAD3	4	3	0.00911534	0.00339142
5	31	Myc	15	4	1.27622e-05	0.0496683
5	31	PAX5-N19	14	4	7.08981e-05	0.0349677
5	31	hsa-miR-16-5p	4	2	0.0226309	0.0309483
5	31	SREBP1	11	3	1.86854e-05	0.0305897
5	32	hsa-miR-874	4	2	0.039319	0.0426161
5	32	ZNF711	4	2	0.0275063	0.0346165
5	32	Nrf1	7	3	0.0281537	0.0345134
5	33	SREBP1	11	3	1.86854e-05	0.0305897
5	33	GABP	12	4	0.000628125	0.0166721
5	34	hsa-miR-410	7	3	0.0470322	0.0457623
5	34	hsa-miR-196b	5	2	0.00923341	0.0453837
5	34	c-Jun	13	4	0.00120605	0.0423212
5	34	YY1	15	4	1.63547e-06	0.0287383
5	35	MED12	9	3	0.00252606	0.0420378
5	35	SPDEF	5	2	0.00460366	0.0333841
5	35	ELF1	7	3	0.0258141	0.0329372
5	35	YY1	15	4	1.63547e-06	0.0287383
5	35	TR4	7	3	0.0171891	0.0265399
5	35	SETDB1	12	4	2.41488e-05	0.00499619
5	36	PAX5-N19	14	4	7.08981e-05	0.0349677
5	37	Sin3Ak-20	15	5	0.000105677	0.0473866
5	37	PU.1	12	5	0.0377232	0.0471969
5	37	Pbx3	12	4	0.000312599	0.046837
5	37	ETS1	15	5	5.84319e-05	0.0389015
5	37	c-Fos	12	4	8.64779e-05	0.0302804
5	37	CBP	14	5	0.000334087	0.0271134
5	37	Myc	15	5	1.27622e-05	0.0234405
5	37	FOSL2	15	5	6.9212e-06	0.0191201
5	38	hsa-miR-16-5p	4	2	0.0226309	0.0162883
5	39	hsa-miR-338-3p	7	2	0.00150306	0.0459884
5	39	c-Fos	12	3	8.64779e-05	0.0266486
5	39	BCL3	11	3	0.000260204	0.0201246
5	39	GR	8	3	0.00291982	0.00676271
5	40	GABP	12	3	0.000628125	0.0464108
5	40	BCL3	11	3	0.000260204	0.0201246
5	40	ELF1	7	3	0.0258141	0.00980753
5	41	Pbx3	12	3	0.000312599	0.0381001
5	41	BCL3	11	3	0.000260204	0.0201246
5	41	SETDB1	12	3	2.41488e-05	0.0188008
5	41	NELFe	4	2	0.0196616	0.0150044
5	41	ELF1	7	3	0.0258141	0.00980753
5	42	hsa-miR-484	3	2	0.0396075	0.00777843
5	42	hsa-miR-433	6	3	0.00891782	0.0022751
5	43	hsa-miR-338-3p	7	2	0.00150306	0.0459884
5	43	SETDB1	12	3	2.41488e-05	0.0188008
5	43	hsa-miR-615-3p	10	2	1.69294e-08	0.0173755
5	43	hsa-miR-16-5p	4	2	0.0226309	0.0162883
5	45	Fos	13	3	1.04162e-06	0.0161621
5	45	NELFe	4	2	0.0196616	0.0150044
5	45	TFIIIC-110	8	3	0.0155021	0.0148222
5	45	STAT2	10	3	0.000120389	0.00819768
5	45	GR	8	3	0.00291982	0.00676271
5	45	hsa-miR-16-5p	4	3	0.0226309	0.000431467
5	45	NF-E2	3	3	0.0317921	0.000107134
5	46	AP-2gamma	9	3	0.0309595	0.0371461
5	46	AP-2alpha	9	3	0.00697286	0.0193372
5	46	SETDB1	12	3	2.41488e-05	0.0188008
5	47	SETDB1	12	3	2.41488e-05	0.0188008
5	47	TR4	7	3	0.0171891	0.00779266
5	48	AP-2alpha	9	3	0.00697286	0.0193372
5	49	AP-2gamma	9	3	0.0309595	0.0371461
5	49	AP-2alpha	9	3	0.00697286	0.0193372
5	50	GABP	12	3	0.000628125	0.0464108
5	50	hsa-miR-539	9	3	0.00442627	0.0160062
5	50	TR4	7	3	0.0171891	0.00779266
5	51	hsa-miR-190b	5	2	0.0364393	0.0465426
5	51	hsa-miR-338-3p	7	2	0.00150306	0.0459884
5	51	hsa-miR-196b	5	2	0.00923341	0.0241706
5	53	hsa-miR-190b	5	2	0.0364393	0.0465426
5	53	GABP	12	3	0.000628125	0.0464108
5	53	SETDB1	12	3	2.41488e-05	0.0188008
5	53	ZNF711	4	2	0.0275063	0.0182771
5	53	Nrf1	7	3	0.0281537	0.01031
5	53	ELF1	7	3	0.0258141	0.00980753
5	53	STAT2	10	3	0.000120389	0.00819768
5	54	FOSL2	15	4	6.9212e-06	0.0421994
5	54	MED12	9	3	0.00252606	0.0420378
5	54	NF-YA	10	3	0.000435149	0.0419286
5	54	CEBPB	13	4	0.000841842	0.037389
5	54	ELF1	7	3	0.0258141	0.0329372
6	13	hsa-miR-149	5	3	0.00701645	0.0214327
6	19	hsa-miR-30e	5	4	0.0468792	0.00945366
6	19	hsa-miR-30a	5	4	0.0430405	0.00870703
6	19	hsa-miR-30d	5	4	0.0373899	0.00761058
6	28	p63	4	3	0.0451137	0.0243933
6	30	hsa-miR-149	5	3	0.00701645	0.038482
6	31	hsa-miR-30c	5	3	0.0438565	0.033415
6	31	CTCF	6	4	0.0426046	0.00740196
6	35	hsa-miR-30e	5	3	0.0468792	0.0350416
6	35	hsa-miR-30c	5	3	0.0438565	0.033415
6	35	hsa-miR-30a	5	3	0.0430405	0.0329716
6	35	hsa-miR-30b	5	3	0.0423148	0.0325756
6	35	hsa-miR-30d	5	3	0.0373899	0.0298441
6	52	hsa-miR-30e	5	3	0.0468792	0.010479
6	52	hsa-miR-30c	5	3	0.0438565	0.0099597
6	52	hsa-miR-30a	5	3	0.0430405	0.00981856
6	52	hsa-miR-30b	5	3	0.0423148	0.00969269
6	52	hsa-miR-30d	5	3	0.0373899	0.00882844
7	1	Pbx3	7	17	0.0207315	0.0256217
7	1	ZNF711	3	8	0.0403391	0.00378352
7	1	SREBP2	3	9	0.0483153	0.00145122
7	1	Jun	9	28	0.0277597	0.000475026
7	1	E2F6	10	30	0.010945	0.000403263
7	1	BATF	9	21	0.000203878	0.000125972
7	1	ERG	10	33	0.024567	4.78724e-06
7	1	PAX5-C20	9	31	0.0312333	2.89872e-06
7	1	POU2F2	9	32	0.0494093	1.37472e-06
7	1	STAT1	9	32	0.0387119	5.29068e-07
7	1	c-Myc	10	33	0.0111148	3.47729e-07
7	1	PAX5-N19	8	29	0.0209295	1.24974e-07
7	1	Myc	8	31	0.0376031	1.1668e-08
7	1	IRF4	8	29	0.0070403	1.89174e-09
7	1	BCL3	8	26	0.000772634	9.49346e-10
7	2	Rad21	6	14	0.0387928	0.0141503
7	2	Pbx3	7	17	0.0207315	0.00299975
7	2	Myc	8	21	0.0376031	0.0026095
7	2	E2F6	10	25	0.010945	0.00240717
7	2	PAX5-N19	8	20	0.0209295	0.0023849
7	2	STAT1	9	24	0.0387119	0.0020596
7	2	Jun	9	24	0.0277597	0.000921199
7	2	PAX5-C20	9	25	0.0312333	0.000243543
7	2	c-Myc	10	27	0.0111148	5.64236e-05
7	2	ERG	10	28	0.024567	3.07344e-05
7	2	POU2F2	9	28	0.0494093	7.56017e-07
7	3	ERG	10	23	0.024567	0.0068407
7	3	PAX5-C20	9	21	0.0312333	0.00422102
7	3	PAX5-N19	8	18	0.0209295	0.00343496
7	3	Jun	9	22	0.0277597	0.000716655
7	3	STAT1	9	23	0.0387119	0.0002663
7	3	c-Myc	10	25	0.0111148	1.28736e-05
7	3	E2F6	10	25	0.010945	1.2387e-05
7	3	POU2F2	9	25	0.0494093	3.43215e-06
7	3	Myc	8	24	0.0376031	1.99756e-07
7	3	c-Fos	6	21	0.046359	3.03389e-08
7	4	STAT1	9	10	0.0387119	0.02468
7	4	PAX5-C20	9	10	0.0312333	0.019391
7	4	Jun	9	10	0.0277597	0.0169862
7	4	ERG	10	11	0.024567	0.0169539
7	4	ZNF711	3	4	0.0403391	0.00860169
7	4	c-Myc	10	11	0.0111148	0.00708505
7	4	POU2F2	9	11	0.0494093	0.0039631
7	4	IRF4	8	10	0.0070403	0.000343617
7	5	SREBP2	3	3	0.0483153	0.0483153
7	6	BCL3	8	10	0.000772634	0.0362628
7	6	GR	7	8	0.000601355	0.0317277
7	6	c-Fos	6	11	0.046359	0.0254642
7	6	ERG	10	19	0.024567	0.0219157
7	6	E2F6	10	19	0.010945	0.00618896
7	6	POU2F2	9	19	0.0494093	0.00270212
7	6	STAT1	9	19	0.0387119	0.00162096
7	6	IRF4	8	15	0.0070403	0.00138883
7	6	c-Myc	10	20	0.0111148	0.001014
7	6	Jun	9	19	0.0277597	0.000806967
7	6	c-Jun	9	18	0.00479663	0.000161661
7	6	PAX5-C20	9	20	0.0312333	0.000127662
7	6	PAX5-N19	8	18	0.0209295	7.57884e-05
7	7	Myc	8	6	0.0376031	0.0461145
7	7	c-Myc	10	7	0.0111148	0.0428956
7	7	POU2F2	9	7	0.0494093	0.0296422
7	7	STAT1	9	7	0.0387119	0.0238435
7	7	c-Jun	9	7	0.00479663	0.00394346
7	8	POU2F2	9	6	0.0494093	0.0490118
7	8	PAX5-C20	9	6	0.0312333	0.034563
7	8	Jun	9	6	0.0277597	0.0316246
7	8	Pbx3	7	5	0.0207315	0.0186119
7	8	hsa-miR-30a-5p	2	2	0.0393519	0.0142832
7	8	Myc	8	6	0.0376031	0.0110612
7	8	BCL3	8	5	0.000772634	0.00690097
7	8	PAX5-N19	8	6	0.0209295	0.00653323
7	9	PAX5-C20	9	8	0.0312333	0.049912
7	9	ERG	10	9	0.024567	0.035597
7	9	c-Fos	6	6	0.046359	0.0247229
7	9	E2F6	10	9	0.010945	0.0171956
7	9	Myc	8	8	0.0376031	0.0128679
7	9	POU2F2	9	9	0.0494093	0.0108401
7	9	c-Jun	9	8	0.00479663	0.00960612
7	9	BATF	9	7	0.000203878	0.00554563
7	10	POU2F2	9	6	0.0494093	0.0490118
7	10	PAX5-C20	9	6	0.0312333	0.034563
7	10	IRF4	8	5	0.0070403	0.0285452
7	10	BATF	9	5	0.000203878	0.0132402
7	11	hsa-miR-210	2	2	0.0373217	0.044688
7	11	IRF4	8	8	0.0070403	0.0174548
7	11	Jun	9	10	0.0277597	0.0169862
7	11	ERG	10	11	0.024567	0.0169539
7	11	c-Jun	9	9	0.00479663	0.0156968
7	11	GR	7	6	0.000601355	0.00877859
7	11	c-Fos	6	8	0.046359	0.00414933
7	11	POU2F2	9	11	0.0494093	0.0039631
7	11	STAT1	9	11	0.0387119	0.0028146
7	11	PAX5-C20	9	11	0.0312333	0.00208837
7	11	PAX5-N19	8	10	0.0209295	0.00152104
7	11	BATF	9	9	0.000203878	0.000807636
7	11	BCL3	8	9	0.000772634	0.000254298
7	11	Pbx3	7	11	0.0207315	6.20322e-06
7	12	POU2F2	9	6	0.0494093	0.0490118
7	12	STAT1	9	6	0.0387119	0.04067
7	12	PAX5-C20	9	6	0.0312333	0.034563
7	12	IRF4	8	5	0.0070403	0.0285452
7	12	hsa-miR-21-5p	2	2	0.0407293	0.0148071
7	12	Myc	8	6	0.0376031	0.0110612
7	12	BCL3	8	5	0.000772634	0.00690097
7	13	c-Fos	6	4	0.046359	0.0302804
7	13	Myc	8	5	0.0376031	0.0234405
7	13	hsa-miR-149	4	3	0.0387348	0.0214327
7	14	hsa-miR-542-3p	4	3	0.0439853	0.0238726
7	14	SPI1	5	3	0.00701579	0.0214334
7	14	hsa-miR-21-5p	2	2	0.0407293	0.0100894
7	14	BATF	9	5	0.000203878	0.00298315
7	20	hsa-miR-30a-5p	2	2	0.0393519	0.0255476
7	20	Myc	8	7	0.0376031	0.0245166
7	20	hsa-miR-34a	5	4	0.00891466	0.0196809
7	20	hsa-miR-449a	5	4	0.00888785	0.0196332
7	20	c-Jun	9	7	0.00479663	0.0190364
7	20	POU2F2	9	8	0.0494093	0.0179262
7	20	STAT1	9	8	0.0387119	0.0139776
7	20	PAX5-C20	9	8	0.0312333	0.0112512
7	20	Jun	9	8	0.0277597	0.00999399
7	20	BCL3	8	6	0.000772634	0.00666965
7	20	IRF4	8	7	0.0070403	0.00507032
7	20	hsa-miR-34c-5p	5	5	0.0101833	0.00294771
7	20	PAX5-N19	8	8	0.0209295	0.00121994
7	21	GR	7	4	0.000601355	0.0468248
7	21	BCL3	8	5	0.000772634	0.038831
7	21	Pbx3	7	6	0.0207315	0.020628
7	21	c-Fos	6	6	0.046359	0.0110169
7	22	POU2F2	9	6	0.0494093	0.0490118
7	22	STAT1	9	6	0.0387119	0.04067
7	22	SPI1	5	3	0.00701579	0.0384834
7	22	PAX5-C20	9	6	0.0312333	0.034563
7	22	Jun	9	6	0.0277597	0.0316246
7	22	IRF4	8	5	0.0070403	0.0285452
7	22	Myc	8	6	0.0376031	0.0110612
7	22	SREBP2	3	3	0.0483153	0.0104489
7	22	BCL3	8	6	0.000772634	0.000403938
7	23	c-Jun	9	4	0.00479663	0.0423212
7	23	PAX5-N19	8	4	0.0209295	0.0349677
7	24	ZNF711	3	2	0.0403391	0.0346165
7	25	Myc	8	4	0.0376031	0.0496683
7	26	Myc	8	4	0.0376031	0.0496683
7	26	PAX5-N19	8	4	0.0209295	0.0349677
7	26	IRF4	8	4	0.0070403	0.0186114
7	26	Pbx3	7	4	0.0207315	0.0128149
7	26	SPI1	5	3	0.00701579	0.00955854
7	26	c-Fos	6	4	0.046359	0.00795567
7	26	BCL3	8	4	0.000772634	0.00547079
7	27	STAT1	9	11	0.0387119	0.0474589
7	27	hsa-miR-93-5p	2	2	0.0266666	0.0439103
7	27	RARalpha	2	2	0.0222757	0.0368531
7	27	GR	7	6	0.000601355	0.0231206
7	27	c-Jun	9	10	0.00479663	0.0216195
7	27	IRF4	8	9	0.0070403	0.0184235
7	27	BATF	9	9	0.000203878	0.00547301
7	28	Pbx3	7	4	0.0207315	0.046837
7	28	SPI1	5	3	0.00701579	0.0214334
7	28	c-Jun	9	5	0.00479663	0.0191891
7	29	Rad21	6	5	0.0387928	0.0488206
7	29	BCL3	8	5	0.000772634	0.038831
7	29	IRF4	8	6	0.0070403	0.0333392
7	29	hsa-miR-210	2	2	0.0373217	0.0242003
7	29	SPI1	5	4	0.00701579	0.0162295
7	29	PAX5-N19	8	7	0.0209295	0.0140472
7	29	BATF	9	6	0.000203878	0.0140308
7	30	hsa-miR-149	4	3	0.0387348	0.038482
7	31	Myc	8	4	0.0376031	0.0496683
7	31	PAX5-N19	8	4	0.0209295	0.0349677
7	32	ZNF711	3	2	0.0403391	0.0346165
7	34	c-Jun	9	4	0.00479663	0.0423212
7	35	IRF4	8	4	0.0070403	0.0186114
7	35	BATF	9	4	0.000203878	0.0095488
7	36	PAX5-N19	8	4	0.0209295	0.0349677
7	37	hsa-miR-375	3	2	0.0335449	0.0479265
7	37	Pbx3	7	4	0.0207315	0.046837
7	37	c-Fos	6	4	0.046359	0.0302804
7	37	Myc	8	5	0.0376031	0.0234405
7	37	hsa-miR-30a-5p	2	2	0.0393519	0.00972842
7	37	SPI1	5	4	0.00701579	0.00164198
7	39	ERbeta	4	2	0.0267036	0.0423275
7	39	c-Fos	6	3	0.046359	0.0266486
7	39	BCL3	8	3	0.000772634	0.0201246
7	39	GR	7	3	0.000601355	0.00676271
7	40	BCL3	8	3	0.000772634	0.0201246
7	41	Pbx3	7	3	0.0207315	0.0381001
7	41	BCL3	8	3	0.000772634	0.0201246
7	45	BATF	9	3	0.000203878	0.0305575
7	45	GR	7	3	0.000601355	0.00676271
7	47	ERbeta	4	2	0.0267036	0.0423275
7	53	ZNF711	3	2	0.0403391	0.0182771
8	1	hsa-miR-99a-5p	2	2	0.00192215	0.0316156
8	1	Nrf1	6	13	0.00196632	0.016498
8	1	NANOG	8	26	0.0155684	0.0157355
8	1	SREBP2	3	9	0.0256669	0.00145122
8	1	SIX5	4	13	0.0212384	0.00055241
8	1	POU2F2	8	32	0.0179262	1.37472e-06
8	1	hsa-miR-100-5p	2	7	0.00730315	9.6174e-07
8	1	hsa-miR-92a-3p	3	13	0.0116717	5.03112e-08
8	1	IRF4	7	29	0.00507032	1.89174e-09
8	1	BCL3	5	26	0.038831	9.49346e-10
8	1	ETS1	8	33	0.00553894	4.71766e-10
8	2	hsa-miR-99a-5p	2	2	0.00192215	0.023257
8	2	Nrf1	6	16	0.00196632	4.88835e-05
8	2	SIX5	4	14	0.0212384	1.36664e-05
8	2	POU2F2	8	28	0.0179262	7.56017e-07
8	2	ETS1	8	28	0.00553894	1.22983e-08
8	3	SIX5	4	8	0.0212384	0.0251786
8	3	hsa-miR-92a-3p	3	5	0.0116717	0.019777
8	3	Nrf1	6	11	0.00196632	0.0106707
8	3	NANOG	8	21	0.0155684	0.00811738
8	3	POU2F2	8	25	0.0179262	3.43215e-06
8	3	Fos	6	19	0.00448539	1.48313e-07
8	3	ETS1	8	25	0.00553894	8.68941e-08
8	3	NF-YA	5	19	0.0203326	3.70687e-08
8	3	c-Fos	6	21	0.0110169	3.03389e-08
8	4	hsa-miR-92a-3p	3	3	0.0116717	0.0297533
8	4	FOXP2	4	5	0.0268636	0.0209108
8	4	Nrf1	6	6	0.00196632	0.0176635
8	4	hsa-miR-100-5p	2	2	0.00730315	0.0138803
8	4	POU2F2	8	11	0.0179262	0.0039631
8	4	NANOG	8	11	0.0155684	0.00326439
8	4	ETS1	8	11	0.00553894	0.000787946
8	4	IRF4	7	10	0.00507032	0.000343617
8	5	SREBP2	3	3	0.0256669	0.0483153
8	6	BCL3	5	10	0.038831	0.0362628
8	6	c-Fos	6	11	0.0110169	0.0254642
8	6	Fos	6	10	0.00448539	0.0222078
8	6	Nrf1	6	10	0.00196632	0.00763145
8	6	ETS1	8	17	0.00553894	0.00642118
8	6	NF-YA	5	11	0.0203326	0.00361305
8	6	POU2F2	8	19	0.0179262	0.00270212
8	6	NANOG	8	19	0.0155684	0.00202406
8	6	IRF4	7	15	0.00507032	0.00138883
8	6	FOXP2	4	11	0.0268636	0.000128815
8	7	Nrf1	6	4	0.00196632	0.0444865
8	7	POU2F2	8	7	0.0179262	0.0296422
8	7	ETS1	8	7	0.00553894	0.0106084
8	8	POU2F2	8	6	0.0179262	0.0490118
8	8	ETS1	8	6	0.00553894	0.0203156
8	8	BCL3	5	5	0.038831	0.00690097
8	8	SIX5	4	4	0.0212384	0.00584896
8	9	SIX5	4	4	0.0212384	0.0337631
8	9	Nrf1	6	5	0.00196632	0.0278559
8	9	c-Fos	6	6	0.0110169	0.0247229
8	9	POU2F2	8	9	0.0179262	0.0108401
8	9	Fos	6	6	0.00448539	0.0105785
8	9	NF-YA	5	6	0.0203326	0.00695464
8	9	ETS1	8	9	0.00553894	0.00289174
8	10	POU2F2	8	6	0.0179262	0.0490118
8	10	SIX5	4	3	0.0212384	0.0471784
8	10	IRF4	7	5	0.00507032	0.0285452
8	10	ETS1	8	6	0.00553894	0.0203156
8	11	NF-YA	5	6	0.0203326	0.0247341
8	11	FOXP2	4	5	0.0268636	0.0209108
8	11	IRF4	7	8	0.00507032	0.0174548
8	11	SIX5	4	5	0.0212384	0.0157734
8	11	Fos	6	7	0.00448539	0.00805987
8	11	c-Fos	6	8	0.0110169	0.00414933
8	11	POU2F2	8	11	0.0179262	0.0039631
8	11	hsa-miR-99a-5p	2	2	0.00192215	0.00371379
8	11	ETS1	8	11	0.00553894	0.000787946
8	11	BCL3	5	9	0.038831	0.000254298
8	12	POU2F2	8	6	0.0179262	0.0490118
8	12	NANOG	8	6	0.0155684	0.0440937
8	12	IRF4	7	5	0.00507032	0.0285452
8	12	ETS1	8	6	0.00553894	0.0203156
8	12	BCL3	5	5	0.038831	0.00690097
8	12	hsa-miR-100-5p	2	2	0.00730315	0.00399962
8	13	ETS1	8	5	0.00553894	0.0389015
8	13	c-Fos	6	4	0.0110169	0.0302804
8	14	BRF1	2	2	0.0303708	0.0116375
8	15	ETS1	8	5	0.00553894	0.0389015
8	16	NANOG	8	6	0.0155684	0.0440937
8	17	ETS1	8	5	0.00553894	0.0389015
8	18	hsa-miR-92a-3p	3	2	0.0116717	0.0363741
8	20	ETS1	8	7	0.00553894	0.0460946
8	20	POU2F2	8	8	0.0179262	0.0179262
8	20	hsa-miR-92a-3p	3	3	0.0116717	0.0116717
8	20	BCL3	5	6	0.038831	0.00666965
8	20	IRF4	7	7	0.00507032	0.00507032
8	21	BCL3	5	5	0.038831	0.038831
8	21	BRF1	2	2	0.0303708	0.0303708
8	21	Fos	6	5	0.00448539	0.028608
8	21	NF-YA	5	5	0.0203326	0.0203326
8	21	c-Fos	6	6	0.0110169	0.0110169
8	22	POU2F2	8	6	0.0179262	0.0490118
8	22	NANOG	8	6	0.0155684	0.0440937
8	22	IRF4	7	5	0.00507032	0.0285452
8	22	Nrf1	6	4	0.00196632	0.0229936
8	22	ETS1	8	6	0.00553894	0.0203156
8	22	SREBP2	3	3	0.0256669	0.0104489
8	22	hsa-miR-100-5p	2	2	0.00730315	0.00399962
8	22	BCL3	5	6	0.038831	0.000403938
8	22	SIX5	4	5	0.0212384	0.000394783
8	23	Nrf1	6	3	0.00196632	0.0345134
8	26	IRF4	7	4	0.00507032	0.0186114
8	26	c-Fos	6	4	0.0110169	0.00795567
8	26	BCL3	5	4	0.038831	0.00547079
8	27	FOXP2	4	5	0.0268636	0.0441652
8	27	Fos	6	7	0.00448539	0.0257584
8	27	IRF4	7	9	0.00507032	0.0184235
8	29	BCL3	5	5	0.038831	0.038831
8	29	IRF4	7	6	0.00507032	0.0333392
8	29	NF-YA	5	6	0.0203326	0.00288895
8	32	Nrf1	6	3	0.00196632	0.0345134
8	32	SIX5	4	3	0.0212384	0.0119332
8	34	SIX5	4	3	0.0212384	0.0119332
8	35	IRF4	7	4	0.00507032	0.0186114
8	35	SIX5	4	3	0.0212384	0.0119332
8	37	ETS1	8	5	0.00553894	0.0389015
8	37	c-Fos	6	4	0.0110169	0.0302804
8	39	c-Fos	6	3	0.0110169	0.0266486
8	39	BCL3	5	3	0.038831	0.0201246
8	40	BCL3	5	3	0.038831	0.0201246
8	41	BCL3	5	3	0.038831	0.0201246
8	45	Fos	6	3	0.00448539	0.0161621
8	53	Nrf1	6	3	0.00196632	0.01031
8	54	NF-YA	5	3	0.0203326	0.0419286
9	6	GR	4	8	0.0468248	0.0317277
9	11	hsa-miR-451	3	2	0.00149069	0.0441607
9	11	GR	4	6	0.0468248	0.00877859
9	12	hsa-miR-876-5p	4	3	0.0228957	0.0499409
9	16	hsa-miR-876-5p	4	3	0.0228957	0.0499409
9	16	hsa-let-7e	4	3	0.012145	0.0309027
9	20	hsa-miR-214	4	4	0.0334652	0.0334652
9	21	GR	4	4	0.0468248	0.0468248
9	27	GR	4	6	0.0468248	0.0231206
9	27	hsa-let-7e	4	5	0.012145	0.0179833
9	27	hsa-let-7b	4	5	0.0108815	0.0158503
9	27	hsa-let-7c	4	5	0.00962237	0.0137545
9	27	hsa-let-7f	4	5	0.00956363	0.0136575
9	27	hsa-let-7a	4	5	0.00953436	0.0136092
9	27	hsa-miR-98	4	5	0.00830626	0.0116013
9	27	hsa-let-7g	4	6	0.0110101	0.00288092
9	27	hsa-let-7d	4	6	0.00907428	0.00217406
9	39	GR	4	3	0.0468248	0.00676271
9	45	GR	4	3	0.0468248	0.00676271
9	51	hsa-let-7e	4	2	0.012145	0.0448207
9	51	hsa-let-7g	4	2	0.0110101	0.0425258
9	51	hsa-let-7b	4	2	0.0108815	0.0422594
9	51	hsa-let-7c	4	2	0.00962237	0.0395721
9	51	hsa-let-7f	4	2	0.00956363	0.039443
9	51	hsa-let-7a	4	2	0.00953436	0.0393786
9	51	hsa-let-7d	4	2	0.00907428	0.0383538
9	51	hsa-miR-98	4	2	0.00830626	0.0365899
10	1	Brg1	7	24	0.0239169	0.00244826
10	1	SREBP2	3	9	0.0256669	0.00145122
10	1	p68	6	22	0.0388555	0.000805897
10	1	GABP	6	26	0.0289703	5.87665e-07
10	1	YY1	7	28	0.0102541	2.94715e-07
10	1	ETS1	7	33	0.0460946	4.71766e-10
10	2	GABP	6	16	0.0289703	0.017715
10	2	YY1	7	26	0.0102541	1.26439e-08
10	2	ETS1	7	28	0.0460946	1.22983e-08
10	3	YY1	7	16	0.0102541	0.0178212
10	3	GABP	6	15	0.0289703	0.0121108
10	3	Brg1	7	18	0.0239169	0.0101531
10	3	hsa-miR-24-3p	2	4	0.0116592	0.00179263
10	3	ETS1	7	25	0.0460946	8.68941e-08
10	4	YY1	7	9	0.0102541	0.00741948
10	4	Brg1	7	10	0.0239169	0.00331929
10	4	ETS1	7	11	0.0460946	0.000787946
10	5	SREBP2	3	3	0.0256669	0.0483153
10	6	ETS1	7	17	0.0460946	0.00642118
10	6	YY1	7	15	0.0102541	0.00491013
10	6	GABP	6	14	0.0289703	0.00406531
10	6	p68	6	15	0.0388555	0.00198541
10	6	Brg1	7	17	0.0239169	0.00154252
10	7	YY1	7	6	0.0102541	0.0220553
10	7	ETS1	7	7	0.0460946	0.0106084
10	8	YY1	7	5	0.0102541	0.046631
10	8	ETS1	7	6	0.0460946	0.0203156
10	8	GABP	6	6	0.0289703	0.0021502
10	9	hsa-miR-24-3p	2	2	0.0116592	0.0147813
10	9	ETS1	7	9	0.0460946	0.00289174
[truncated: 4,139 more rows]
