# Supplementary material for: Revealing potential molecular targets bridging colitis and colorectal cancer based on multidimensional integration strategy
Source: Oncotarget. 2015 Oct 10;6(35):37600–12. doi: 10.18632/oncotarget.6067 (PMC4741951; doi:10.18632/oncotarget.6067)
Supplement: Supplementary file 7 [file oncotarget-06-37600-s007.xlsx]

## Sheet: Sheet1
Supplemetary Table 7. The confidences between miRNAs and their target genes
miRNA	Target genes	mirsvr_score (miRanda)	miRTarBase
hsa-let-7e	RIPK3	-0.1859	invalidated
hsa-let-7e	MYD88	-0.1062	invalidated
hsa-let-7e	FOS	-0.3475	invalidated
hsa-let-7e	JUNB	-0.1024	invalidated
hsa-let-7e	CHUK	-0.986	invalidated
hsa-let-7e	SELP	-0.2434	invalidated
hsa-let-7e	MMP1	-0.2234	invalidated
hsa-let-7e	DUSP1	-0.4219	invalidated
hsa-let-7e	PELI1	-0.7906	invalidated
hsa-let-7e	SELPLG	-0.3634	invalidated
hsa-let-7f	RIPK3	-0.1877	invalidated
hsa-let-7f	MYD88	-0.1052	invalidated
hsa-let-7f	FOS	-0.3447	invalidated
hsa-let-7f	JUNB	-0.1013	invalidated
hsa-let-7f	CHUK	-0.9623	invalidated
hsa-let-7f	SELP	-0.2434	invalidated
hsa-let-7f	MMP1	-0.2214	invalidated
hsa-let-7f	DUSP1	-0.4251	invalidated
hsa-let-7f	BTRC	-0.467	invalidated
hsa-let-7f	PELI1	-0.787	invalidated
hsa-let-7f	SELPLG	-0.3634	invalidated
hsa-miR-101-3p	FOS	-	validated
hsa-miR-101-3p	DUSP1	-	validated
hsa-miR-101-3p	VEGFA	-	validated
hsa-miR-101-3p	JUN	-	validated
hsa-miR-127-3p	MAPK8	-0.1079	invalidated
hsa-miR-127-3p	PLAU	-0.3728	invalidated
hsa-miR-127-3p	DUSP1	-0.5287	invalidated
hsa-miR-155-5p	JUN	-	validated
hsa-miR-155-5p	PELI1	-	validated
hsa-miR-155-5p	MYD88	-	validated
hsa-miR-155-5p	JUNB	-	validated
hsa-miR-155-5p	SMAD3	-	validated
hsa-miR-155-5p	CCND1	-	validated
hsa-miR-155-5p	CDK4	-	validated
hsa-miR-155-5p	NFKB1	-	validated
hsa-miR-15a-5p	JUN	-	validated
hsa-miR-15a-5p	CCND1	-	validated
hsa-miR-15a-5p	VEGFA	-	validated
hsa-miR-15a-5p	NFKB1	-	validated
hsa-miR-15a-5p	CHUK	-	validated
hsa-miR-15a-5p	BTRC	-	validated
hsa-miR-17-5p	PTEN	-	validated
hsa-miR-17-5p	VEGFA	-	validated
hsa-miR-17-5p	CCND1	-	validated
hsa-miR-17-5p	PELI1	-	validated
hsa-miR-17-5p	SMAD3	-	validated
hsa-miR-193b-3p	CCND1	-	validated
hsa-miR-193b-3p	PLAU	-	validated
hsa-miR-193b-3p	MAPK8	-	validated
hsa-miR-193b-3p	BTRC	-	validated
hsa-miR-193b-3p	PTPN11	-	validated
hsa-miR-193b-3p	CDK4	-	validated
hsa-miR-193b-3p	SMAD3	-	validated
hsa-miR-193b-3p	TICAM1	-	validated
hsa-miR-193b-3p	PTEN	-	validated
hsa-miR-196b	EBF1	-0.3115	invalidated
hsa-miR-196b	NFKBIA	-0.4357	invalidated
hsa-miR-196b	FOS	-0.3515	invalidated
hsa-miR-196b	CDK4	-0.1018	invalidated
hsa-miR-196b	EP300	-0.1203	invalidated
hsa-miR-203	FOSL2	-0.4074	invalidated
hsa-miR-203	RIPK3	-0.1382	invalidated
hsa-miR-203	MAPK10	-0.3482	invalidated
hsa-miR-203	PTEN	-0.2073	invalidated
hsa-miR-203	PIK3R2	-0.1345	invalidated
hsa-miR-203	MYD88	-0.123	invalidated
hsa-miR-203	FOS	-1.29	invalidated
hsa-miR-203	VEGFA	-0.4265	invalidated
hsa-miR-203	CHUK	-0.1538	invalidated
hsa-miR-203	EGR1	-1.0219	invalidated
hsa-miR-203	PLAU	-0.5909	invalidated
hsa-miR-203	CCND1	-0.1748	invalidated
hsa-miR-203	IL1A	-0.3518	invalidated
hsa-miR-203	JUN	-1.0389	invalidated
hsa-miR-203	DUSP1	-0.2202	invalidated
hsa-miR-203	MAPK1	-0.6356	invalidated
hsa-miR-92a-3p	PSMB1	-	validated
hsa-miR-92a-3p	BTRC	-	validated
hsa-miR-92a-3p	HDAC1	-	validated
hsa-miR-92a-3p	NFKB1	-	validated
hsa-miR-92a-3p	RBX1	-	validated
hsa-miR-92a-3p	PSMB6	-	validated
hsa-miR-92a-3p	EP300	-	validated
hsa-miR-93-5p	VEGFA	-	validated
hsa-miR-93-5p	PTEN	-	validated
hsa-miR-93-5p	CCND1	-	validated
hsa-miR-93-5p	F3	-	validated
hsa-miR-93-5p	JUN	-	validated
hsa-miR-93-5p	PIK3R2	-	validated
