# Supplementary material for: Revealing potential molecular targets bridging colitis and colorectal cancer based on multidimensional integration strategy
Source: Oncotarget. 2015 Oct 10;6(35):37600–12. doi: 10.18632/oncotarget.6067 (PMC4741951; doi:10.18632/oncotarget.6067)
Supplement: Supplementary file 8 [file oncotarget-06-37600-s008.xlsx]

## Sheet: Sheet1
Supplementary Table 8. Module pairs significantly interacting with pivot proteins or miRNAs of virus.
No. of UC module	No. of CRC module	Pivot regulators	UC module links	CRC module links	UC module links P-value	CRC module links P-value
1	1	EBVG-EBNA-LP	17	13	0	3.33e-16
5	1	EBVG-EBNA-LP	5	13	1.63e-06	3.33e-16
18	1	EBVG-EBNA-LP	4	13	2.88e-06	3.33e-16
28	1	EBVG-EBNA-LP	3	13	1.2e-05	3.33e-16
53	1	EBVG-EBNA-LP	2	13	0.00304096	3.33e-16
6	3	EBV-ebv-miR-BART16	2	2	0.00176824	0.0110812
12	6	EBV-ebv-miR-BART19-3p	2	4	0.0244612	0.00626214
18	6	HPV16-VE7	2	4	0.00415037	0.000118923
56	6	HPV16-VE7	3	4	1.92e-06	0.000118923
1	11	EBVG-EBNA-LP	17	2	0	0.0106302
5	11	EBVG-EBNA-LP	5	2	1.63e-06	0.0106302
8	11	HCMV-UL27	2	2	0.000175681	0.000343465
18	11	EBVG-EBNA-LP	4	2	2.88e-06	0.0106302
28	11	EBVG-EBNA-LP	3	2	1.2e-05	0.0106302
53	11	EBVG-EBNA-LP	2	2	0.00304096	0.0106302
1	12	EBVG-EBNA-LP	17	4	0	6.32e-07
5	12	EBVG-EBNA-LP	5	4	1.63e-06	6.32e-07
18	12	EBVG-EBNA-LP	4	4	2.88e-06	6.32e-07
18	12	EBVB9-EBNA5	3	3	4.02e-06	1.44e-06
18	12	HPV16-VE7	2	2	0.00415037	0.00226023
28	12	EBVG-EBNA-LP	3	4	1.2e-05	6.32e-07
53	12	EBVG-EBNA-LP	2	4	0.00304096	6.32e-07
56	12	HPV16-VE7	3	2	1.92e-06	0.00226023
5	20	EBV-ebv-miR-BART7	2	2	0.0169156	0.00479781
12	20	EBV-ebv-miR-BART7	2	2	0.00363034	0.00479781
18	20	HPV16-VE7	2	3	0.00415037	0.000102618
56	20	HPV16-VE7	3	3	1.92e-06	0.000102618
1	22	EBVG-EBNA-LP	17	3	0	5.86e-05
5	22	EBVG-EBNA-LP	5	3	1.63e-06	5.86e-05
18	22	EBVG-EBNA-LP	4	3	2.88e-06	5.86e-05
28	22	EBVG-EBNA-LP	3	3	1.2e-05	5.86e-05
53	22	EBVG-EBNA-LP	2	3	0.00304096	5.86e-05
12	23	EBV-ebv-miR-BART19-3p	2	2	0.0244612	0.00751384
18	27	HPV16-VE7	2	2	0.00415037	0.0110982
56	27	HPV16-VE7	3	2	1.92e-06	0.0110982
12	29	EBV-ebv-mir-BART15	2	2	0.00351808	0.00465011
34	29	EBV-ebv-mir-BART15	2	2	0.00103182	0.00465011
